# Supplementary material for: Landscape of cohesin-mediated chromatin loops in the human genome
Source: Nature. 2020 Jul 29;583(7818):737–43. doi: 10.1038/s41586-020-2151-x (PMC7410831; doi:10.1038/s41586-020-2151-x)
Supplement: Supplementary file 2 — Cell types used in this study including the germ layer they are derived from and overlap with cell types in the Roadmap Epigenomics Mapping Consortium47 . [file 41586_2020_2151_MOESM2_ESM.xlsx]

## Sheet: Supplementary Table 1
Supplementary Table 1. Studied cell types & accompanying metadata
Cell types used in this study including the germ layer they are derived from and overlap with cell types in the Roadmap Epigenomics Mapping Consortium47
For 12 cell lines we used matching data provided by Roadmap Epigenomics Mapping Consortium. We have provided the ID and cell type ID from the REMC
#	Cell Line	Origin	Disease/Comment	Germ layer	Tissue	REMC ID	REMC Cell type ID
1	HepG2	liver	hepatocellular carcinoma	Endoderm	Liver	E118	LIV.HEPG2.CNCR
2	ARPE-19	retinal pigmented epithelium	normal	Ectoderm	Other	N/A	N/A
3	Jurkat	T lymphocyte	acute T-cell leukemia	Mesoderm	Blood Cell	E115	BLD.DND41.CNCR
4	MCF7	mammary gland; metastatic to pleural effusion	adenocarcinoma	Ectoderm	Breast	N/A	N/A
5	DU 145	prostate; metastatic to brain	carcinoma	Endoderm	Prostate/Colon	N/A	N/A
6	NCI-H1437	lung; metastatic site to pleural effusion	adenocarcinoma; non-small cell lung cancer	Endoderm	Lung	E114	LNG.A549.ETOH002.CNCR
7	HT-1376	urinary bladder	carcinoma	Endoderm	Bladder	N/A	N/A
8	MSLCL	B cell; lymphoblastoid	Immortalized with EBV	Mesoderm	Blood Cell	N/A	N/A
9	SU-DHL-2	Lymph node; metastatic to peritoneal effusion	large cell lymphoma; histiocytic	Mesoderm	Blood Cell	N/A	N/A
10	SU-DHL-4	B lymphocyte; metastatic to peritoneal effusion	large cell lymphoma	Mesoderm	Blood Cell	N/A	N/A
11	GM12878	B cell; lymphoblastoid	Immortalized with EBV	Mesoderm	Blood Cell	E116	BLD.GM12878
12	LNCaP	prostate; metastatic site to lymph node	carcinoma	Endoderm	Prostate/Colon	N/A	N/A
13	HPAEC	Human pulmonary artery endothelial cells	normal	Mesoderm	Other	E122	VAS.HUVEC
14	MSFIB	Normal Adult Human Dermal Fibroblasts	normal	Mesoderm	Other	E126	SKIN.NHDFAD
15	K1	Thryoid	papillary thyroid carcinoma	Endoderm	Other	N/A	N/A
16	H1-hESC	H1 Human Embryonic Stem Cell Line	normal	Primitive	Embryonic	E003	ESC.H1
17	hTERT-HME1	mammary gland	Immortalized with hTERT	Ectoderm	Breast	N/A	N/A
18	MSiPS	Induced Pluripotent Stem Cells (Male)	normal	Primitive	Embryonic	E020	IPSC.20B
19	LX	(Fetal) hepatocytes differentiated from H9-hESC	normal	Endoderm	Liver	E066	LIV.ADLT
20	NP	Neural Progenitor differentiated from H9-hESC	normal	Ectoderm	Other	E009	ESDR.H9.NEUR.PROG
21	H9-hESC	H9 Human Embryonic Stem Cell Line	normal	Primitive	Embryonic	E008	ESC.H9
22	KU19	urinary bladder transitional cell	carcinoma	Endoderm	Bladder	N/A	N/A
23	K562	bone marrow	chronic myelogenous leukemia	Mesoderm	Blood Cell	E123	BLD.K562.CNCR
24	HT-1197	urinary bladder	carcinoma	Endoderm	Bladder	N/A	N/A
