# Supplementary material for: Landscape of cohesin-mediated chromatin loops in the human genome
Source: Nature. 2020 Jul 29;583(7818):737–43. doi: 10.1038/s41586-020-2151-x (PMC7410831; doi:10.1038/s41586-020-2151-x)
Supplement: Supplementary file 3 — For each cell type and replicate the source, growing conditions and number of sequencing reads for ChIA-PET, ChIP-Seq and RNA-Seq are listed. [file 41586_2020_2151_MOESM3_ESM.xlsx]

## Sheet: Supplementary Table 2
Supplementary Table 2. Cell types and corresponding number of sequencing reads
For each cell type and replicate the source, growing conditions and number of sequencing reads for ChIA-PET, ChIP-Seq and RNA-Seq are listed.
Cell Line Abbreviation	Replicate #	Cell Line Source	Growth Conditions	ChIA-PET Data Statistics			RNA-Seq Data Statistics	H3K27ac ChIP-Seq Data Statistics
				Total PETs sequenced	Total uniquely mapped PETs	Total number of usable PETs	Total Number of Reads Sequenced	Total Number of Reads Sequenced	Total Number of Uniquely Mapped Reads
K1	1	Sigma-Aldrich	DMEM:Ham′s F12:MCDB 105 10% FBS	209878828	59553235	1883747	97656480	46297901	26140023
K1	2			184728982	46269895	3299081	119469040	38731466	26386308
HepG2	1	ENCODE	Eagle's Minimum Essential Medium 10% FBS	270845392	60457936	1272430	67827995	36059007	597912
HepG2	2			191905979	51683145	1105253	57586571	37965551	727436
ARPE-19	1	ATCC	DMEM:F12 Medium Catalog 10% FBS	238837511	29319296	1621834	53486319	39035892	24393902
ARPE-19	2			186720487	12946447	692199	56077323	40969215	28322000
JURKAT	1	ATCC	RPMI-1640 Medium 10% FBS	161377908	40034223	1093809	55558100	44734231	24542646
JURKAT	2			301045009	60535557	1517040	56049627	36375308	24443368
MCF7	1	ENCODE	Eagle's Minimum Essential Medium 10% FBS 0.01 mg/ml human recombinant insulin	168490975	24428107	1003377	66972020	N/A	N/A
MCF7	2			224590284	32053098	1188076	65404011	N/A	N/A
DU145	1	ATCC	Eagle's Minimum Essential Medium 10% FBS	189965834	12269421	581380	63412040	31261373	18993786
DU145	2			207477669	31907233	1246478	61947965	38449586	27075093
NCI-H1437	1	ATCC	RPMI-1640 Medium 10% FBS	170813111	41637362	1459441	58202570	50774182	29613029
NCI-H1437	2			171601406	46346746	2033147	113853084	52502486	39314360
HT-1376	1	ATCC	Eagle's Minimum Essential Medium 10% FBS	249547416	50343597	1676390	64528277	43835926	27325600
HT-1376	2			220168953	57962428	2410493	45851323	44417915	33265355
MSLCL	1	Snyder lab	RPMI-1640 Medium 10% FBS	402096165	81321500	2435248	52872804	46308575	30129903
MSLCL	2			231523419	54868004	1069564	111951231	42820639	27474435
SU-DHL-2	1	ATCC	RPMI-1640 Medium 10% FBS	189123622	46122778	1757241	70030960	47200786	28823983
SU-DHL-2	2			296169031	31029997	1419289	55700798	44679944	29353418
SU-DHL-4	1	ATCC	RPMI-1640 Medium 10% FBS	275935965	82235834	2187684	57452566	25983530	14498378
SU-DHL-4	2			173079763	55147741	999695	60664691	47805723	31153741
GM12878	1	ENCODE	RPMI-1640 Medium 10% FBS	270942770	59925295	3465778	Previously published data	42130579	21386962
GM12878	2			173401225	56116000	1673851	Previously published data	42934680	32417796
LNCaP	1	ATCC	RPMI-1640 Medium 10% FBS	164151200	24526316	1109889	59902924	N/A	N/A
LNCaP	2			202141406	26951899	1367495	54032867	N/A	N/A
HPAEC	1	ATCC	EBM-2 Basal Medium, EGM-2 BulletKit	239237748	32374567	2132906	N/A	44465715	28575457
HPAEC	2			236376039	71197546	2034420	N/A	44035900	31377800
MSFIB	1	Snyder lab	DMEM 10% FBS	213787806	62734599	2332209	68512456	51580629	32681611
MSFIB	2			170370306	60481809	1937756	57668138	49607640	35705470
H1-hESC	1	ATCC	mTeSR 1 media	125595352	36144268	1535026	108980645	38865279	23210815
H1-hESC	2			133084857	41221690	3700857	50991076	33577023	21052954
hTERT-HME1	1	ATCC	MEGM	180300244	49393424	1884219	103952650	38902118	22185562
hTERT-HME1	2			188787325	56634911	1973604	58344579	45856713	31362693
MSiPS	1	Snyder lab	mTeSR 1 media	129618515	35962408	2019837	58796821	41191576	23030879
MSiPS	2			119063116	39990700	1409813	49277868	50367759	36899045
LX	1	Stephen Dalton, UGA	Lonza HCM (Hepatocyte Culture Media) without EGF	246218966	50113720	1736763	60412663	37793813	21817787
LX	2			238074296	46791123	1491431	64449158	46174115	31498321
NP	1	Stephen Dalton, UGA	DMEM/F12 without glutamine (Cellgro), 2% Probumin, Life Science Grade (Millipore), 1x NEAA (Cellgro), 2mM GlutaGro (Cellgro), 1x Pen/Strep (Cellgro), 10ug/ml Human Transferrin, (Athens Research & Tech),1x Trace elements A, B, & C (Cellgro), 50ug/ml L-Ascorbic acid 2-phosphate sesqimagnesium salt hydrate (Sigma). 10ng/ml Heregulin β1 (Peprotech), 200ng/ml Long R3-IGF1 (Sigma), 20uM SB-431542 (Tocr…	247582316	46603600	1453469	56576055	39561024	25098790
NP	2			234878539	39736427	1285135	55216138	62246309	49631919
H9-hESC	1	Stephen Dalton, UGA	DMEM/F12 without glutamine (Cellgro), 2% Probumin, Life Science Grade (Millipore), 1x NEAA (Cellgro) 2mM GlutaGro (Cellgro), 1x Pen/Strep (Cellgro), 10ug/ml Human Transferrin, (Athens Research & Tech),1x Trace elements A, B, & C (Cellgro), 50ug/ml L-Ascorbic acid 2-phosphate sesqimagnesium salt hydrate (Sigma), 10ng/ml Heregulin β (Peprotech), 10ng/ml Activin A (R&D Systems), 200ng/ml Long R3-IGF…	263421477	56300852	1200785	43321294	44211209	26601232
H9-hESC	2			298953205	51825374	1119915	59573558	48565265	34480365
KU19	1	DSMZ	RPMI-1640 Medium 10% FBS	244915385	49825507	1005041	60310273	53258907	33762175
KU19	2			240716336	48610450	1492912	71859780	48120799	34233980
K562	1	ENCODE	RPMI-1640 Medium 10% FBS	262215560	51907956	1746283	59613098	39488096	22487866
K562	2			260624636	46659490	1508297	73208387	47658691	30384204
HT-1197	1	ATCC	Eagle's Minimum Essential Medium 10% FBS	158332150	38094223	2448061	N/A	56746424	33477098
HT-1197	2			155073585	33665991	1721307	N/A	48237265	31432004
