# Supplementary material for: Landscape of cohesin-mediated chromatin loops in the human genome
Source: Nature. 2020 Jul 29;583(7818):737–43. doi: 10.1038/s41586-020-2151-x (PMC7410831; doi:10.1038/s41586-020-2151-x)
Supplement: Supplementary file 4 — Peaks for RAD21-ChIA-PET data were called using MACS2. Peak calls across all samples were combined and overlapping peaks were merged. [file 41586_2020_2151_MOESM4_ESM.xlsx]

## Sheet: RAD21 peaks
Supplementary Table 3. RAD21 peaks (anchor regions)
Peaks for RAD21-ChIA-PET data were called using MACS2. Peak calls across all samples were combined and overlapping peaks were merged.
Chromosome	Start	End
chr1	9513	11114
chr1	12756	14070
chr1	15559	16972
chr1	78987	80196
chr1	87733	88913
chr1	89258	92133
chr1	102222	103552
chr1	104386	105565
chr1	115153	116322
chr1	137257	140021
chr1	233763	239382
chr1	250604	251871
chr1	520857	523061
chr1	523214	524359
chr1	540072	541296
chr1	543342	545331
chr1	545462	547299
chr1	565050	566343
chr1	566934	568229
chr1	569030	570691
chr1	600555	602183
chr1	604256	605401
chr1	662032	663221
chr1	668954	670152
chr1	672293	673457
chr1	709732	710943
chr1	712754	715819
chr1	725379	726695
chr1	729705	731424
chr1	736609	737782
chr1	739570	741438
chr1	743041	744170
chr1	747414	749011
chr1	749635	750833
chr1	751662	754145
chr1	754689	755960
chr1	756750	758000
chr1	760687	763667
chr1	764237	766161
chr1	766180	767721
chr1	776198	777446
chr1	777571	779012
chr1	780588	781836
chr1	784709	786546
chr1	791084	792373
chr1	792928	794957
chr1	800244	801788
chr1	804331	806547
chr1	825444	826920
chr1	838649	843029
chr1	847126	849714
chr1	854462	857639
chr1	858487	859710
chr1	860567	861867
chr1	863660	865112
chr1	867984	869192
chr1	872700	875326
chr1	879326	880595
chr1	886342	887842
chr1	893329	897478
chr1	901196	903174
chr1	910512	912512
chr1	917252	921045
chr1	926878	928808
chr1	930716	931898
chr1	933406	938153
chr1	939998	942776
chr1	948064	951703
chr1	953782	955463
chr1	955859	958084
chr1	959188	961004
chr1	961644	962790
chr1	966116	970420
chr1	974786	976839
chr1	985446	988903
chr1	993213	995762
chr1	997892	1000458
chr1	1003440	1006464
chr1	1008225	1010904
chr1	1014244	1017142
chr1	1020584	1021729
chr1	1027854	1029052
chr1	1044384	1047473
chr1	1050719	1052909
chr1	1056614	1060868
chr1	1063466	1064650
chr1	1065150	1066487
chr1	1067453	1069062
chr1	1069257	1073560
chr1	1077144	1078329
chr1	1078543	1081344
chr1	1088925	1090163
chr1	1090725	1091897
chr1	1092377	1095392
chr1	1097787	1101410
chr1	1104735	1105928
chr1	1106569	1108191
chr1	1108743	1110547
chr1	1111881	1113134
chr1	1114722	1115879
chr1	1120212	1121718
chr1	1127436	1128713
chr1	1134387	1135654
chr1	1136432	1137581
chr1	1140631	1144415
chr1	1147700	1151377
chr1	1152731	1154084
chr1	1157831	1158999
chr1	1165384	1168001
chr1	1179018	1180503
chr1	1182013	1183306
chr1	1184545	1187181
chr1	1194861	1197099
chr1	1199550	1201657
chr1	1207122	1210689
chr1	1216320	1219927
chr1	1222570	1223711
chr1	1224804	1228624
chr1	1234850	1236407
chr1	1236758	1238073
chr1	1239817	1242240
chr1	1242951	1246227
chr1	1252783	1254500
chr1	1259266	1262010
chr1	1266073	1268373
chr1	1269871	1271460
chr1	1279079	1281276
chr1	1282508	1285911
chr1	1286658	1288802
chr1	1292472	1294760
chr1	1295428	1297088
chr1	1299063	1300443
chr1	1306191	1308694
chr1	1309096	1312576
chr1	1325663	1326902
chr1	1333161	1338359
chr1	1341261	1344258
chr1	1352188	1359293
chr1	1360417	1362777
chr1	1364593	1368045
chr1	1368249	1370021
chr1	1370186	1371660
chr1	1373023	1374384
chr1	1375356	1377956
chr1	1383185	1384309
chr1	1387411	1389156
chr1	1396596	1398843
chr1	1399859	1401096
chr1	1405427	1409575
chr1	1439587	1442123
chr1	1445810	1448270
chr1	1472948	1474118
chr1	1474487	1477079
chr1	1483704	1484922
chr1	1485536	1487342
chr1	1489812	1490941
chr1	1492591	1493918
chr1	1495011	1496272
chr1	1508635	1511492
chr1	1523463	1524605
chr1	1532425	1535776
chr1	1537654	1538959
chr1	1541778	1543126
chr1	1549081	1551942
chr1	1554375	1556622
chr1	1557168	1558714
chr1	1562100	1566518
chr1	1579533	1582431
chr1	1582783	1584330
chr1	1589322	1593011
chr1	1594073	1595601
chr1	1596066	1598168
chr1	1603552	1604912
chr1	1608466	1611708
chr1	1616620	1619337
chr1	1619960	1621324
chr1	1623256	1625243
chr1	1625339	1626926
chr1	1642914	1644085
chr1	1648681	1649873
chr1	1655069	1657174
chr1	1659206	1661752
chr1	1668901	1670058
chr1	1671437	1674298
chr1	1676557	1678512
chr1	1679603	1681507
chr1	1683724	1686279
chr1	1689319	1691836
chr1	1693825	1697067
chr1	1699416	1701199
chr1	1706683	1708090
chr1	1708570	1712635
chr1	1713853	1715146
chr1	1719623	1721434
chr1	1726018	1730202
chr1	1730399	1732120
chr1	1732268	1733550
chr1	1737934	1739549
chr1	1751029	1752190
chr1	1754886	1756047
chr1	1757597	1761423
chr1	1763894	1766517
chr1	1766527	1767776
chr1	1770472	1775300
chr1	1777683	1780214
chr1	1786376	1788160
chr1	1789322	1791588
chr1	1793976	1795121
chr1	1795496	1796985
chr1	1800696	1801897
chr1	1803457	1804626
chr1	1807550	1808746
chr1	1812765	1814146
chr1	1814489	1816522
chr1	1819806	1823300
chr1	1825282	1826849
chr1	1826904	1828076
chr1	1828245	1831646
chr1	1836733	1841166
chr1	1842015	1843665
chr1	1849576	1851923
chr1	1853934	1855808
chr1	1859260	1860417
chr1	1866237	1867866
chr1	1872127	1873664
chr1	1873876	1876903
chr1	1890582	1892859
chr1	1897317	1898644
chr1	1901839	1903083
chr1	1904437	1907187
chr1	1907757	1908906
chr1	1920007	1921864
chr1	1932598	1934191
chr1	1934543	1936097
chr1	1945776	1947345
chr1	1956635	1958372
chr1	1959011	1960217
chr1	1968713	1969855
chr1	1970009	1971170
chr1	1974872	1978789
chr1	1980279	1981869
chr1	2002655	2004397
chr1	2019474	2020739
chr1	2022233	2024466
chr1	2029104	2030989
chr1	2035575	2037396
chr1	2039307	2041189
chr1	2045775	2047951
chr1	2057865	2059115
chr1	2061865	2065574
chr1	2065659	2067752
chr1	2070234	2072668
chr1	2079318	2080572
chr1	2094091	2095582
chr1	2095811	2097061
chr1	2097269	2098522
chr1	2104530	2108438
chr1	2120334	2122158
chr1	2125802	2128393
chr1	2130196	2131846
chr1	2135152	2140741
chr1	2143544	2146569
chr1	2158276	2162517
chr1	2162550	2164851
chr1	2165182	2167884
chr1	2168033	2170102
chr1	2171323	2172447
chr1	2176882	2178832
chr1	2179018	2180875
chr1	2181612	2183313
chr1	2186090	2190888
chr1	2198346	2199561
chr1	2201322	2204180
chr1	2205359	2208513
chr1	2208650	2211943
chr1	2220854	2223454
chr1	2226711	2228005
chr1	2231197	2233722
chr1	2237701	2238835
chr1	2242080	2243931
chr1	2245233	2247827
chr1	2252757	2254956
chr1	2257536	2258754
chr1	2260927	2264256
chr1	2266009	2267198
chr1	2278951	2282076
chr1	2303114	2304260
chr1	2304756	2306301
chr1	2312016	2314821
chr1	2321859	2324856
chr1	2337283	2338989
chr1	2343764	2348018
chr1	2357228	2358442
chr1	2359265	2362737
chr1	2363302	2364549
chr1	2365873	2367016
chr1	2368592	2370030
chr1	2371330	2372505
chr1	2374667	2376499
chr1	2377257	2378688
chr1	2382687	2384208
chr1	2388064	2389678
chr1	2390655	2392382
chr1	2399158	2400991
chr1	2407139	2410280
chr1	2411860	2415302
chr1	2424613	2426447
chr1	2427181	2428448
chr1	2431189	2432620
chr1	2434928	2436207
chr1	2436555	2437712
chr1	2445953	2447572
chr1	2454539	2456001
chr1	2456249	2459513
chr1	2459770	2463175
chr1	2465682	2467748
chr1	2470191	2471808
chr1	2477515	2481168
chr1	2485455	2488914
chr1	2492813	2494326
chr1	2495348	2498516
chr1	2506607	2510922
chr1	2514830	2519521
chr1	2523816	2526337
chr1	2529064	2530971
chr1	2533940	2535142
chr1	2539489	2540678
chr1	2541675	2542860
chr1	2543058	2544586
chr1	2549028	2550350
chr1	2555624	2556844
chr1	2562154	2563753
chr1	2573356	2575555
chr1	2583856	2587974
chr1	2588162	2590134
chr1	2614880	2616324
chr1	2620439	2621689
chr1	2628525	2629695
chr1	2631680	2632967
chr1	2687560	2690036
chr1	2693981	2695119
chr1	2702233	2704795
chr1	2716819	2719447
chr1	2737723	2739835
chr1	2756091	2758130
chr1	2777727	2779168
chr1	2783874	2785367
chr1	2791494	2793584
chr1	2829112	2832143
chr1	2837882	2839756
chr1	2846041	2847194
chr1	2856114	2857270
chr1	2866095	2867403
chr1	2870085	2871409
chr1	2884485	2885913
chr1	2902473	2904153
chr1	2928177	2932229
chr1	2940228	2941395
chr1	2949195	2950364
chr1	2981982	2984232
chr1	2985727	2987323
chr1	3000252	3001498
chr1	3017197	3019016
chr1	3021486	3023030
chr1	3027617	3030496
chr1	3031093	3032681
chr1	3033870	3035392
chr1	3035766	3037405
chr1	3046310	3047642
chr1	3051589	3052951
chr1	3055898	3057049
chr1	3062508	3063653
chr1	3075223	3076567
chr1	3086307	3088481
chr1	3088554	3089885
chr1	3090853	3092081
chr1	3099502	3100667
chr1	3102664	3103927
chr1	3106543	3107688
chr1	3108461	3109654
chr1	3113869	3116500
chr1	3120743	3122209
chr1	3127419	3129480
chr1	3135226	3136860
chr1	3137848	3139157
chr1	3140326	3141546
chr1	3154088	3155635
chr1	3163684	3164946
chr1	3165055	3167863
chr1	3182465	3183654
chr1	3186911	3188052
chr1	3199337	3201946
chr1	3207122	3208283
chr1	3209353	3211059
chr1	3222842	3224181
chr1	3228972	3231463
chr1	3235719	3238048
chr1	3239247	3240904
chr1	3242947	3244150
chr1	3250049	3251210
chr1	3251238	3253705
chr1	3265219	3268502
chr1	3269038	3270199
chr1	3272598	3273843
chr1	3275494	3277113
chr1	3278511	3280306
chr1	3282078	3283514
chr1	3285294	3287286
chr1	3293766	3294944
chr1	3307764	3309123
chr1	3309349	3310838
chr1	3319452	3320948
chr1	3325678	3327937
chr1	3333038	3334324
chr1	3339915	3342938
chr1	3347412	3348943
chr1	3352677	3353840
chr1	3368596	3371589
chr1	3375868	3378464
chr1	3387453	3389523
chr1	3389894	3391125
chr1	3398496	3401649
chr1	3406880	3409540
chr1	3418148	3422265
chr1	3426276	3427524
chr1	3433453	3436010
chr1	3440927	3442349
chr1	3445447	3448779
chr1	3449482	3451167
chr1	3456096	3457405
chr1	3458300	3460868
chr1	3463599	3465738
chr1	3467527	3469258
chr1	3469478	3471088
chr1	3480572	3483309
chr1	3493500	3495554
chr1	3497518	3498663
chr1	3501264	3506183
chr1	3506547	3508813
chr1	3513986	3515172
chr1	3529480	3532890
chr1	3534708	3538867
chr1	3540391	3543042
chr1	3545846	3549244
chr1	3557405	3558561
chr1	3565165	3567669
chr1	3568391	3570444
chr1	3572356	3575233
chr1	3580680	3584653
chr1	3584679	3586138
chr1	3589090	3590845
chr1	3591508	3595638
chr1	3596629	3598272
chr1	3604674	3605932
chr1	3606448	3607766
chr1	3611430	3613604
chr1	3619282	3621736
chr1	3623591	3626192
chr1	3633359	3635440
chr1	3639717	3642347
chr1	3643057	3644782
chr1	3648642	3649943
chr1	3651021	3652340
chr1	3663309	3665271
chr1	3672527	3673718
chr1	3675708	3677179
chr1	3687706	3688957
chr1	3689844	3691013
chr1	3691533	3693710
chr1	3701131	3703352
chr1	3709600	3711064
chr1	3711521	3714009
chr1	3717163	3720014
chr1	3722415	3723979
chr1	3727594	3728733
chr1	3743839	3745401
chr1	3752690	3753910
chr1	3762732	3763900
chr1	3772605	3775794
chr1	3785363	3787523
chr1	3790069	3791273
chr1	3791376	3792513
chr1	3802721	3804174
chr1	3807228	3808442
chr1	3808845	3810163
chr1	3815458	3818668
chr1	3823092	3824784
chr1	3826102	3828866
chr1	3844460	3845655
chr1	4008094	4009251
chr1	4015895	4017613
chr1	4020895	4022317
chr1	4035377	4036514
chr1	4040570	4041830
chr1	4060512	4061815
chr1	4066449	4069769
chr1	4078119	4079623
chr1	4086344	4088806
chr1	4093361	4095650
chr1	4104570	4105732
chr1	4106464	4109199
chr1	4120406	4121801
chr1	4144305	4145488
chr1	4146640	4148143
chr1	4160858	4162291
chr1	4168232	4169487
chr1	4186493	4187705
chr1	4192450	4193621
chr1	4209781	4211487
chr1	4232358	4234274
chr1	4238261	4239421
chr1	4271161	4272347
chr1	4272441	4273584
chr1	4287693	4288830
chr1	4325505	4326745
chr1	4326756	4328786
chr1	4335502	4337170
chr1	4339219	4340377
chr1	4345007	4346270
chr1	4365281	4366453
chr1	4368618	4369748
chr1	4376715	4378103
chr1	4384008	4385484
chr1	4403623	4405277
chr1	4405487	4407250
chr1	4421984	4423845
chr1	4427130	4428313
chr1	4435239	4436739
chr1	4440240	4441679
chr1	4452780	4453962
chr1	4454952	4457457
chr1	4464431	4465711
chr1	4482085	4483712
chr1	4507410	4508610
chr1	4529166	4530355
chr1	4544937	4546533
chr1	4553072	4555646
chr1	4615260	4616564
chr1	4625264	4626415
chr1	4630270	4631507
chr1	4644545	4646184
chr1	4653650	4655449
chr1	4659727	4661030
chr1	4662768	4664394
chr1	4677381	4678778
chr1	4686911	4688245
chr1	4694706	4695866
chr1	4697276	4699443
chr1	4704675	4705847
chr1	4710104	4711470
chr1	4711839	4713729
chr1	4715606	4717592
chr1	4718569	4720198
chr1	4728939	4730588
chr1	4733045	4734263
chr1	4743875	4745774
chr1	4750450	4752016
chr1	4759386	4761722
chr1	4770292	4772063
chr1	4801490	4802939
chr1	4815047	4816865
chr1	4828040	4830317
chr1	4837049	4839475
chr1	4855776	4857945
chr1	4884672	4887329
chr1	4911028	4913120
chr1	4913877	4915353
chr1	4947564	4948809
chr1	4992756	4993920
chr1	5023026	5024325
chr1	5025099	5026248
chr1	5104308	5105466
chr1	5112261	5113453
chr1	5140296	5141448
chr1	5158578	5160776
chr1	5178500	5180929
chr1	5184885	5186174
chr1	5203008	5204184
chr1	5220846	5222437
chr1	5231501	5232761
chr1	5257911	5259129
chr1	5277202	5278426
chr1	5285103	5287005
chr1	5326205	5328535
chr1	5333084	5336338
chr1	5345635	5347210
chr1	5355666	5357223
chr1	5371096	5373278
chr1	5410666	5412309
chr1	5427682	5428951
chr1	5453316	5455262
chr1	5457315	5458449
chr1	5475218	5476570
chr1	5482750	5483973
chr1	5485064	5486264
chr1	5486873	5488128
chr1	5504067	5505290
chr1	5507802	5509618
chr1	5515533	5516852
chr1	5541340	5543265
chr1	5569043	5571167
chr1	5573807	5575547
chr1	5656770	5660362
chr1	5671370	5672665
chr1	5680096	5682693
chr1	5696405	5698436
chr1	5700276	5701954
chr1	5711681	5713435
chr1	5719687	5720857
chr1	5747809	5748956
chr1	5778743	5780297
chr1	5786949	5788740
chr1	5804285	5807119
chr1	5811684	5813418
chr1	5827476	5828990
chr1	5830547	5832168
chr1	5857910	5859221
chr1	5889965	5892586
chr1	5906651	5908057
chr1	5918464	5919769
chr1	5925369	5926694
chr1	5937248	5938425
chr1	5945112	5946875
chr1	5947272	5949570
chr1	5953075	5954925
chr1	5956295	5957601
chr1	5975050	5978402
chr1	5982529	5984269
chr1	5986421	5987731
chr1	5992338	5994708
chr1	5997841	5999261
chr1	6008629	6010163
chr1	6014132	6016547
chr1	6021303	6022586
chr1	6033109	6036563
chr1	6039766	6041526
chr1	6042451	6044341
chr1	6050951	6055624
chr1	6061075	6064683
chr1	6065084	6066403
chr1	6066554	6068261
chr1	6084152	6089334
chr1	6093731	6096626
chr1	6100665	6102876
chr1	6112099	6114518
chr1	6118132	6121775
chr1	6129226	6131342
chr1	6133416	6137017
chr1	6140177	6143698
chr1	6157878	6160775
chr1	6164727	6166638
chr1	6167845	6170720
chr1	6182725	6183894
chr1	6187136	6190250
chr1	6197324	6198608
chr1	6201045	6202852
chr1	6207900	6209669
chr1	6216697	6218937
chr1	6221052	6223614
chr1	6230575	6232872
chr1	6238652	6239965
chr1	6240286	6241592
chr1	6243033	6244562
chr1	6244976	6246790
chr1	6257810	6260831
chr1	6264350	6267232
chr1	6268259	6270613
chr1	6279312	6281270
chr1	6294452	6296595
chr1	6298053	6299979
chr1	6304638	6309076
chr1	6319171	6320802
chr1	6320914	6324029
chr1	6327199	6330034
chr1	6332474	6334174
chr1	6339929	6343526
chr1	6349887	6351786
chr1	6359796	6362764
chr1	6376423	6378238
chr1	6385054	6386759
chr1	6388758	6391555
chr1	6402174	6404730
chr1	6407149	6409538
chr1	6416859	6418311
chr1	6419178	6420610
chr1	6422098	6426040
chr1	6428380	6429850
chr1	6431666	6432921
chr1	6437371	6439274
chr1	6444531	6447126
chr1	6451835	6455089
chr1	6456261	6458128
chr1	6463439	6466642
chr1	6468713	6469929
chr1	6472476	6476292
chr1	6482369	6484942
chr1	6496591	6499453
chr1	6504403	6509970
chr1	6510471	6511961
chr1	6514659	6516977
chr1	6523885	6525584
chr1	6531601	6533547
chr1	6534900	6537086
chr1	6542090	6544020
chr1	6545751	6547600
chr1	6549092	6551293
chr1	6560962	6563120
chr1	6572630	6574625
chr1	6582568	6585211
chr1	6604400	6608293
chr1	6613430	6616133
chr1	6638660	6643291
chr1	6647027	6649313
chr1	6658738	6659952
chr1	6659992	6665120
chr1	6669063	6670707
chr1	6671943	6674201
chr1	6675144	6676308
chr1	6683181	6686876
chr1	6693612	6696066
chr1	6697718	6698917
chr1	6705405	6707607
chr1	6760099	6763156
chr1	6778962	6781423
chr1	6784247	6785557
chr1	6786807	6788731
chr1	6790509	6791676
chr1	6794605	6795777
chr1	6802618	6806012
chr1	6813306	6814512
chr1	6817560	6819232
chr1	6830191	6832447
chr1	6838915	6840099
chr1	6842651	6847072
chr1	6853037	6856630
chr1	6861835	6863241
chr1	6865026	6866255
chr1	6867383	6869114
chr1	6882106	6883661
chr1	6892134	6893514
chr1	6912081	6913297
chr1	6913727	6914956
chr1	6919174	6922462
chr1	6926510	6928899
chr1	6934034	6935220
chr1	6948779	6951719
chr1	6958582	6960866
chr1	6966909	6968089
chr1	6969471	6970796
chr1	6972187	6973411
chr1	6979736	6981305
chr1	6991433	6993824
chr1	6994745	6996740
chr1	7003896	7005259
chr1	7013432	7014570
chr1	7015717	7017580
chr1	7017909	7021519
chr1	7021564	7022829
chr1	7022864	7024646
chr1	7025376	7026529
chr1	7027162	7028531
chr1	7038510	7039667
chr1	7045425	7047014
chr1	7055988	7057276
chr1	7057508	7059357
chr1	7101378	7104912
chr1	7105899	7107164
chr1	7119527	7120692
chr1	7129440	7131844
chr1	7134907	7136159
chr1	7143868	7145270
chr1	7156746	7157924
chr1	7169375	7171277
chr1	7176851	7178776
chr1	7180267	7181842
chr1	7186922	7188634
chr1	7208840	7210367
chr1	7237381	7238622
chr1	7246314	7247724
chr1	7252103	7253242
chr1	7258138	7260081
chr1	7267076	7269517
chr1	7277413	7279643
chr1	7282895	7286533
chr1	7290678	7292689
chr1	7298931	7300097
chr1	7305396	7306924
chr1	7307331	7309065
chr1	7309812	7310999
chr1	7312689	7314117
chr1	7315091	7316379
chr1	7320833	7323558
chr1	7325282	7328179
chr1	7337766	7338996
chr1	7341394	7342714
chr1	7344383	7346235
chr1	7346664	7348022
chr1	7351063	7352556
chr1	7353245	7354725
chr1	7358327	7362136
chr1	7362490	7364372
chr1	7372546	7374074
chr1	7375267	7376409
chr1	7391582	7392767
chr1	7393990	7396281
chr1	7399808	7400967
chr1	7405736	7407179
chr1	7415563	7417120
chr1	7426967	7428347
chr1	7433685	7434897
chr1	7435126	7436303
chr1	7438666	7441040
chr1	7446961	7450370
chr1	7451194	7452447
chr1	7458855	7460051
chr1	7461134	7464492
chr1	7466169	7468025
chr1	7478012	7479174
chr1	7484053	7485342
chr1	7490591	7491975
chr1	7495036	7496549
chr1	7507199	7509419
chr1	7513198	7515671
chr1	7518587	7519978
chr1	7520262	7521866
chr1	7528846	7532360
chr1	7534182	7536251
chr1	7538518	7539750
chr1	7542497	7543641
chr1	7547163	7548637
chr1	7549103	7550375
chr1	7550633	7552752
chr1	7560665	7562780
chr1	7575489	7577356
chr1	7586447	7587889
chr1	7592655	7594054
chr1	7598570	7600911
chr1	7608771	7611879
chr1	7611950	7614176
chr1	7620640	7622580
chr1	7636550	7638354
chr1	7641300	7642713
chr1	7643085	7645598
chr1	7646312	7647611
chr1	7668438	7669782
chr1	7675804	7677403
chr1	7697595	7699168
chr1	7706062	7709663
chr1	7726748	7730951
chr1	7738288	7739553
chr1	7740526	7742177
chr1	7755076	7756248
chr1	7762004	7763237
chr1	7763742	7765224
chr1	7791216	7792391
chr1	7811749	7814457
chr1	7815103	7816471
chr1	7829596	7832714
chr1	7841368	7846076
chr1	7850535	7851733
chr1	7857961	7859186
chr1	7866691	7869507
chr1	7869998	7871298
chr1	7884276	7885527
chr1	7887150	7888554
chr1	7911007	7912238
chr1	7915845	7917363
chr1	7929171	7930457
chr1	7945956	7947784
chr1	7953167	7954678
chr1	7959383	7960534
chr1	7961002	7963621
chr1	7972078	7974085
chr1	7979559	7983125
chr1	7990148	7991499
chr1	8000328	8003677
chr1	8008296	8010170
chr1	8013222	8015210
chr1	8020341	8022767
chr1	8034509	8036422
chr1	8041588	8044298
chr1	8044371	8045527
chr1	8048053	8049888
chr1	8051073	8052948
chr1	8053010	8055314
chr1	8063620	8066992
chr1	8073965	8077430
chr1	8082969	8084167
chr1	8084958	8088375
chr1	8090469	8093945
chr1	8099495	8101881
chr1	8103318	8104502
chr1	8105707	8109013
chr1	8115442	8117006
chr1	8118963	8120119
chr1	8120758	8122991
chr1	8123261	8124563
chr1	8129688	8131442
chr1	8135899	8139314
chr1	8142228	8145101
chr1	8149174	8151553
chr1	8151964	8153303
chr1	8153364	8158899
chr1	8163968	8165845
chr1	8166097	8167483
chr1	8176374	8179108
chr1	8180022	8183792
chr1	8186843	8188202
chr1	8192893	8195610
chr1	8196926	8199360
chr1	8200981	8202890
chr1	8205021	8206746
chr1	8206866	8210422
chr1	8211364	8213874
chr1	8213934	8216644
chr1	8218521	8220504
chr1	8221785	8223031
chr1	8224970	8231280
chr1	8234444	8237112
chr1	8241323	8244174
chr1	8249159	8251124
chr1	8253734	8255866
chr1	8257134	8258942
chr1	8259913	8261210
chr1	8261244	8265330
chr1	8270649	8273589
chr1	8274272	8275569
chr1	8276422	8278316
chr1	8278423	8279694
chr1	8284126	8286080
chr1	8297585	8302364
chr1	8304942	8306114
chr1	8307083	8308774
chr1	8318185	8320889
chr1	8325870	8328548
chr1	8330278	8331437
chr1	8333904	8335313
chr1	8335889	8337357
chr1	8341339	8345998
chr1	8352628	8353957
chr1	8361331	8363864
chr1	8371847	8373057
chr1	8373257	8376746
chr1	8377516	8378751
chr1	8389112	8390256
chr1	8391143	8392326
chr1	8401778	8404482
chr1	8407822	8410645
chr1	8411020	8412756
chr1	8418701	8420062
chr1	8433084	8436074
chr1	8441237	8443059
chr1	8443674	8446123
chr1	8448497	8449897
chr1	8454695	8459485
chr1	8467438	8470476
chr1	8471713	8473151
chr1	8478732	8481238
chr1	8481378	8485692
chr1	8486872	8488923
chr1	8490443	8492797
chr1	8495324	8496526
chr1	8497070	8498282
chr1	8498367	8500435
chr1	8503085	8504824
chr1	8508138	8509998
chr1	8515170	8518874
chr1	8519759	8520981
chr1	8521922	8526548
chr1	8530030	8531262
chr1	8532146	8534487
chr1	8536647	8539480
chr1	8540775	8542547
chr1	8549372	8550912
chr1	8552370	8554096
chr1	8554125	8555735
chr1	8556139	8558417
chr1	8565132	8566276
chr1	8566402	8568201
chr1	8569175	8571596
chr1	8576424	8579009
chr1	8579817	8581268
chr1	8583349	8584667
chr1	8584782	8586822
chr1	8590683	8592000
chr1	8592688	8594441
chr1	8599791	8601248
chr1	8601612	8603184
chr1	8604404	8606085
chr1	8610728	8613582
chr1	8614892	8616068
chr1	8620044	8622766
chr1	8623525	8624779
chr1	8630153	8632526
chr1	8634663	8635829
chr1	8643395	8644546
chr1	8649271	8650568
chr1	8655499	8657122
chr1	8657449	8661224
chr1	8663237	8665122
chr1	8667474	8669116
chr1	8676251	8677881
chr1	8683193	8684555
chr1	8685797	8687833
chr1	8688586	8690819
chr1	8693380	8695566
chr1	8702930	8704991
chr1	8707126	8708613
chr1	8710891	8713105
chr1	8719863	8722194
chr1	8722831	8725006
chr1	8729676	8732613
chr1	8738928	8740224
chr1	8740291	8741537
chr1	8746241	8748083
chr1	8749426	8750674
chr1	8760687	8764557
chr1	8771603	8773620
chr1	8778131	8780083
chr1	8785764	8788359
chr1	8793167	8794368
chr1	8796670	8797836
chr1	8798719	8801017
chr1	8801539	8803114
chr1	8805768	8807449
chr1	8807904	8809098
chr1	8813412	8814594
chr1	8814632	8815884
chr1	8816311	8817536
chr1	8822939	8825562
chr1	8835351	8837193
chr1	8843527	8844684
chr1	8848281	8850526
chr1	8854206	8855579
chr1	8856690	8858185
chr1	8868431	8869616
chr1	8872614	8873873
chr1	8874363	8878846
chr1	8882184	8883740
chr1	8888958	8890644
chr1	8890696	8892597
chr1	8895626	8896923
chr1	8905045	8906376
chr1	8907388	8910449
chr1	8917589	8920576
chr1	8921934	8923477
chr1	8930734	8934487
chr1	8937962	8941309
chr1	8948927	8951554
chr1	8957002	8958373
chr1	8959220	8960814
chr1	8962467	8966478
chr1	8969983	8972535
chr1	8973298	8974441
chr1	8977127	8979622
chr1	8998053	9000232
chr1	9001499	9004567
chr1	9006817	9007957
chr1	9022059	9024242
chr1	9030466	9031850
chr1	9033428	9035129
chr1	9043217	9044440
chr1	9045658	9050025
chr1	9052748	9054313
chr1	9062045	9063285
chr1	9063987	9066279
chr1	9069281	9071509
chr1	9075420	9076742
chr1	9077955	9079167
chr1	9080879	9083595
chr1	9087480	9088674
chr1	9088979	9090422
chr1	9091343	9092496
chr1	9095750	9099698
chr1	9108724	9109980
chr1	9111961	9113192
chr1	9121262	9122566
chr1	9126788	9130955
chr1	9135590	9137222
chr1	9137712	9141753
chr1	9144113	9145882
chr1	9160093	9162913
chr1	9169451	9172404
chr1	9172606	9174106
chr1	9176870	9178054
chr1	9179353	9180673
chr1	9181709	9183192
chr1	9183620	9185387
chr1	9186119	9187297
chr1	9187405	9191491
chr1	9194965	9196420
chr1	9201049	9204236
chr1	9222076	9227533
chr1	9231624	9233040
chr1	9235128	9236703
chr1	9239881	9243075
chr1	9246182	9247379
chr1	9255311	9259445
chr1	9261015	9262678
chr1	9263040	9264836
chr1	9270368	9272559
chr1	9276784	9278360
chr1	9279137	9280403
chr1	9292586	9295936
chr1	9299283	9300721
chr1	9302084	9303281
chr1	9304043	9305188
chr1	9306906	9308217
chr1	9308982	9311299
chr1	9319391	9320627
chr1	9326447	9329961
chr1	9334733	9336784
chr1	9338533	9340000
chr1	9340027	9342101
chr1	9348343	9351340
chr1	9351522	9352913
chr1	9353299	9356216
chr1	9359638	9361400
chr1	9362199	9364282
chr1	9371777	9373226
chr1	9375130	9378945
chr1	9379563	9384117
chr1	9386020	9387396
chr1	9390559	9393492
chr1	9397914	9402323
chr1	9405404	9406997
chr1	9407917	9411478
chr1	9412499	9413787
chr1	9422040	9424045
chr1	9426582	9427760
chr1	9431031	9432796
chr1	9432926	9434401
chr1	9434640	9435845
chr1	9436576	9437907
chr1	9440017	9441970
chr1	9444155	9447136
chr1	9448326	9450722
chr1	9457517	9459045
chr1	9459339	9462923
chr1	9464017	9465295
chr1	9465620	9467045
chr1	9470248	9474660
chr1	9480543	9481709
chr1	9485312	9487477
chr1	9487883	9490703
chr1	9494740	9496113
chr1	9497315	9499703
chr1	9500917	9502827
chr1	9504767	9506008
chr1	9507635	9509593
chr1	9509680	9510979
chr1	9514666	9517200
chr1	9525277	9528150
chr1	9532617	9534205
chr1	9536369	9538648
chr1	9542350	9543567
chr1	9550039	9552261
chr1	9554708	9556564
chr1	9560446	9562078
chr1	9564929	9566185
chr1	9575884	9577237
chr1	9581254	9583275
chr1	9586112	9587562
chr1	9587750	9588892
chr1	9588989	9590172
chr1	9592371	9594083
chr1	9597372	9601093
chr1	9606027	9607745
chr1	9612923	9614697
chr1	9614922	9616348
chr1	9618248	9621023
chr1	9621048	9622541
chr1	9624428	9626878
chr1	9628267	9629419
chr1	9632139	9635192
chr1	9636046	9637300
chr1	9647766	9650426
chr1	9653036	9654630
chr1	9666387	9667582
chr1	9674911	9677003
chr1	9685755	9690366
chr1	9698797	9699986
chr1	9703536	9705539
chr1	9710872	9715338
chr1	9717224	9718480
chr1	9719003	9720422
chr1	9729779	9732544
chr1	9741311	9742568
chr1	9746238	9748057
chr1	9748060	9752256
chr1	9759778	9763783
chr1	9764141	9765613
chr1	9774061	9775226
chr1	9775516	9776704
chr1	9776727	9780124
chr1	9781100	9782760
chr1	9783941	9786084
chr1	9790163	9791330
chr1	9795032	9796725
chr1	9806321	9807682
chr1	9812643	9814412
chr1	9819603	9820756
chr1	9825752	9828006
chr1	9829982	9831276
chr1	9835535	9837267
chr1	9843772	9846246
chr1	9846310	9848731
chr1	9851638	9854617
chr1	9857986	9859467
chr1	9859912	9861060
chr1	9864028	9866001
chr1	9868658	9870060
chr1	9874559	9875722
chr1	9882152	9888475
chr1	9894852	9898174
chr1	9902655	9904616
chr1	9906413	9907842
chr1	9909192	9911639
chr1	9911767	9913542
chr1	9913564	9914724
chr1	9919001	9920524
chr1	9920541	9922438
chr1	9925044	9928912
chr1	9933140	9936480
chr1	9937533	9938983
chr1	9940962	9943408
chr1	9943685	9945055
chr1	9945624	9947215
chr1	9949559	9952124
chr1	9952220	9954533
chr1	9958631	9961577
chr1	9963132	9964753
chr1	9968650	9971850
chr1	9973817	9975722
chr1	9981834	9983293
chr1	9986651	9988006
chr1	9988554	9990861
chr1	10001553	10004540
chr1	10009399	10012660
chr1	10018337	10019896
chr1	10020481	10022232
chr1	10037968	10039363
chr1	10049928	10052243
chr1	10056375	10057665
chr1	10075292	10076595
chr1	10078197	10080322
chr1	10091727	10095840
chr1	10105495	10107277
chr1	10114950	10119916
chr1	10123086	10125153
chr1	10126128	10127963
chr1	10133561	10136109
chr1	10142488	10143978
chr1	10144472	10146187
chr1	10152503	10153668
chr1	10161209	10163298
chr1	10164920	10166424
chr1	10167628	10169965
chr1	10176745	10178696
chr1	10182358	10183959
chr1	10186549	10187676
chr1	10188957	10190516
chr1	10195706	10197125
chr1	10198812	10199954
chr1	10200231	10201859
chr1	10206064	10207330
chr1	10211111	10214392
chr1	10227401	10232152
chr1	10233105	10234627
chr1	10237621	10241540
chr1	10245990	10247560
chr1	10249207	10250661
chr1	10253172	10254317
chr1	10254914	10256898
chr1	10257572	10258715
chr1	10268827	10272800
chr1	10275675	10276888
chr1	10277595	10279212
chr1	10288205	10289348
chr1	10290149	10291663
chr1	10296433	10298189
chr1	10301391	10302621
chr1	10311005	10315012
chr1	10340190	10341779
chr1	10342862	10344482
chr1	10358750	10360342
chr1	10379511	10380721
chr1	10382460	10383655
chr1	10396851	10400670
chr1	10412920	10414272
chr1	10436575	10439363
chr1	10446494	10449399
chr1	10457961	10460905
chr1	10474707	10476404
chr1	10480088	10481291
chr1	10481349	10482560
chr1	10487230	10491749
chr1	10498293	10499551
chr1	10504156	10505327
chr1	10510475	10512453
chr1	10516466	10517619
chr1	10517684	10520195
chr1	10530774	10534138
chr1	10534193	10536369
chr1	10553411	10556741
chr1	10566475	10569419
chr1	10570126	10571561
chr1	10573775	10575735
chr1	10578464	10579974
chr1	10587523	10591818
chr1	10599421	10602105
chr1	10605645	10606938
chr1	10615059	10617580
chr1	10620954	10623083
chr1	10625354	10626523
chr1	10634143	10636494
chr1	10637675	10638888
chr1	10645424	10647103
chr1	10654442	10655715
chr1	10657751	10660533
chr1	10665588	10666826
chr1	10667552	10668718
chr1	10674929	10676520
chr1	10688283	10690740
chr1	10691524	10692676
chr1	10694279	10696929
chr1	10698252	10700860
chr1	10708562	10710413
chr1	10711052	10713651
chr1	10720904	10722398
chr1	10723095	10724574
chr1	10725675	10726945
chr1	10727679	10729374
chr1	10738997	10741271
chr1	10745649	10747724
chr1	10751436	10755808
chr1	10759641	10760768
chr1	10763514	10765727
chr1	10774024	10775740
chr1	10776009	10777319
chr1	10781171	10782367
chr1	10783676	10787188
chr1	10788223	10790016
chr1	10790364	10792330
chr1	10793624	10796070
chr1	10797469	10799325
chr1	10805478	10806869
chr1	10810798	10812061
chr1	10812728	10814146
chr1	10815295	10816767
chr1	10818936	10820773
chr1	10821352	10822732
chr1	10825301	10827228
chr1	10830480	10831616
chr1	10836028	10840606
chr1	10842239	10843729
chr1	10847584	10849839
chr1	10852811	10857529
chr1	10862622	10865517
chr1	10874495	10876198
chr1	10877914	10879645
chr1	10884344	10885870
chr1	10895414	10898509
chr1	10907629	10908856
chr1	10912992	10914196
chr1	10914201	10915464
chr1	10919585	10921651
chr1	10926154	10929069
chr1	10938092	10939266
chr1	10947791	10949001
chr1	10949211	10952168
chr1	10953051	10954265
chr1	10959320	10962478
chr1	10968965	10971760
chr1	10977389	10979212
chr1	10982086	10983739
chr1	10991823	10993036
chr1	10994084	10995260
chr1	10996773	10998010
chr1	10999582	11003566
chr1	11003595	11005112
chr1	11005560	11006865
chr1	11018272	11019643
chr1	11019931	11022278
chr1	11024562	11026690
chr1	11027811	11030407
chr1	11033051	11034561
chr1	11035214	11036617
chr1	11039029	11041900
chr1	11044610	11047479
chr1	11067024	11068680
chr1	11071329	11074586
chr1	11083731	11084950
chr1	11091274	11092975
chr1	11096593	11099755
chr1	11104864	11106561
chr1	11106745	11107899
chr1	11111583	11114688
chr1	11118781	11124923
chr1	11131344	11134288
chr1	11158477	11160945
chr1	11165931	11167095
chr1	11172258	11173400
chr1	11186043	11187260
chr1	11192441	11193736
chr1	11193885	11195206
chr1	11198584	11200004
chr1	11206868	11208434
chr1	11210697	11211863
chr1	11216025	11219939
chr1	11239453	11241240
chr1	11256661	11257848
chr1	11275671	11276966
chr1	11281951	11283104
chr1	11286941	11290165
chr1	11296658	11297874
chr1	11300937	11303021
chr1	11307446	11309175
chr1	11321316	11324063
chr1	11327163	11328600
chr1	11332013	11334742
chr1	11340399	11342299
chr1	11345376	11347808
chr1	11355389	11357004
chr1	11368904	11370262
chr1	11371661	11372828
chr1	11379453	11381530
chr1	11394989	11399241
chr1	11402283	11403655
chr1	11411704	11413704
chr1	11415447	11416690
chr1	11419937	11422571
chr1	11423486	11425192
chr1	11432643	11434172
chr1	11439505	11441399
chr1	11443246	11445195
chr1	11457275	11459412
chr1	11464352	11465549
chr1	11466353	11468370
chr1	11473453	11476241
chr1	11491591	11492749
chr1	11498399	11499538
chr1	11500000	11501139
chr1	11518301	11519910
chr1	11521803	11523004
chr1	11533231	11534482
chr1	11537949	11542131
chr1	11547148	11548353
chr1	11558586	11561002
chr1	11582909	11584922
chr1	11589048	11590199
chr1	11594673	11596684
chr1	11610002	11611814
chr1	11618835	11620006
chr1	11622935	11624922
chr1	11631246	11633853
chr1	11653612	11654994
chr1	11657943	11659271
chr1	11661608	11663515
chr1	11671326	11672806
chr1	11676791	11678378
chr1	11693518	11694776
chr1	11695510	11697050
chr1	11701338	11703556
chr1	11704879	11706750
chr1	11709566	11711946
chr1	11712745	11714050
chr1	11714960	11716106
chr1	11722866	11725531
chr1	11730328	11732687
chr1	11736132	11738140
chr1	11740138	11742461
chr1	11749749	11752013
chr1	11752649	11754210
chr1	11755582	11758177
chr1	11766885	11768899
chr1	11770532	11772269
chr1	11778449	11781081
chr1	11789607	11791393
chr1	11795160	11798036
chr1	11801509	11802854
chr1	11808218	11810431
chr1	11819734	11820879
chr1	11821516	11823765
chr1	11828181	11829400
chr1	11832132	11833321
chr1	11834926	11836317
chr1	11840921	11842133
chr1	11843956	11846517
chr1	11850131	11851997
chr1	11855681	11859445
chr1	11862562	11867357
chr1	11874000	11876657
chr1	11880839	11882575
chr1	11897719	11900259
chr1	11901675	11903519
chr1	11914476	11915768
chr1	11918863	11920401
chr1	11924821	11926604
chr1	11928397	11929611
chr1	11934554	11936042
chr1	11941067	11944036
chr1	11952919	11955922
chr1	11959985	11962340
chr1	11965449	11966700
chr1	11966923	11970360
chr1	11974128	11976154
chr1	11978354	11979941
chr1	11980461	11981610
chr1	11984240	11987535
chr1	11990616	11991970
chr1	11993692	11995962
chr1	12000031	12001373
chr1	12014794	12016159
chr1	12020831	12022411
chr1	12025510	12028154
chr1	12033452	12034715
chr1	12039127	12043213
chr1	12045549	12046730
chr1	12049577	12051760
chr1	12055914	12058004
chr1	12058268	12059502
chr1	12060855	12063364
chr1	12064045	12066592
chr1	12073719	12076137
chr1	12078789	12081201
chr1	12081900	12083325
chr1	12090244	12092829
chr1	12097975	12101767
chr1	12103943	12105203
chr1	12105828	12108607
chr1	12109556	12110752
chr1	12111364	12114447
chr1	12119119	12120630
chr1	12122607	12125533
chr1	12127544	12130392
chr1	12138112	12141004
chr1	12147120	12149758
chr1	12165807	12168035
chr1	12177891	12180002
chr1	12183946	12187207
chr1	12191345	12193833
chr1	12201385	12205129
chr1	12206825	12210091
chr1	12211528	12214391
chr1	12216953	12218231
chr1	12218404	12219666
chr1	12221259	12223180
chr1	12224305	12225550
chr1	12226392	12230486
chr1	12234486	12236027
chr1	12237456	12240636
chr1	12243466	12245476
chr1	12247628	12249174
chr1	12255947	12260507
chr1	12267708	12271291
chr1	12277855	12280010
chr1	12288971	12293848
chr1	12303294	12305210
chr1	12317368	12319480
chr1	12331336	12333070
chr1	12334159	12337438
chr1	12347404	12349538
chr1	12350474	12351668
chr1	12356218	12357612
chr1	12360950	12362728
chr1	12373675	12376299
chr1	12398728	12400478
chr1	12403560	12406641
chr1	12415534	12417192
chr1	12428742	12430202
chr1	12435564	12437531
chr1	12440075	12442926
chr1	12445738	12447671
chr1	12455693	12456986
chr1	12456999	12458715
chr1	12465090	12469313
chr1	12472955	12474245
chr1	12477488	12478705
chr1	12482081	12485236
chr1	12487763	12488942
chr1	12492925	12497963
chr1	12498075	12499480
chr1	12500964	12502222
chr1	12506774	12510801
chr1	12512970	12515597
chr1	12516670	12518158
chr1	12520445	12522283
chr1	12523547	12525700
chr1	12529008	12530578
chr1	12532392	12534215
chr1	12535075	12536356
chr1	12537445	12539634
chr1	12540081	12541921
chr1	12544903	12547636
chr1	12550905	12552755
chr1	12555240	12557574
chr1	12558786	12560666
chr1	12561015	12562833
chr1	12569832	12572907
chr1	12578316	12580095
chr1	12580960	12582187
chr1	12584846	12586531
chr1	12587253	12590372
chr1	12596866	12598842
chr1	12599140	12603034
chr1	12603620	12605028
chr1	12608856	12610896
chr1	12615978	12617980
chr1	12626497	12628105
chr1	12633003	12634857
chr1	12639716	12641540
chr1	12647728	12649239
chr1	12651128	12653203
chr1	12653629	12657282
chr1	12660525	12662586
chr1	12663375	12665334
chr1	12667904	12669431
chr1	12675425	12676909
chr1	12677869	12681420
chr1	12688759	12690475
chr1	12694409	12697416
chr1	12713485	12714630
chr1	12716976	12720303
chr1	12737388	12738515
chr1	12756804	12758087
chr1	12765041	12767060
chr1	12767645	12770621
chr1	12775438	12776592
chr1	12776956	12778142
chr1	12782244	12783397
chr1	12794252	12795784
chr1	12819873	12821106
chr1	12823439	12825187
chr1	12838412	12839999
chr1	12840936	12842720
chr1	12842974	12845242
chr1	12865912	12867372
chr1	12870271	12872308
chr1	12881868	12883662
chr1	12911049	12912557
chr1	12914781	12915996
chr1	12936425	12938152
chr1	12980707	12983493
chr1	12983606	12984826
chr1	12995589	12996791
chr1	13038062	13039282
chr1	13105710	13106858
chr1	13211585	13212904
chr1	13382043	13383277
chr1	13384980	13386201
chr1	13795010	13797017
chr1	13805241	13806830
chr1	13813231	13814735
chr1	13820094	13821293
chr1	13824444	13826658
chr1	13839915	13841224
chr1	13841375	13842549
chr1	13842841	13845020
chr1	13856050	13857764
chr1	13865641	13867269
chr1	13869384	13871547
chr1	13896421	13898753
chr1	13909642	13912445
chr1	13913539	13914712
chr1	13919297	13921511
chr1	13925679	13927737
chr1	13930991	13932997
chr1	13946171	13947459
chr1	13954424	13956392
chr1	13960853	13962434
chr1	13962602	13963740
chr1	13968468	13970382
chr1	13976997	13978436
chr1	13990635	13994569
chr1	14000404	14002750
chr1	14005565	14006763
chr1	14013377	14014756
chr1	14023586	14025211
chr1	14025601	14028264
chr1	14028866	14030340
chr1	14034333	14035914
chr1	14038673	14040855
chr1	14041107	14042845
chr1	14049196	14051076
chr1	14051461	14053887
chr1	14056925	14058669
chr1	14059158	14060351
chr1	14074519	14077333
chr1	14077580	14079066
chr1	14080763	14081915
chr1	14085245	14086729
chr1	14090586	14092584
chr1	14100146	14101333
chr1	14101583	14102924
chr1	14107879	14109820
chr1	14114648	14116331
chr1	14119455	14120733
chr1	14121417	14122630
chr1	14124835	14126168
chr1	14126843	14129211
chr1	14133032	14137083
chr1	14137126	14138726
chr1	14138923	14141306
chr1	14150708	14152403
chr1	14154487	14156979
chr1	14158568	14159875
chr1	14177978	14179283
chr1	14185855	14187401
chr1	14214694	14216517
chr1	14218680	14219930
chr1	14225794	14227840
chr1	14234193	14235371
chr1	14255567	14258034
chr1	14274704	14276166
chr1	14276653	14278007
chr1	14285439	14288223
chr1	14291568	14293696
chr1	14299208	14300437
chr1	14304846	14305999
chr1	14318407	14320164
chr1	14343763	14345321
chr1	14347043	14348420
chr1	14381549	14382790
chr1	14397034	14398343
chr1	14420684	14422900
chr1	14437212	14438466
chr1	14439392	14441798
chr1	14446973	14448238
chr1	14450718	14452000
chr1	14454034	14455598
chr1	14462171	14466401
chr1	14467323	14468468
chr1	14468516	14469863
chr1	14475265	14476978
chr1	14494608	14496038
chr1	14507377	14508880
chr1	14516587	14517879
chr1	14554761	14556100
chr1	14556851	14558090
chr1	14562290	14563538
chr1	14568713	14569873
chr1	14575518	14576758
chr1	14577034	14578358
chr1	14579693	14582006
chr1	14588886	14590055
chr1	14608202	14610042
chr1	14617086	14619704
chr1	14620151	14621448
chr1	14623567	14624718
chr1	14630320	14632270
chr1	14645596	14648642
chr1	14660466	14662038
chr1	14672196	14673542
chr1	14675752	14678810
chr1	14687107	14688479
chr1	14689733	14691896
chr1	14692310	14693850
chr1	14698182	14699552
chr1	14703430	14704815
chr1	14705705	14707362
chr1	14718510	14720233
chr1	14721455	14723082
chr1	14730073	14731242
chr1	14741206	14743020
chr1	14747858	14749506
chr1	14760979	14764332
chr1	14768466	14770758
chr1	14778797	14779939
chr1	14802352	14804159
chr1	14805677	14806845
chr1	14812266	14815155
chr1	14819353	14820510
chr1	14824174	14825794
chr1	14839119	14840544
chr1	14843028	14845078
chr1	14846402	14850123
chr1	14853987	14855698
chr1	14864174	14866081
chr1	14866137	14867367
chr1	14869237	14870885
chr1	14876020	14877188
chr1	14879622	14881258
chr1	14887011	14888409
chr1	14892819	14894663
chr1	14897519	14899593
chr1	14923651	14927069
chr1	14932441	14935631
chr1	14940372	14941573
chr1	14951035	14954672
chr1	14972344	14974103
chr1	14976400	14977641
chr1	14986599	14988552
chr1	14998045	14999636
chr1	15012643	15014032
chr1	15015981	15017358
chr1	15025882	15027896
chr1	15030928	15032338
chr1	15032759	15034180
chr1	15039397	15041185
chr1	15049748	15051879
chr1	15057593	15060560
chr1	15063784	15067263
chr1	15068038	15070165
chr1	15081965	15084537
chr1	15093134	15094338
chr1	15095567	15097099
chr1	15104857	15107007
chr1	15108837	15111308
chr1	15113477	15115218
chr1	15115652	15116998
chr1	15130449	15132330
chr1	15138155	15139420
chr1	15148461	15149871
chr1	15150304	15153736
chr1	15159328	15161250
chr1	15161711	15162966
chr1	15166414	15167833
chr1	15175001	15179067
chr1	15181438	15182586
chr1	15196705	15199039
chr1	15201981	15204050
chr1	15205962	15209836
chr1	15213900	15215092
chr1	15217397	15218584
chr1	15220898	15222246
chr1	15222649	15223837
chr1	15239995	15243084
chr1	15247097	15248301
chr1	15250164	15253004
chr1	15255481	15257101
chr1	15265556	15267179
chr1	15271702	15274330
chr1	15275685	15277166
chr1	15278795	15280268
chr1	15281594	15282763
chr1	15290337	15291520
chr1	15294397	15298123
chr1	15302240	15304662
chr1	15306886	15308252
chr1	15309104	15310666
chr1	15321990	15323955
chr1	15325936	15327483
chr1	15333763	15336093
chr1	15345895	15347256
chr1	15347532	15348803
chr1	15351581	15352729
chr1	15352819	15355462
chr1	15364031	15365974
chr1	15371545	15374436
chr1	15381640	15382855
chr1	15382866	15385437
chr1	15388269	15390139
chr1	15413683	15414857
chr1	15416223	15417933
chr1	15424620	15428138
chr1	15436629	15439587
chr1	15453933	15456851
chr1	15465720	15467138
chr1	15467776	15469625
chr1	15471359	15472637
chr1	15477672	15481726
chr1	15482673	15483858
chr1	15484798	15486155
chr1	15492552	15496258
chr1	15498560	15501430
chr1	15501524	15507149
chr1	15507531	15508906
chr1	15512844	15513983
chr1	15514632	15517562
chr1	15521401	15522698
chr1	15522967	15524526
chr1	15526036	15529520
chr1	15529852	15531159
chr1	15532686	15534749
chr1	15540333	15541871
chr1	15544217	15546284
chr1	15547057	15549406
chr1	15550093	15552063
chr1	15553862	15555170
chr1	15555743	15557300
chr1	15557556	15559223
chr1	15562338	15563480
chr1	15572839	15576261
chr1	15578955	15580166
chr1	15584093	15586509
chr1	15586629	15588823
chr1	15597995	15600622
chr1	15609556	15612038
chr1	15614077	15616009
chr1	15623382	15624540
chr1	15630057	15632669
chr1	15634251	15635388
chr1	15637479	15638693
chr1	15640220	15641633
chr1	15649065	15652763
chr1	15654826	15657243
chr1	15663414	15665345
chr1	15665517	15667787
chr1	15671845	15673799
chr1	15678311	15680250
chr1	15682068	15684297
chr1	15690703	15692295
chr1	15694237	15695654
chr1	15696815	15698693
chr1	15709994	15713684
chr1	15716443	15718147
chr1	15719897	15721148
chr1	15726642	15728460
chr1	15729965	15731175
chr1	15733045	15734820
chr1	15735013	15739413
chr1	15740379	15741699
chr1	15741942	15744908
chr1	15746919	15748583
chr1	15749885	15751832
chr1	15756390	15760151
chr1	15770428	15771983
chr1	15775078	15776375
chr1	15781560	15782879
chr1	15786058	15787217
chr1	15798062	15799316
chr1	15817096	15818298
chr1	15819478	15821453
chr1	15826985	15829408
chr1	15834830	15836185
chr1	15840008	15842429
chr1	15849856	15851139
chr1	15851636	15855094
chr1	15859167	15860453
chr1	15864816	15865977
chr1	15869062	15871200
chr1	15884288	15886954
chr1	15888192	15889364
chr1	15889885	15891418
chr1	15897374	15899736
chr1	15905247	15907134
chr1	15909602	15912685
chr1	15920821	15923902
chr1	15928878	15931214
chr1	15931658	15933118
chr1	15936071	15937716
chr1	15941473	15947422
chr1	15948856	15950003
chr1	15953484	15955349
chr1	15956402	15957870
chr1	15959068	15960216
chr1	15981169	15982913
chr1	15983285	15984516
chr1	15988776	15990013
chr1	15995584	15996775
chr1	16004527	16009213
chr1	16010078	16013253
chr1	16018319	16019745
chr1	16022668	16024803
chr1	16028757	16031070
chr1	16037488	16039595
chr1	16040522	16042054
chr1	16043602	16044839
chr1	16045607	16047034
chr1	16048497	16050272
chr1	16051416	16052832
chr1	16061947	16063736
chr1	16065833	16068896
chr1	16075431	16077140
chr1	16082267	16085116
chr1	16085210	16086682
chr1	16086794	16088394
chr1	16090079	16093410
chr1	16105556	16108407
chr1	16110130	16111522
chr1	16112676	16113847
chr1	16114383	16115728
chr1	16116921	16120227
chr1	16121199	16122361
chr1	16125622	16128319
chr1	16128732	16131428
chr1	16135013	16136512
chr1	16141404	16143873
chr1	16146500	16147875
chr1	16155139	16164201
chr1	16170606	16171795
chr1	16172843	16177308
chr1	16178033	16179297
chr1	16182814	16184288
chr1	16184339	16185548
chr1	16202127	16203952
chr1	16211438	16213860
chr1	16219301	16220469
chr1	16223910	16225051
chr1	16228974	16230256
chr1	16231793	16233294
chr1	16239562	16240698
chr1	16242626	16244241
chr1	16245208	16246996
chr1	16249714	16252314
chr1	16263460	16266906
[truncated: 284,624+ more rows]
