# Supplementary material for: Landscape of cohesin-mediated chromatin loops in the human genome
Source: Nature. 2020 Jul 29;583(7818):737–43. doi: 10.1038/s41586-020-2151-x (PMC7410831; doi:10.1038/s41586-020-2151-x)
Supplement: Supplementary file 5 — List of 124,830 interactions identified across all 24 cell types studied, indicating which ones were tested for variability, which ones are variable, and which are present in a given cell type (# PETs > 4). [file 41586_2020_2151_MOESM5_ESM.xlsx]

## Sheet: chromatin loops
Supplementary Table 4. Pan-cell type cohesin-mediated chromatin loops
List of 124,830 interactions identified across all 24 cell types studied, indicating which ones were tested for variability, which ones are variable, and which are present in a given cell type.
Loop End (Anchor) 1			Loop End (Anchor) 2			Tested for Variability?	Significantly Variable?	Present in Cell-Type
Chromosome	Start	End	Chromosome	Start	End			AKTHY	ARPE	DHL2	DHL4	DU145	ECS	GM12878	H1	H1376	H1437	H9	HepG2	HMTERT	HT1197	Jurkat	K562	KU19	LNCAP	LX	MCF7	MSFIB	MSIPS	MSLCL	NP
chr9	127904340	127907342	chr9	128134270	128138377	Yes	No	No	No	No	No	No	No	No	No	No	No	No	No	No	No	No	No	No	No	No	No	No	No	No	No
chr9	77641620	77644796	chr9	77690369	77693929	Yes	No	No	No	Yes	No	Yes	No	Yes	No	Yes	Yes	No	No	No	No	No	Yes	Yes	No	No	No	Yes	No	No	No
chr9	95925972	95927245	chr9	96063994	96068271	Yes	Yes	No	No	No	No	No	No	No	Yes	No	No	No	No	No	No	No	No	No	No	No	No	No	No	No	No
chr9	133581694	133584101	chr9	133735368	133737124	Yes	Yes	No	No	No	No	No	Yes	No	No	No	No	No	No	No	Yes	No	No	No	No	No	No	No	No	No	No
chr9	133581694	133584101	chr9	133738269	133740165	Yes	No	Yes	No	Yes	Yes	Yes	Yes	Yes	Yes	Yes	Yes	No	No	Yes	Yes	No	Yes	Yes	Yes	Yes	No	Yes	No	Yes	Yes
chr9	133581694	133584101	chr9	133741212	133742918	Yes	No	No	No	No	No	No	Yes	Yes	No	No	Yes	No	No	Yes	No	No	No	No	No	Yes	No	Yes	No	No	No
chr9	133581694	133584101	chr9	133814036	133818250	Yes	No	No	No	No	No	No	No	No	No	Yes	No	No	No	No	No	No	Yes	No	No	Yes	No	No	No	No	Yes
chr9	133581694	133584101	chr9	133871368	133875161	Yes	No	Yes	Yes	No	No	No	Yes	No	No	No	No	No	No	No	No	No	No	No	No	No	No	No	No	No	Yes
chr9	133581694	133584101	chr9	133920396	133923560	Yes	No	No	No	No	No	No	No	No	No	No	No	No	No	No	No	No	No	No	No	No	No	No	No	No	No
chr9	106551052	106553507	chr9	106853004	106857959	No	No	No	No	No	No	No	No	No	No	No	No	No	No	No	No	No	No	No	No	No	No	No	No	No	No
chr9	106551052	106553507	chr9	107147666	107149952	Yes	Yes	No	No	No	No	No	No	No	No	No	No	No	No	No	No	No	No	No	No	No	No	No	No	No	No
chr9	133770788	133772567	chr9	133814036	133818250	Yes	No	No	No	Yes	Yes	Yes	No	No	No	No	Yes	No	No	No	No	No	No	No	No	No	No	No	No	No	No
chr9	91614695	91617602	chr9	91892919	91895140	Yes	No	No	No	No	No	No	Yes	No	No	No	No	No	No	No	No	No	No	No	No	No	No	Yes	No	No	Yes
chr9	20884096	20886118	chr9	21109953	21112778	Yes	Yes	No	No	No	No	No	No	Yes	No	No	No	No	No	Yes	No	Yes	No	No	No	No	No	No	No	Yes	No
chr9	22051725	22054051	chr9	22237157	22240529	Yes	No	No	No	No	No	No	No	No	No	No	No	No	No	No	No	No	No	No	No	No	No	No	No	No	No
chr9	139663760	139665167	chr9	139678130	139679889	Yes	Yes	No	No	Yes	Yes	No	No	No	No	No	No	No	No	No	No	No	Yes	No	No	No	No	No	No	No	No
chr9	22051725	22054051	chr9	22117019	22120879	Yes	Yes	No	No	No	No	No	No	No	No	No	No	No	No	Yes	No	No	No	No	No	No	No	No	No	No	No
chr9	118345922	118348646	chr9	119408329	119410733	No	Yes	No	No	No	No	No	No	No	No	No	No	No	No	No	No	No	No	No	No	No	No	No	No	No	No
chr9	118345922	118348646	chr9	119421626	119424617	No	Yes	No	No	No	No	No	No	No	No	No	No	No	No	No	No	No	No	No	No	No	No	No	No	No	No
chr9	118345922	118348646	chr9	119333246	119335863	Yes	Yes	No	No	No	No	No	No	No	No	No	No	No	No	No	No	No	No	No	No	No	No	No	No	No	No
chr9	133768149	133770710	chr9	133814036	133818250	Yes	Yes	No	Yes	Yes	Yes	No	Yes	No	No	No	Yes	No	No	No	No	No	Yes	Yes	No	No	No	No	No	No	Yes
chr9	133768149	133770710	chr9	133871368	133875161	Yes	Yes	No	No	No	No	Yes	Yes	No	No	No	No	Yes	No	No	No	No	Yes	No	No	No	No	Yes	No	No	Yes
chr9	124382152	124385368	chr9	124752371	124756083	No	Yes	No	No	No	No	No	No	No	No	No	No	No	No	No	No	No	No	No	No	No	No	No	No	No	No
chr9	13445860	13448964	chr9	13688085	13690691	Yes	Yes	No	No	No	No	No	Yes	No	No	No	No	No	No	No	No	No	No	No	No	No	No	No	No	No	No
chr9	109654380	109656403	chr9	109677535	109680328	Yes	No	No	No	No	No	No	No	No	No	Yes	No	No	No	No	No	No	No	No	No	No	No	No	No	No	No
chr9	13445860	13448964	chr9	14352170	14354909	Yes	Yes	No	No	No	No	No	No	No	No	No	No	No	No	No	No	No	No	No	No	No	No	No	No	No	No
chr9	13445860	13448964	chr9	14399323	14402205	Yes	No	No	No	No	No	No	No	No	No	No	No	No	No	No	No	No	No	No	No	No	No	No	No	No	No
chr9	13445860	13448964	chr9	14427724	14430250	No	Yes	No	No	No	No	No	No	No	No	No	No	No	No	No	No	No	No	No	No	No	No	No	No	No	No
chr9	32549629	32554010	chr9	32571337	32573937	Yes	No	No	Yes	Yes	Yes	No	Yes	Yes	No	Yes	No	No	Yes	No	No	Yes	Yes	No	No	No	No	No	No	Yes	No
chr9	31915824	31917788	chr9	32250375	32252857	Yes	No	No	No	No	No	No	No	No	No	No	No	No	No	No	No	No	No	No	No	No	No	No	No	No	Yes
chr9	31915824	31917788	chr9	32349676	32352678	No	Yes	No	No	No	No	No	No	No	No	No	No	No	No	No	No	No	No	No	No	No	No	No	No	No	No
chr9	94536734	94538950	chr9	94644248	94648346	Yes	Yes	No	No	Yes	Yes	Yes	No	Yes	No	No	Yes	Yes	No	No	No	No	No	Yes	Yes	No	No	Yes	No	No	Yes
chr9	77879386	77881699	chr9	79318654	79320932	No	No	No	No	No	No	No	No	No	No	No	No	No	No	No	No	No	No	No	No	No	No	No	No	No	No
chr9	77879386	77881699	chr9	78912134	78914782	Yes	No	No	No	No	No	No	No	No	No	No	No	No	No	No	No	No	No	No	No	No	No	No	No	No	No
chr9	77879386	77881699	chr9	78915989	78919788	Yes	Yes	No	No	No	No	No	Yes	No	No	No	No	No	No	No	No	No	No	No	No	Yes	No	No	No	No	Yes
chr9	77879386	77881699	chr9	78921554	78924418	No	Yes	No	No	No	No	No	No	No	No	No	No	No	No	No	No	No	No	No	No	No	No	No	No	No	No
chr9	77879386	77881699	chr9	78469152	78471770	Yes	No	Yes	No	No	No	No	Yes	No	No	No	No	No	No	No	No	No	No	No	No	Yes	No	Yes	No	No	No
chr9	77879386	77881699	chr9	78479792	78482641	Yes	No	No	No	No	No	No	No	No	No	No	No	No	No	No	No	No	No	No	No	Yes	No	Yes	No	No	No
chr9	77879386	77881699	chr9	78504138	78507234	No	No	No	No	No	No	No	No	No	No	No	No	No	No	No	No	No	No	No	No	No	No	No	No	No	No
chr9	77879386	77881699	chr9	78095665	78098816	Yes	No	No	No	No	No	No	No	Yes	No	No	No	No	No	No	No	No	No	No	No	No	No	No	No	No	No
chr9	139257039	139259347	chr9	139293424	139296843	Yes	No	No	No	Yes	No	Yes	Yes	No	No	Yes	No	No	No	No	No	No	No	No	No	No	No	No	No	No	No
chr9	123516835	123519720	chr9	124080876	124085423	Yes	Yes	No	No	No	No	No	No	No	No	No	No	No	No	No	No	No	No	No	No	No	No	No	No	No	No
chr9	123516835	123519720	chr9	123697168	123700203	Yes	Yes	Yes	Yes	No	Yes	Yes	Yes	Yes	No	Yes	Yes	No	Yes	Yes	Yes	No	Yes	Yes	Yes	Yes	No	Yes	No	Yes	Yes
chr9	139381647	139384287	chr9	139517242	139522596	Yes	Yes	Yes	Yes	Yes	Yes	Yes	Yes	Yes	Yes	Yes	Yes	Yes	No	Yes	Yes	No	Yes	No	Yes	Yes	Yes	Yes	No	Yes	Yes
chr9	139381647	139384287	chr9	139523450	139527976	Yes	No	Yes	Yes	Yes	Yes	Yes	Yes	Yes	Yes	Yes	Yes	Yes	Yes	Yes	Yes	Yes	Yes	Yes	Yes	Yes	Yes	Yes	Yes	Yes	Yes
chr9	139381647	139384287	chr9	139538269	139541599	Yes	No	Yes	No	Yes	Yes	No	Yes	No	No	Yes	Yes	No	No	No	No	No	Yes	Yes	Yes	No	No	No	No	Yes	No
chr9	123516835	123519720	chr9	123817363	123819078	Yes	No	No	No	No	No	No	No	No	No	No	No	No	No	No	No	No	No	No	No	No	No	No	No	No	No
chr9	123516835	123519720	chr9	123820997	123823993	Yes	No	Yes	No	No	Yes	No	Yes	Yes	No	No	No	No	No	Yes	No	No	No	No	Yes	Yes	No	Yes	No	Yes	No
chr9	123516835	123519720	chr9	123833281	123835506	Yes	Yes	No	No	No	No	No	Yes	No	No	No	No	No	No	No	No	No	No	No	No	No	No	No	No	No	No
chr9	123516835	123519720	chr9	123835873	123838795	Yes	Yes	No	No	No	No	No	Yes	No	No	No	No	No	No	No	No	No	No	No	No	No	No	No	No	No	No
chr9	123516835	123519720	chr9	123743157	123745261	Yes	Yes	No	No	No	Yes	No	Yes	No	No	No	No	No	No	No	No	No	No	No	No	No	No	No	No	No	No
chr9	130739377	130747193	chr9	130796512	130798550	Yes	No	No	Yes	No	Yes	No	Yes	Yes	No	Yes	Yes	Yes	No	Yes	Yes	No	Yes	No	Yes	No	Yes	No	No	No	Yes
chr9	90292526	90294981	chr9	90655410	90657705	Yes	No	Yes	No	No	No	No	No	No	No	No	No	No	No	No	No	No	No	No	No	Yes	No	Yes	No	No	No
chr9	90292526	90294981	chr9	90425032	90426573	Yes	No	No	No	No	No	No	No	No	No	No	No	No	No	No	No	No	No	No	No	No	No	No	No	No	No
chr9	90292526	90294981	chr9	90426681	90429017	Yes	Yes	No	No	No	No	Yes	Yes	Yes	No	Yes	Yes	No	No	Yes	Yes	No	Yes	No	Yes	Yes	Yes	Yes	No	No	Yes
chr9	90292526	90294981	chr9	90497204	90500922	Yes	No	No	No	No	No	No	No	No	No	No	No	No	No	No	No	No	No	No	No	No	No	No	No	No	No
chr9	99635082	99639123	chr9	99870613	99872863	Yes	No	No	No	No	No	No	No	No	No	No	No	No	No	No	No	No	No	No	No	No	No	No	No	No	Yes
chr9	123636736	123642300	chr9	123697168	123700203	Yes	Yes	No	Yes	Yes	Yes	Yes	Yes	Yes	No	Yes	Yes	No	Yes	Yes	No	Yes	Yes	Yes	No	Yes	Yes	Yes	No	Yes	No
chr9	94536734	94538950	chr9	94709909	94713596	Yes	No	No	Yes	No	No	Yes	No	Yes	Yes	No	Yes	No	No	No	No	No	Yes	No	Yes	Yes	No	Yes	Yes	Yes	Yes
chr9	94536734	94538950	chr9	94716215	94718240	Yes	Yes	No	No	No	No	No	No	No	Yes	No	No	No	No	No	No	No	No	No	No	No	No	No	No	No	No
chr9	94536734	94538950	chr9	94740182	94742119	Yes	Yes	No	No	Yes	No	No	No	No	Yes	No	No	No	No	No	No	No	No	No	Yes	No	Yes	Yes	No	No	Yes
chr9	94536734	94538950	chr9	94790927	94792889	Yes	Yes	No	No	No	No	No	No	No	No	No	No	No	No	No	No	No	No	No	No	No	No	No	No	No	No
chr9	90292526	90294981	chr9	91192294	91194841	Yes	Yes	No	No	No	No	No	Yes	No	No	No	No	No	No	No	No	No	No	No	No	No	No	No	No	No	No
chr9	110183440	110185876	chr9	111296436	111298897	No	Yes	No	No	No	No	No	No	No	No	No	No	No	No	No	No	No	No	No	No	No	No	No	No	No	No
chr9	130121793	130124796	chr9	130157445	130161460	Yes	No	No	No	No	No	No	No	No	No	Yes	No	No	Yes	No	Yes	No	No	No	No	Yes	No	No	No	No	No
chr9	110183440	110185876	chr9	111031417	111036271	Yes	No	No	No	No	No	No	No	No	No	No	No	No	No	No	No	No	No	No	No	No	No	No	No	No	No
chr9	18296189	18298475	chr9	18394970	18396899	Yes	No	No	No	No	No	No	No	No	No	No	No	No	No	No	No	No	No	No	No	No	No	No	No	No	No
chr9	12884145	12886226	chr9	16190954	16193660	Yes	No	No	No	No	No	No	No	No	No	No	Yes	No	No	No	No	No	No	No	No	No	No	No	No	No	No
chr9	124382152	124385368	chr9	124445986	124447782	Yes	No	No	No	Yes	No	No	No	No	No	No	No	No	No	No	No	No	No	No	No	No	No	No	No	No	No
chr9	133883405	133885636	chr9	133920396	133923560	Yes	Yes	No	No	Yes	No	Yes	No	No	No	No	Yes	Yes	No	No	No	No	Yes	No	No	Yes	No	Yes	No	No	Yes
chr9	92001077	92004113	chr9	92162762	92166245	Yes	Yes	No	No	No	No	No	No	No	No	No	No	No	No	No	No	No	No	No	Yes	No	No	Yes	No	No	No
chr9	134551633	134555278	chr9	134613885	134617126	Yes	Yes	No	No	Yes	Yes	No	Yes	Yes	No	Yes	No	No	No	Yes	No	No	No	No	No	No	No	No	No	No	No
chr9	72724948	72729493	chr9	72843073	72846356	Yes	No	No	No	No	No	No	Yes	No	No	No	No	No	No	Yes	No	No	No	No	No	No	No	Yes	No	No	No
chr9	110183440	110185876	chr9	111432647	111435905	Yes	No	No	No	No	No	No	No	No	No	No	No	No	No	No	Yes	No	No	No	No	No	No	No	No	No	No
chr9	110183440	110185876	chr9	111329387	111330640	No	No	No	No	No	No	No	No	No	No	No	No	No	No	No	No	No	No	No	No	No	No	No	No	No	No
chr9	110183440	110185876	chr9	111326921	111329298	Yes	Yes	No	No	Yes	No	No	Yes	No	No	No	No	No	No	No	No	No	Yes	No	No	Yes	No	No	No	No	No
chr9	110183440	110185876	chr9	111522703	111525415	Yes	No	No	No	No	No	No	Yes	No	No	No	No	No	No	No	Yes	No	No	No	No	No	No	No	No	No	No
chr9	97143902	97145101	chr9	99767647	99768802	Yes	No	No	No	No	No	No	No	No	No	No	No	No	No	No	No	No	No	Yes	No	No	No	No	No	No	No
chr9	110183440	110185876	chr9	111575076	111578215	Yes	No	No	No	No	No	No	No	No	No	No	No	No	No	No	No	No	No	No	No	No	No	No	No	No	No
chr9	72724948	72729493	chr9	73214861	73218679	Yes	No	No	No	No	No	No	No	Yes	No	No	No	No	No	No	No	No	No	No	No	No	No	No	No	Yes	No
chr9	90787405	90790154	chr9	91614695	91617602	No	Yes	No	No	No	No	No	No	No	No	No	No	No	No	No	No	No	No	No	No	No	No	No	No	No	No
chr9	89950176	89954220	chr9	90292526	90294981	Yes	No	No	No	No	No	No	Yes	No	No	No	No	No	No	No	No	No	No	No	No	No	No	No	No	No	No
chr9	89950176	89954220	chr9	90244349	90246142	No	Yes	No	No	No	No	No	No	No	No	No	No	No	No	No	No	No	No	No	No	No	No	No	No	No	No
chr9	89950176	89954220	chr9	90256927	90260223	Yes	Yes	No	No	No	No	No	No	No	No	No	No	No	No	No	No	No	No	No	No	Yes	No	No	No	No	Yes
chr9	89950176	89954220	chr9	90270647	90272960	Yes	No	No	No	No	No	No	Yes	No	No	No	No	No	No	No	No	No	No	No	No	Yes	No	No	No	No	No
chr9	89950176	89954220	chr9	90277072	90279261	Yes	No	Yes	Yes	Yes	No	Yes	Yes	Yes	Yes	Yes	Yes	Yes	Yes	Yes	Yes	Yes	Yes	Yes	Yes	Yes	Yes	Yes	No	Yes	Yes
chr9	89950176	89954220	chr9	90281427	90283896	Yes	No	Yes	No	No	No	No	Yes	No	Yes	No	No	No	No	No	Yes	No	No	No	Yes	No	No	No	No	Yes	No
chr9	89950176	89954220	chr9	90426681	90429017	Yes	No	No	No	No	No	No	Yes	Yes	No	No	No	No	No	No	No	No	No	No	No	No	No	No	No	No	Yes
chr9	73025493	73029963	chr9	73214861	73218679	Yes	Yes	Yes	Yes	No	No	No	Yes	No	No	Yes	No	No	No	Yes	No	No	No	No	Yes	No	No	Yes	No	No	No
chr9	73025493	73029963	chr9	73098489	73101165	Yes	Yes	Yes	No	No	No	No	Yes	No	No	Yes	Yes	No	Yes	No	No	No	Yes	No	No	No	No	Yes	No	No	No
chr9	137158574	137161089	chr9	137333609	137336372	Yes	Yes	No	No	No	No	No	No	No	No	No	No	No	No	No	No	No	No	No	No	No	No	No	No	No	Yes
chr9	90787405	90790154	chr9	91146386	91151385	Yes	Yes	No	No	No	No	No	No	No	No	No	No	No	No	No	No	No	No	No	No	No	No	No	No	No	Yes
chr9	90787405	90790154	chr9	91192294	91194841	Yes	No	Yes	No	No	Yes	Yes	No	No	No	Yes	No	No	No	Yes	Yes	Yes	No	No	No	No	No	Yes	No	No	Yes
chr9	90787405	90790154	chr9	91204919	91206513	No	No	No	No	No	No	No	No	No	No	No	No	No	No	No	No	No	No	No	No	No	No	No	No	No	No
chr9	90787405	90790154	chr9	91001592	91005029	Yes	No	No	No	No	No	Yes	No	No	No	Yes	No	No	No	No	Yes	No	No	No	No	No	No	Yes	No	No	Yes
chr9	139538269	139541599	chr9	139558982	139560552	Yes	No	No	No	Yes	No	Yes	Yes	No	No	No	No	No	No	No	No	No	No	No	No	No	No	No	No	No	No
chr9	139538269	139541599	chr9	139587234	139590848	Yes	No	No	No	Yes	No	Yes	Yes	No	No	Yes	Yes	No	No	No	No	No	Yes	No	No	No	No	No	No	No	No
chr9	139538269	139541599	chr9	139549323	139551472	Yes	No	No	No	No	No	No	Yes	No	No	No	No	No	No	No	No	No	No	No	No	No	No	No	No	No	No
chr9	100834392	100838108	chr9	101536495	101539126	Yes	No	No	No	No	No	No	No	No	No	No	No	No	No	No	No	No	No	No	No	No	No	No	No	No	No
chr9	100834392	100838108	chr9	100952624	100956741	Yes	Yes	No	No	No	Yes	No	No	No	No	No	Yes	No	No	No	No	No	No	No	No	No	Yes	No	No	No	Yes
chr9	100834392	100838108	chr9	100966574	100969451	Yes	Yes	No	No	Yes	Yes	No	Yes	Yes	No	Yes	No	No	No	No	No	No	No	No	No	Yes	No	Yes	No	No	No
chr9	100834392	100838108	chr9	101024656	101028184	Yes	No	Yes	Yes	Yes	Yes	Yes	Yes	Yes	Yes	Yes	No	No	Yes	Yes	Yes	Yes	Yes	Yes	Yes	Yes	Yes	Yes	No	Yes	Yes
chr9	100834392	100838108	chr9	100977163	100979209	Yes	No	No	No	No	No	No	No	No	No	No	No	No	No	No	No	No	No	No	No	No	Yes	No	No	No	No
chr9	129275612	129277994	chr9	129318541	129321793	Yes	Yes	No	No	Yes	Yes	Yes	Yes	No	No	No	No	No	No	No	No	No	No	No	No	Yes	No	No	No	No	Yes
chr9	21325111	21327784	chr9	21788319	21791142	Yes	No	No	No	No	No	No	No	No	No	No	No	No	No	No	No	No	No	No	No	Yes	No	No	No	No	No
chr9	85833180	85836674	chr9	85845121	85847252	Yes	No	No	No	No	No	No	No	No	No	No	No	No	No	No	No	No	No	No	No	No	Yes	Yes	No	No	No
chr9	85833180	85836674	chr9	86262842	86265735	No	Yes	No	No	No	No	No	No	No	No	No	No	No	No	No	No	No	No	No	No	No	No	No	No	No	No
chr9	85833180	85836674	chr9	86151995	86154804	Yes	No	No	No	No	No	No	Yes	No	No	No	No	No	No	No	No	No	No	No	No	Yes	No	No	No	No	No
chr9	85833180	85836674	chr9	86210870	86214242	Yes	No	No	No	No	No	Yes	Yes	No	No	No	No	No	No	No	No	No	No	No	No	No	No	Yes	No	No	Yes
chr9	85833180	85836674	chr9	86157880	86160489	Yes	No	No	No	No	No	No	Yes	No	No	No	No	No	No	No	No	No	No	No	No	No	No	Yes	No	Yes	Yes
chr9	113399075	113401859	chr9	113797915	113801511	Yes	Yes	No	No	No	No	No	No	No	No	No	No	No	No	No	No	No	No	No	No	No	No	No	No	No	No
chr9	113399075	113401859	chr9	114060498	114063482	Yes	No	Yes	Yes	No	No	No	Yes	Yes	No	No	Yes	No	No	Yes	Yes	No	No	Yes	No	Yes	No	Yes	No	Yes	No
chr9	113399075	113401859	chr9	114161452	114163310	No	No	No	No	No	No	No	No	No	No	No	No	No	No	No	No	No	No	No	No	No	No	No	No	No	No
chr9	113399075	113401859	chr9	113909968	113912489	No	No	No	No	No	No	No	No	No	No	No	No	No	No	No	No	No	No	No	No	No	No	No	No	No	No
chr9	85833180	85836674	chr9	85948103	85950475	Yes	No	No	No	No	No	No	Yes	No	No	No	No	No	No	No	No	No	No	No	No	No	No	Yes	No	No	No
chr9	36872180	36875551	chr9	36990730	36992621	Yes	Yes	Yes	Yes	No	Yes	Yes	Yes	Yes	Yes	Yes	Yes	No	No	Yes	Yes	No	No	Yes	Yes	No	Yes	Yes	Yes	Yes	Yes
chr9	36872180	36875551	chr9	36974073	36977683	Yes	Yes	Yes	No	No	No	No	No	No	No	No	Yes	No	No	No	No	No	No	No	No	No	Yes	No	No	No	No
chr9	21325111	21327784	chr9	23491386	23493535	Yes	Yes	No	No	No	No	No	No	No	No	No	No	No	No	No	No	No	No	Yes	No	No	No	No	No	No	No
chr9	36872180	36875551	chr9	37328996	37330658	Yes	Yes	No	No	No	No	No	No	No	No	No	No	No	No	No	No	No	No	No	No	No	No	No	No	No	No
chr9	36872180	36875551	chr9	37261396	37263503	Yes	Yes	No	No	No	No	No	No	No	No	No	No	No	No	No	No	No	No	No	No	Yes	No	No	No	No	No
chr9	36872180	36875551	chr9	37363903	37365902	Yes	Yes	No	No	No	No	No	No	No	No	No	No	No	No	No	No	No	No	No	No	No	No	No	No	No	No
chr9	132867510	132871017	chr9	132997241	132999740	Yes	No	Yes	Yes	Yes	Yes	Yes	Yes	Yes	Yes	Yes	Yes	Yes	Yes	Yes	Yes	Yes	Yes	No	Yes	Yes	Yes	Yes	No	Yes	Yes
chr9	132867510	132871017	chr9	133001552	133002976	Yes	Yes	No	No	No	No	No	No	No	No	No	No	No	No	No	No	No	No	No	No	No	No	No	No	No	No
chr9	132867510	132871017	chr9	133004632	133006824	Yes	No	No	No	No	No	No	No	No	No	No	No	No	No	Yes	No	No	No	No	No	Yes	No	No	No	No	No
chr9	132867510	132871017	chr9	133292476	133294163	Yes	No	No	No	Yes	No	No	No	No	No	No	No	No	No	No	No	No	No	No	No	No	No	No	No	No	No
chr9	132867510	132871017	chr9	133556574	133560429	Yes	No	No	No	No	No	No	No	No	No	No	No	No	No	No	No	No	No	No	No	No	No	No	No	No	No
chr9	21325111	21327784	chr9	21453642	21456650	Yes	No	No	No	No	No	No	Yes	Yes	No	No	No	No	No	No	Yes	No	No	No	No	No	No	Yes	No	Yes	Yes
chr9	21325111	21327784	chr9	21395340	21397602	Yes	Yes	No	No	No	Yes	No	Yes	Yes	No	No	No	Yes	No	No	Yes	No	No	No	No	No	No	No	No	Yes	Yes
chr9	21325111	21327784	chr9	21412054	21415252	Yes	Yes	No	No	No	No	No	No	No	No	No	No	No	No	No	No	No	No	No	No	No	No	No	No	Yes	No
chr9	78237803	78240731	chr9	78469152	78471770	Yes	No	No	No	No	Yes	No	No	No	No	No	No	No	No	No	No	No	No	No	No	No	No	No	No	No	No
chr9	125118386	125119858	chr9	125213950	125217615	Yes	No	No	No	No	No	No	No	No	No	No	No	No	No	No	No	No	No	No	No	No	No	No	No	No	No
chr9	68798904	68800357	chr9	70981421	70982990	No	Yes	No	No	No	No	No	No	No	No	No	No	No	No	No	No	No	No	No	No	No	No	No	No	No	No
chr9	27032625	27035505	chr9	27547047	27549969	Yes	No	No	No	No	No	No	No	No	No	No	No	No	No	No	No	No	No	No	No	No	No	No	No	No	No
chr9	21078011	21080057	chr9	21109953	21112778	Yes	No	No	No	No	Yes	No	No	No	No	Yes	No	No	No	No	Yes	No	No	No	No	No	No	No	No	No	No
chr9	27032625	27035505	chr9	27197632	27199231	Yes	Yes	No	No	No	No	No	Yes	No	No	No	No	No	No	Yes	No	No	No	No	No	No	No	No	No	No	No
chr9	27032625	27035505	chr9	27171959	27173850	No	No	No	No	No	No	No	No	No	No	No	No	No	No	No	No	No	No	No	No	No	No	No	No	No	No
chr9	27032625	27035505	chr9	27275017	27277931	Yes	Yes	Yes	Yes	No	No	Yes	Yes	Yes	No	Yes	No	No	No	Yes	Yes	Yes	No	Yes	Yes	Yes	No	Yes	No	No	No
chr9	27032625	27035505	chr9	27246615	27249590	Yes	Yes	Yes	No	No	No	No	Yes	No	No	No	No	No	No	No	No	No	No	No	No	No	No	No	No	No	No
chr9	36147906	36149938	chr9	36165382	36167587	Yes	No	Yes	No	No	No	No	Yes	No	No	No	No	No	No	No	No	No	No	No	No	No	No	Yes	No	No	No
chr9	3466740	3469177	chr9	4072697	4074425	No	Yes	No	No	No	No	No	No	No	No	No	No	No	No	No	No	No	No	No	No	No	No	No	No	No	No
chr9	3466740	3469177	chr9	4116620	4119359	Yes	Yes	No	No	No	No	No	No	No	No	No	No	No	No	No	No	No	No	No	No	No	No	No	No	No	No
chr9	3466740	3469177	chr9	4364612	4368057	Yes	Yes	No	No	No	No	No	No	No	No	No	No	No	No	No	No	No	No	No	No	No	No	No	No	No	No
chr9	3466740	3469177	chr9	4373926	4376704	No	Yes	No	No	No	No	No	No	No	No	No	No	No	No	No	No	No	No	No	No	No	No	No	No	No	No
chr9	108370225	108373410	chr9	108479608	108482148	Yes	No	No	No	Yes	Yes	No	No	Yes	No	Yes	No	No	Yes	No	No	No	Yes	No	Yes	No	No	No	No	Yes	Yes
chr9	3466740	3469177	chr9	4314617	4317153	No	No	No	No	No	No	No	No	No	No	No	No	No	No	No	No	No	No	No	No	No	No	No	No	No	No
chr9	108370225	108373410	chr9	108642844	108645052	Yes	No	No	No	No	No	No	No	No	No	No	No	No	No	No	No	No	No	No	No	No	No	No	No	No	No
chr9	3466740	3469177	chr9	4338171	4340632	Yes	No	No	No	No	No	No	No	No	No	No	No	No	No	No	No	No	No	No	No	No	No	No	No	No	No
chr9	3466740	3469177	chr9	4227761	4229609	No	Yes	No	No	No	No	No	No	No	No	No	No	No	No	No	No	No	No	No	No	No	No	No	No	No	No
chr9	10045029	10046705	chr9	10267956	10270166	No	No	No	No	No	No	No	No	No	No	No	No	No	No	No	No	No	No	No	No	No	No	No	No	No	No
chr9	3466740	3469177	chr9	3729845	3734027	Yes	No	Yes	No	Yes	No	No	Yes	Yes	No	No	No	No	No	No	Yes	No	No	No	No	No	No	Yes	No	Yes	Yes
chr9	3466740	3469177	chr9	3646340	3648805	Yes	No	No	No	No	Yes	No	No	Yes	No	No	No	No	No	No	No	No	No	No	No	No	No	No	No	Yes	No
chr9	3466740	3469177	chr9	3524111	3529365	Yes	No	Yes	No	No	Yes	No	Yes	Yes	No	No	No	No	No	Yes	No	No	No	Yes	No	No	No	No	No	Yes	No
chr9	10045029	10046705	chr9	12328168	12330592	No	Yes	No	No	No	No	No	No	No	No	No	No	No	No	No	No	No	No	No	No	No	No	No	No	No	No
chr9	10045029	10046705	chr9	12463699	12466172	No	Yes	No	No	No	No	No	No	No	No	No	No	No	No	No	No	No	No	No	No	No	No	No	No	No	No
chr9	113187681	113191094	chr9	113343849	113346675	Yes	No	No	No	No	No	No	No	No	No	No	No	No	No	No	No	No	No	No	No	No	No	Yes	No	No	No
chr9	113187681	113191094	chr9	113384790	113387430	Yes	Yes	Yes	No	No	No	Yes	Yes	Yes	Yes	No	No	No	No	Yes	No	No	No	No	No	No	No	Yes	No	No	Yes
chr9	113187681	113191094	chr9	114060498	114063482	Yes	Yes	No	No	No	No	No	No	No	No	No	No	No	No	No	No	No	No	No	No	No	No	No	No	No	No
chr9	89950176	89954220	chr9	90111500	90116201	Yes	No	No	Yes	No	No	No	No	Yes	No	Yes	Yes	No	No	No	Yes	No	No	No	Yes	Yes	No	Yes	No	No	No
chr9	97087468	97088809	chr9	99693424	99694771	Yes	Yes	No	No	No	No	No	No	No	No	No	No	No	No	No	No	No	No	No	No	No	No	No	No	No	No
chr9	16725361	16728976	chr9	16868881	16872809	Yes	No	No	No	No	No	No	No	No	No	No	No	No	No	No	No	No	No	No	No	No	No	No	No	No	No
chr9	4314617	4317153	chr9	4364612	4368057	Yes	Yes	Yes	Yes	No	No	Yes	Yes	No	No	No	Yes	Yes	No	Yes	Yes	No	No	Yes	No	No	No	Yes	No	Yes	No
chr9	4314617	4317153	chr9	4373926	4376704	Yes	Yes	Yes	No	No	No	Yes	Yes	No	No	No	No	No	No	Yes	No	No	No	No	No	Yes	No	Yes	No	No	Yes
chr9	33228394	33230188	chr9	33262687	33266107	Yes	No	No	No	No	No	No	No	No	No	Yes	Yes	No	No	Yes	Yes	No	No	No	No	No	No	No	No	No	No
chr9	4314617	4317153	chr9	4338171	4340632	Yes	Yes	Yes	Yes	No	No	No	Yes	No	No	No	No	No	No	Yes	Yes	No	No	No	No	No	No	Yes	No	Yes	No
chr9	139869369	139871199	chr9	139928629	139931377	Yes	Yes	No	No	Yes	No	No	Yes	No	No	No	No	No	No	No	No	No	No	No	No	No	No	Yes	No	No	No
chr9	108370225	108373410	chr9	109933172	109936054	No	Yes	No	No	No	No	No	No	No	No	No	No	No	No	No	No	No	No	No	No	No	No	No	No	No	No
chr9	100879494	100884636	chr9	101024656	101028184	Yes	Yes	Yes	No	Yes	No	No	Yes	Yes	No	No	Yes	No	No	Yes	No	Yes	Yes	No	Yes	No	No	No	No	No	No
chr9	100879494	100884636	chr9	100952624	100956741	Yes	Yes	No	No	No	No	No	Yes	Yes	No	No	Yes	No	Yes	No	No	No	Yes	No	No	No	Yes	No	No	No	Yes
chr9	133931943	133934633	chr9	133984888	133986257	Yes	No	No	No	No	No	No	No	No	No	No	No	No	No	No	No	No	Yes	No	No	No	No	No	No	No	No
chr9	133931943	133934633	chr9	133999458	134002233	Yes	No	No	No	No	No	No	Yes	No	No	No	Yes	No	No	No	Yes	No	Yes	No	No	No	No	Yes	No	No	Yes
chr9	71299635	71301941	chr9	71612189	71615704	Yes	No	No	No	No	No	No	No	No	No	No	No	No	No	No	No	No	No	No	No	No	No	No	No	No	No
chr9	21235017	21237058	chr9	21453642	21456650	Yes	No	No	No	No	No	No	No	No	No	No	No	No	No	No	No	No	No	No	No	No	No	No	No	No	No
chr9	133931943	133934633	chr9	134210375	134213320	Yes	No	No	Yes	Yes	Yes	Yes	Yes	Yes	No	Yes	No	No	No	Yes	No	Yes	Yes	No	No	Yes	No	Yes	No	Yes	Yes
chr9	4761589	4764169	chr9	4983771	4989139	Yes	No	Yes	Yes	Yes	Yes	Yes	Yes	Yes	Yes	Yes	No	No	Yes	Yes	Yes	Yes	Yes	No	Yes	Yes	No	Yes	No	Yes	Yes
chr9	4761589	4764169	chr9	4922980	4925484	Yes	Yes	Yes	No	Yes	Yes	Yes	Yes	Yes	No	No	No	No	Yes	Yes	Yes	Yes	Yes	No	No	No	No	Yes	No	Yes	No
chr9	4761589	4764169	chr9	5424233	5427387	No	No	No	No	No	No	No	No	No	No	No	No	No	No	No	No	No	No	No	No	No	No	No	No	No	No
chr9	4761589	4764169	chr9	5436569	5439863	Yes	No	No	No	No	No	No	No	No	No	No	No	No	No	No	No	No	No	No	No	No	No	No	No	No	No
chr9	4761589	4764169	chr9	5440447	5443901	No	Yes	No	No	No	No	No	No	No	No	No	No	No	No	No	No	No	No	No	No	No	No	No	No	No	No
chr9	4761589	4764169	chr9	5184813	5187645	Yes	Yes	No	No	No	No	No	No	No	No	No	No	No	No	No	No	No	No	No	No	No	No	No	No	No	No
chr9	4761589	4764169	chr9	5588872	5591439	Yes	No	No	No	No	No	No	No	No	No	No	No	No	No	No	No	No	No	No	No	No	No	No	No	No	No
chr9	4761589	4764169	chr9	5599214	5601856	Yes	No	No	No	No	No	No	No	No	No	No	No	No	No	No	No	No	No	No	No	No	No	No	No	No	No
chr9	109738238	109740164	chr9	109903687	109905887	Yes	No	No	No	Yes	No	No	No	No	No	No	No	No	No	No	No	No	No	No	No	No	No	No	No	No	No
chr9	4761589	4764169	chr9	4796588	4799067	Yes	No	Yes	No	No	No	No	Yes	No	No	No	No	No	No	No	Yes	No	Yes	Yes	No	No	No	No	No	No	No
chr9	21235017	21237058	chr9	21788319	21791142	Yes	Yes	No	No	No	No	No	Yes	No	No	No	No	No	No	No	No	No	No	No	No	No	No	No	No	No	No
chr9	109047800	109050435	chr9	109621708	109627490	Yes	No	No	No	No	No	No	No	No	No	No	No	No	No	No	No	No	No	No	No	Yes	No	No	No	No	Yes
chr9	109047800	109050435	chr9	109933172	109936054	Yes	Yes	No	No	No	No	No	No	No	No	No	No	No	No	No	No	No	No	No	No	No	No	No	No	No	Yes
chr9	111611900	111613947	chr9	111715180	111717390	No	No	No	No	No	No	No	No	No	No	No	No	No	No	No	No	No	No	No	No	No	No	No	No	No	No
chr9	111611900	111613947	chr9	112080851	112084782	Yes	Yes	No	No	No	No	No	No	No	No	No	No	No	No	No	No	No	No	No	No	No	No	No	No	No	No
chr9	117668435	117671842	chr9	117774826	117778494	Yes	Yes	Yes	Yes	Yes	Yes	No	Yes	No	No	Yes	No	No	No	Yes	Yes	No	No	No	Yes	No	No	Yes	No	No	Yes
chr9	121357273	121359981	chr9	122127036	122129163	Yes	No	Yes	No	No	No	No	No	No	No	No	No	No	No	No	No	No	No	No	No	No	No	No	No	No	No
chr9	121357273	121359981	chr9	122730281	122732659	Yes	No	No	No	No	No	No	No	No	No	No	No	No	No	No	No	No	No	No	No	No	No	No	No	No	No
chr9	121357273	121359981	chr9	123110156	123112472	Yes	Yes	No	No	No	No	No	No	No	No	No	No	No	No	No	No	No	No	No	No	No	No	No	No	No	No
chr9	7051843	7053810	chr9	7535123	7537594	Yes	Yes	No	No	No	No	No	No	No	No	No	No	No	No	No	No	No	No	No	No	No	No	No	No	No	No
chr9	135228636	135231563	chr9	135247333	135250230	Yes	No	No	No	No	No	No	Yes	No	No	No	No	No	No	No	No	No	No	No	No	No	No	No	No	No	No
chr9	7051843	7053810	chr9	9941889	9944794	No	Yes	No	No	No	No	No	No	No	No	No	No	No	No	No	No	No	No	No	No	No	No	No	No	No	No
chr9	35953976	35956313	chr9	36022319	36025097	Yes	No	Yes	No	Yes	Yes	Yes	Yes	Yes	No	Yes	Yes	No	No	Yes	Yes	No	Yes	Yes	Yes	Yes	No	Yes	No	Yes	Yes
chr9	35953976	35956313	chr9	36006204	36010275	Yes	No	No	No	Yes	Yes	Yes	Yes	No	No	No	No	No	No	No	No	No	No	No	No	No	No	Yes	No	No	No
chr9	93798372	93801559	chr9	94120854	94125433	Yes	No	No	No	No	No	No	No	No	No	No	No	No	No	No	No	No	No	No	No	No	No	No	No	No	No
chr9	93798372	93801559	chr9	94181019	94182687	No	No	No	No	No	No	No	No	No	No	No	No	No	No	No	No	No	No	No	No	No	No	No	No	No	No
chr9	93798372	93801559	chr9	94184778	94189496	Yes	Yes	Yes	No	Yes	Yes	Yes	Yes	Yes	No	No	Yes	No	Yes	No	Yes	Yes	Yes	Yes	Yes	Yes	No	Yes	No	Yes	Yes
chr9	93798372	93801559	chr9	94182885	94184772	Yes	Yes	No	No	No	No	No	Yes	No	No	No	No	No	No	No	No	No	No	No	No	No	No	No	No	No	No
chr9	93798372	93801559	chr9	94194897	94196555	Yes	No	No	No	No	No	No	Yes	No	No	No	No	No	No	No	Yes	No	No	No	No	No	No	No	No	No	No
chr9	93798372	93801559	chr9	94437446	94439475	No	Yes	No	No	No	No	No	No	No	No	No	No	No	No	No	No	No	No	No	No	No	No	No	No	No	No
chr9	93798372	93801559	chr9	94443212	94445862	Yes	No	No	No	No	No	No	Yes	No	No	No	No	No	No	No	No	No	No	No	No	Yes	No	No	No	No	Yes
chr9	35953976	35956313	chr9	36327546	36330368	Yes	No	No	Yes	No	No	No	Yes	No	No	No	No	No	No	No	No	No	No	No	No	No	No	No	No	No	No
chr9	93798372	93801559	chr9	94488549	94490999	No	Yes	No	No	No	No	No	No	No	No	No	No	No	No	No	No	No	No	No	No	No	No	No	No	No	No
chr9	35953976	35956313	chr9	36165382	36167587	Yes	No	No	No	No	No	No	No	Yes	No	No	No	No	No	Yes	No	No	No	No	No	No	No	No	No	No	No
chr9	27351979	27354733	chr9	27527363	27531059	Yes	No	No	No	No	No	No	No	No	No	No	No	No	No	No	No	No	No	No	No	No	No	No	No	No	No
chr9	121357273	121359981	chr9	121590452	121592735	Yes	Yes	No	No	No	No	No	No	No	No	No	No	No	No	No	No	No	No	No	No	No	No	Yes	No	No	No
chr9	93798372	93801559	chr9	94014307	94017081	Yes	No	No	No	No	No	No	No	No	No	No	No	No	No	No	No	Yes	No	No	No	No	No	No	No	No	Yes
chr9	121357273	121359981	chr9	122051035	122053180	Yes	No	No	No	No	No	No	No	No	No	No	No	No	No	No	No	No	No	No	No	No	No	Yes	No	No	No
chr9	93798372	93801559	chr9	93953978	93957406	Yes	Yes	No	No	No	No	No	Yes	No	No	No	No	No	No	No	No	Yes	No	No	No	No	No	No	No	No	No
chr9	127378635	127381673	chr9	127419923	127423391	Yes	No	No	Yes	No	No	Yes	Yes	Yes	No	Yes	No	No	No	Yes	Yes	No	No	No	No	Yes	No	No	No	Yes	No
chr9	35656754	35659968	chr9	35731882	35733976	Yes	No	No	No	No	Yes	No	No	No	No	Yes	No	No	No	No	No	No	No	No	No	Yes	No	No	No	No	No
chr9	7051843	7053810	chr9	7233500	7236002	Yes	No	No	No	No	No	No	No	No	No	No	No	No	No	No	No	No	No	No	No	No	No	No	No	No	No
chr9	7051843	7053810	chr9	7258952	7260786	No	No	No	No	No	No	No	No	No	No	No	No	No	No	No	No	No	No	No	No	No	No	No	No	No	No
chr9	7051843	7053810	chr9	7184813	7187400	Yes	No	No	No	No	Yes	No	No	No	No	No	No	No	No	No	No	No	No	No	No	No	No	No	No	No	No
chr9	127378635	127381673	chr9	127525756	127528084	Yes	Yes	No	No	No	No	No	No	Yes	No	No	No	No	No	No	No	No	No	No	No	No	No	No	No	No	No
chr9	127378635	127381673	chr9	127472722	127475549	Yes	Yes	Yes	Yes	Yes	Yes	Yes	Yes	Yes	Yes	Yes	Yes	Yes	Yes	Yes	Yes	Yes	Yes	Yes	Yes	Yes	Yes	Yes	Yes	Yes	Yes
chr9	127378635	127381673	chr9	127469998	127471898	Yes	No	No	No	No	No	No	No	No	No	Yes	No	No	No	No	Yes	No	No	No	No	No	No	Yes	No	No	No
chr9	127378635	127381673	chr9	127514714	127517868	Yes	No	No	No	No	No	No	No	No	No	No	No	No	No	Yes	Yes	No	Yes	No	No	Yes	No	Yes	No	No	No
chr9	107569765	107571544	chr9	108175166	108179562	Yes	Yes	No	No	No	No	No	Yes	No	No	No	No	No	No	No	No	No	No	No	No	No	No	No	No	No	No
chr9	19125539	19130831	chr9	19171412	19175824	Yes	No	No	No	No	No	No	Yes	No	No	Yes	No	No	No	No	No	No	No	No	No	Yes	No	Yes	No	No	Yes
chr9	19125539	19130831	chr9	19161063	19164925	Yes	Yes	No	No	No	No	No	Yes	No	No	No	No	No	No	No	No	No	No	No	No	No	No	Yes	No	No	No
chr9	107569765	107571544	chr9	107918686	107920413	Yes	Yes	No	No	No	No	No	No	No	No	No	No	No	No	No	No	No	No	No	No	No	No	No	No	No	No
chr9	97314695	97318182	chr9	97892903	97894676	Yes	No	No	No	No	No	No	No	No	No	No	No	No	No	No	No	No	No	No	No	No	No	No	No	No	Yes
chr9	97314695	97318182	chr9	97888986	97890981	Yes	Yes	No	No	No	No	No	No	No	No	No	No	No	No	No	No	No	No	No	No	No	No	No	No	No	Yes
chr9	97314695	97318182	chr9	97929366	97931813	Yes	No	No	No	No	No	No	No	No	No	No	No	No	No	No	Yes	No	No	No	No	No	No	No	No	No	No
chr9	124207492	124209484	chr9	124259557	124263220	Yes	No	No	No	Yes	No	No	No	No	No	Yes	No	No	No	No	No	No	No	No	No	No	No	No	No	No	No
chr9	124207492	124209484	chr9	124300057	124301640	Yes	Yes	No	No	No	No	Yes	No	No	No	No	No	No	No	No	No	No	No	No	No	No	No	No	Yes	No	No
chr9	137340212	137342904	chr9	138234456	138237571	No	No	No	No	No	No	No	No	No	No	No	No	No	No	No	No	No	No	No	No	No	No	No	No	No	No
chr9	137340212	137342904	chr9	138302511	138306202	Yes	Yes	No	No	No	No	No	No	No	No	No	No	No	No	No	No	No	No	No	No	No	No	No	No	No	No
chr9	137340212	137342904	chr9	137872961	137876420	Yes	No	No	No	No	No	No	No	No	No	No	No	No	No	No	Yes	No	No	No	No	No	No	No	No	No	No
chr9	137340212	137342904	chr9	137976696	137980107	Yes	Yes	No	No	No	No	No	No	No	No	No	No	No	No	No	No	No	No	No	No	No	No	No	No	No	No
chr9	137340212	137342904	chr9	137532428	137537529	Yes	Yes	Yes	No	No	No	No	Yes	No	No	No	No	No	No	Yes	No	No	No	No	No	Yes	No	Yes	No	No	Yes
chr9	137340212	137342904	chr9	137546615	137549183	Yes	Yes	Yes	No	Yes	Yes	No	No	No	No	No	Yes	No	No	No	No	No	No	Yes	Yes	No	No	No	No	No	Yes
chr9	137340212	137342904	chr9	137589467	137592639	Yes	No	No	No	No	No	No	Yes	No	No	No	No	No	No	No	No	No	No	No	No	No	Yes	No	No	No	Yes
chr9	137340212	137342904	chr9	137580579	137582660	Yes	Yes	No	No	No	No	No	Yes	No	No	No	Yes	No	No	No	No	No	No	No	No	Yes	No	No	No	No	No
chr9	137340212	137342904	chr9	137629676	137632254	Yes	No	Yes	No	Yes	No	No	Yes	No	No	No	No	No	No	Yes	Yes	No	No	Yes	No	Yes	Yes	No	No	No	Yes
chr9	73898802	73901383	chr9	74060703	74063323	Yes	Yes	No	No	No	No	No	No	No	No	No	No	No	No	No	No	No	No	No	No	No	No	No	No	No	Yes
chr9	73898802	73901383	chr9	74248875	74251043	Yes	Yes	No	No	No	No	No	No	No	No	No	No	No	No	No	No	No	No	No	No	No	No	No	No	No	No
chr9	35115517	35118182	chr9	35552473	35555138	Yes	Yes	No	No	Yes	No	Yes	Yes	No	No	No	No	No	No	No	No	No	No	No	No	Yes	No	No	No	No	Yes
chr9	35115517	35118182	chr9	35414450	35416994	Yes	No	No	No	No	No	No	No	No	No	No	No	No	Yes	No	Yes	No	No	No	No	No	No	No	No	No	Yes
chr9	35115517	35118182	chr9	35476193	35478318	Yes	No	Yes	Yes	Yes	Yes	Yes	Yes	Yes	Yes	Yes	Yes	Yes	Yes	Yes	Yes	No	Yes	Yes	Yes	Yes	Yes	Yes	No	Yes	Yes
chr9	35115517	35118182	chr9	35383844	35386997	Yes	Yes	No	No	No	No	No	Yes	No	No	No	No	No	No	No	No	No	No	No	No	No	No	Yes	No	No	Yes
chr9	35115517	35118182	chr9	35257362	35260283	Yes	No	Yes	Yes	Yes	Yes	Yes	Yes	Yes	Yes	Yes	Yes	Yes	Yes	Yes	Yes	Yes	Yes	Yes	Yes	Yes	No	Yes	Yes	Yes	Yes
chr9	73898802	73901383	chr9	74638665	74641608	Yes	Yes	No	No	No	No	No	No	No	No	No	No	No	No	No	No	No	No	No	No	No	No	No	No	No	No
chr9	73898802	73901383	chr9	74381948	74385611	Yes	No	No	No	No	No	No	No	No	No	No	No	No	No	No	Yes	No	No	No	No	Yes	No	No	No	No	Yes
chr9	73898802	73901383	chr9	74433181	74435446	Yes	No	No	No	No	No	No	No	No	No	No	No	No	No	No	No	No	No	No	No	No	No	No	No	No	No
chr9	90588598	90590869	chr9	91192294	91194841	No	No	No	No	No	No	No	No	No	No	No	No	No	No	No	No	No	No	No	No	No	No	No	No	No	No
chr9	15210100	15212789	chr9	15605323	15608605	Yes	Yes	No	No	No	No	No	No	Yes	No	Yes	No	No	No	No	No	No	No	No	No	Yes	No	No	No	Yes	No
chr9	15210100	15212789	chr9	15640926	15643396	No	No	No	No	No	No	No	No	No	No	No	No	No	No	No	No	No	No	No	No	No	No	No	No	No	No
chr9	15210100	15212789	chr9	15421520	15424671	Yes	No	No	No	No	No	No	No	No	No	No	No	No	No	No	No	No	No	No	No	Yes	No	No	No	No	No
chr9	15210100	15212789	chr9	15415677	15418139	Yes	Yes	No	No	No	Yes	No	No	No	Yes	No	No	No	No	No	No	No	No	No	No	No	No	Yes	No	No	No
chr9	15210100	15212789	chr9	15231141	15233162	Yes	No	No	No	No	No	No	No	Yes	No	No	No	No	No	No	No	No	No	No	No	No	No	Yes	No	No	No
chr9	141041433	141043040	chr9	141101380	141103123	Yes	No	No	No	No	No	Yes	No	No	No	No	No	No	No	No	No	No	No	No	No	No	No	No	No	No	No
chr9	90339858	90342381	chr9	90426681	90429017	Yes	Yes	No	No	No	No	No	No	No	No	Yes	Yes	Yes	No	No	Yes	No	Yes	No	No	No	Yes	No	No	No	Yes
chr9	1708695	1710590	chr9	2085275	2089081	No	Yes	No	No	No	No	No	No	No	No	No	No	No	No	No	No	No	No	No	No	No	No	No	No	No	No
chr9	5508715	5512844	chr9	5586050	5587817	Yes	No	Yes	No	No	No	No	No	No	No	No	No	No	No	No	No	No	No	No	No	No	No	No	No	No	No
chr9	34611143	34614083	chr9	34700445	34703339	Yes	No	No	No	Yes	No	Yes	Yes	No	No	Yes	No	No	No	No	No	No	No	No	No	Yes	No	No	No	No	No
chr9	34611143	34614083	chr9	34632771	34635037	Yes	No	Yes	Yes	Yes	Yes	Yes	Yes	Yes	Yes	Yes	Yes	Yes	Yes	Yes	Yes	Yes	Yes	Yes	No	Yes	Yes	Yes	Yes	Yes	Yes
chr9	94532537	94534288	chr9	94709909	94713596	Yes	No	No	No	No	No	No	No	No	No	No	No	No	No	No	No	No	No	No	No	No	No	No	No	No	No
chr9	97314695	97318182	chr9	97384809	97386928	Yes	No	Yes	No	Yes	No	No	No	No	No	No	Yes	No	Yes	No	No	No	No	No	No	No	No	No	No	No	No
chr9	97314695	97318182	chr9	97364280	97366865	Yes	Yes	Yes	No	Yes	Yes	No	No	Yes	Yes	No	Yes	Yes	No	No	Yes	Yes	Yes	No	No	Yes	Yes	No	Yes	Yes	Yes
chr9	131959683	131962320	chr9	132371685	132374393	Yes	No	No	No	Yes	No	No	No	No	No	No	No	No	No	No	No	No	No	No	No	No	No	No	No	No	No
chr9	1874985	1876952	chr9	1938123	1942996	Yes	No	No	No	No	No	No	No	Yes	No	No	No	No	No	No	No	No	No	No	No	No	No	No	No	Yes	No
chr9	96791859	96794868	chr9	96973865	96977510	Yes	No	No	No	No	No	No	Yes	No	No	No	No	No	No	No	No	No	No	No	No	No	No	No	No	No	No
chr9	80288697	80290251	chr9	80365127	80368204	Yes	No	No	No	No	No	No	No	No	No	No	No	No	No	No	Yes	No	No	No	No	No	No	No	No	No	No
chr9	136607060	136609573	chr9	136855410	136861019	Yes	Yes	No	No	Yes	Yes	Yes	Yes	No	No	No	Yes	No	No	No	Yes	No	No	Yes	No	Yes	Yes	No	No	Yes	Yes
chr9	99211297	99214360	chr9	99412759	99415207	Yes	Yes	No	No	No	No	No	No	No	No	No	No	No	No	No	No	No	No	No	No	No	No	No	No	No	No
chr9	99211297	99214360	chr9	99327810	99330547	No	No	No	No	No	No	No	No	No	No	No	No	No	No	No	No	No	No	No	No	No	No	No	No	No	No
chr9	75814200	75817009	chr9	76179547	76182202	Yes	No	Yes	Yes	No	No	No	No	No	Yes	No	No	Yes	Yes	No	No	No	No	No	No	Yes	No	No	Yes	No	Yes
chr9	74885488	74888528	chr9	75436138	75438360	No	Yes	No	No	No	No	No	No	No	No	No	No	No	No	No	No	No	No	No	No	No	No	No	No	No	No
chr9	36189680	36193520	chr9	36327546	36330368	Yes	No	No	No	No	No	No	No	No	No	No	No	No	No	No	No	No	No	No	No	No	No	No	No	No	No
chr9	75814200	75817009	chr9	76993605	76995902	Yes	No	No	No	No	No	No	No	No	No	No	No	No	No	No	No	No	No	No	No	No	No	No	No	No	Yes
chr9	75814200	75817009	chr9	76895905	76898471	No	Yes	No	No	No	No	No	No	No	No	No	No	No	No	No	No	No	No	No	No	No	No	No	No	No	No
chr9	75814200	75817009	chr9	76621283	76623521	Yes	No	No	No	No	No	No	No	No	No	No	No	No	No	No	No	No	No	No	No	No	No	No	No	No	No
chr9	80744233	80745923	chr9	80827435	80829908	Yes	Yes	No	No	No	No	No	Yes	No	No	No	No	No	No	No	No	No	No	No	No	No	No	No	No	No	Yes
chr9	75814200	75817009	chr9	77258866	77261240	Yes	No	No	No	No	No	No	No	No	No	No	No	No	No	No	No	No	No	No	No	No	No	No	No	No	No
chr9	75814200	75817009	chr9	77356850	77358881	Yes	No	No	No	No	No	No	No	No	No	No	No	No	No	No	No	No	No	No	No	Yes	No	No	No	No	No
chr9	75814200	75817009	chr9	77184923	77187550	Yes	Yes	No	No	No	No	No	No	No	No	No	No	No	No	No	No	No	No	No	No	No	No	No	No	No	No
chr9	75814200	75817009	chr9	77223822	77225639	Yes	Yes	No	No	No	No	No	No	No	No	No	No	No	No	No	No	No	No	No	No	No	No	No	No	No	No
chr9	127419923	127423391	chr9	127469998	127471898	Yes	Yes	No	No	No	No	No	No	No	No	Yes	No	No	No	No	No	No	No	No	No	No	No	No	No	No	No
chr9	38023526	38027626	chr9	38065277	38070637	Yes	No	Yes	Yes	No	No	Yes	Yes	No	No	Yes	Yes	No	No	Yes	Yes	No	Yes	No	No	No	No	No	No	No	No
chr9	103461996	103464105	chr9	103996842	103998962	Yes	Yes	No	No	No	No	No	No	No	No	No	No	No	No	No	No	No	No	No	No	Yes	No	No	No	No	No
chr9	103461996	103464105	chr9	104073020	104075279	Yes	No	No	No	No	Yes	No	Yes	No	No	No	No	No	No	No	No	Yes	No	No	No	No	No	No	No	No	No
chr9	38023526	38027626	chr9	38044814	38049138	Yes	No	Yes	No	No	No	No	Yes	No	No	Yes	No	No	No	Yes	Yes	No	No	No	No	No	No	Yes	No	No	No
chr9	16190954	16193660	chr9	17061828	17065881	No	No	No	No	No	No	No	No	No	No	No	No	No	No	No	No	No	No	No	No	No	No	No	No	No	No
chr9	16190954	16193660	chr9	16921327	16923545	Yes	No	No	No	No	No	No	No	No	No	No	No	No	No	No	No	No	No	No	No	No	No	No	No	No	No
chr9	16190954	16193660	chr9	16823931	16826176	No	No	No	No	No	No	No	No	No	No	No	No	No	No	No	No	No	No	No	No	No	No	No	No	No	No
chr9	16190954	16193660	chr9	16868881	16872809	Yes	No	No	No	No	No	No	No	No	No	No	No	No	No	No	No	No	No	No	No	No	No	No	No	No	No
chr9	16190954	16193660	chr9	16725361	16728976	Yes	No	No	No	No	No	No	Yes	No	No	No	No	No	No	No	No	No	No	No	No	No	No	No	No	No	No
chr9	16190954	16193660	chr9	16647857	16649742	Yes	No	No	No	No	No	No	No	No	No	No	No	No	No	No	No	No	No	No	No	No	No	No	No	No	No
chr9	16190954	16193660	chr9	16600986	16603489	Yes	No	No	No	No	No	No	No	No	No	No	No	No	No	No	No	No	No	No	No	No	No	No	No	Yes	No
chr9	16190954	16193660	chr9	16625921	16629186	Yes	Yes	No	No	No	No	No	No	No	No	No	No	No	No	No	No	No	No	No	No	No	No	No	No	No	No
chr9	130298359	130303932	chr9	130347501	130350031	Yes	No	Yes	No	No	No	No	Yes	No	No	Yes	Yes	No	No	Yes	Yes	No	Yes	No	No	No	No	No	No	No	Yes
chr9	137976696	137980107	chr9	138146707	138148282	Yes	No	No	No	Yes	No	No	No	No	No	No	No	No	No	No	No	No	No	No	No	No	No	No	No	No	No
chr9	137976696	137980107	chr9	138120711	138122406	Yes	No	No	No	No	No	No	No	No	Yes	No	No	No	No	No	No	No	No	No	No	No	No	No	Yes	No	Yes
chr9	114853450	114855168	chr9	115122096	115125225	Yes	No	Yes	No	No	Yes	No	Yes	No	No	No	No	No	No	No	No	No	No	No	No	No	No	Yes	No	Yes	Yes
chr9	114853450	114855168	chr9	115094343	115097725	Yes	Yes	No	No	No	No	No	No	No	No	No	No	No	No	No	No	No	No	No	No	No	No	No	No	No	No
chr9	137976696	137980107	chr9	138234456	138237571	Yes	Yes	No	No	Yes	Yes	No	Yes	No	Yes	Yes	Yes	Yes	No	No	No	No	Yes	Yes	Yes	Yes	Yes	Yes	No	Yes	Yes
chr9	137976696	137980107	chr9	138302511	138306202	Yes	Yes	Yes	No	Yes	Yes	Yes	Yes	No	Yes	Yes	Yes	Yes	Yes	Yes	Yes	Yes	Yes	Yes	Yes	Yes	Yes	Yes	Yes	No	Yes
chr9	137976696	137980107	chr9	138365926	138367702	Yes	No	No	No	No	No	No	No	No	No	No	No	No	No	No	No	No	No	No	No	No	No	No	No	No	No
chr9	135923412	135925418	chr9	136021748	136024049	Yes	No	No	No	No	Yes	No	Yes	No	No	No	No	No	No	No	No	No	No	No	No	No	No	Yes	No	No	No
chr9	135923412	135925418	chr9	136018892	136021211	Yes	No	No	No	Yes	Yes	No	No	No	No	No	No	No	No	No	No	No	No	No	No	No	Yes	Yes	No	No	No
chr9	133334992	133338693	chr9	133498972	133500474	Yes	Yes	No	No	No	No	No	No	No	No	No	No	No	No	No	No	No	No	No	No	No	No	No	No	No	No
chr9	133334992	133338693	chr9	133556574	133560429	Yes	Yes	Yes	Yes	Yes	Yes	Yes	Yes	Yes	Yes	Yes	Yes	No	Yes	Yes	Yes	Yes	Yes	Yes	Yes	Yes	Yes	Yes	Yes	Yes	Yes
chr9	102024774	102030124	chr9	102273366	102275097	Yes	No	Yes	No	No	No	No	No	No	No	No	No	No	No	No	No	No	No	No	No	No	No	No	No	No	No
chr9	102024774	102030124	chr9	102568285	102570976	Yes	Yes	Yes	No	No	No	No	Yes	No	No	No	No	No	No	No	No	No	No	No	No	No	No	No	No	No	No
chr9	102024774	102030124	chr9	102586000	102587966	Yes	No	No	No	No	No	No	No	No	No	No	No	No	No	No	No	No	No	No	No	No	No	Yes	No	No	No
chr9	102024774	102030124	chr9	102580296	102585140	Yes	No	No	No	Yes	No	No	No	Yes	No	No	No	No	No	No	No	No	No	No	No	Yes	No	Yes	No	No	No
chr9	15835595	15839374	chr9	17461672	17464050	No	No	No	No	No	No	No	No	No	No	No	No	No	No	No	No	No	No	No	No	No	No	No	No	No	No
chr9	102024774	102030124	chr9	103356557	103359297	Yes	Yes	No	No	No	No	No	No	No	No	No	No	No	No	No	No	No	No	No	No	No	No	No	No	No	No
chr9	90894718	90897144	chr9	91192294	91194841	No	Yes	No	No	No	No	No	No	No	No	No	No	No	No	No	No	No	No	No	No	No	No	No	No	No	No
chr9	102024774	102030124	chr9	102984111	102986771	No	No	No	No	No	No	No	No	No	No	No	No	No	No	No	No	No	No	No	No	No	No	No	No	No	No
chr9	102024774	102030124	chr9	102977365	102979832	No	No	No	No	No	No	No	No	No	No	No	No	No	No	No	No	No	No	No	No	No	No	No	No	No	No
chr9	102024774	102030124	chr9	103084491	103088275	Yes	No	No	No	No	No	No	No	No	No	No	No	No	No	No	No	No	No	No	No	Yes	No	No	No	No	No
chr9	16190954	16193660	chr9	17461672	17464050	Yes	No	No	No	No	No	No	No	No	No	No	No	No	No	No	No	No	No	No	No	No	No	No	No	No	No
chr9	111229395	111232988	chr9	111522703	111525415	Yes	No	No	No	No	No	No	No	No	No	No	No	No	No	No	No	No	No	No	No	No	No	No	No	No	No
chr9	102024774	102030124	chr9	102772119	102774687	Yes	Yes	Yes	No	Yes	No	No	Yes	No	No	No	No	No	No	No	No	No	No	No	No	No	No	Yes	No	No	Yes
chr9	102024774	102030124	chr9	102789396	102791877	No	Yes	No	No	No	No	No	No	No	No	No	No	No	No	No	No	No	No	No	No	No	No	No	No	No	No
chr9	111229395	111232988	chr9	111326921	111329298	Yes	No	Yes	No	No	No	Yes	Yes	Yes	No	No	Yes	No	No	Yes	Yes	Yes	No	No	No	No	Yes	Yes	No	No	No
chr9	15835595	15839374	chr9	16130568	16132352	Yes	Yes	Yes	No	No	No	No	No	No	No	No	No	No	No	No	No	No	No	No	No	No	No	No	No	No	No
chr9	15835595	15839374	chr9	16132751	16134827	Yes	No	Yes	No	No	No	No	Yes	No	No	No	No	No	No	No	No	No	No	No	No	No	No	No	No	No	No
chr9	124307011	124309516	chr9	124777089	124780576	Yes	No	No	No	No	No	Yes	No	No	No	No	No	No	No	No	No	No	No	No	No	No	No	No	No	No	No
chr9	124307011	124309516	chr9	124766525	124769050	Yes	No	No	No	No	No	No	No	No	No	No	No	No	No	No	No	No	No	No	No	No	No	No	No	No	No
chr9	124307011	124309516	chr9	124752371	124756083	Yes	No	No	No	No	No	Yes	Yes	Yes	No	Yes	No	No	No	No	No	No	No	No	No	Yes	No	No	No	Yes	Yes
chr9	124307011	124309516	chr9	124884585	124889242	Yes	Yes	No	No	No	No	No	Yes	No	No	No	No	No	No	No	No	No	No	No	No	No	No	No	No	No	No
chr9	132093713	132097878	chr9	132371685	132374393	Yes	Yes	No	No	No	No	No	No	No	No	Yes	No	No	No	No	No	No	No	No	No	No	No	No	No	No	No
chr9	127556476	127558465	chr9	127614144	127616599	Yes	Yes	No	Yes	Yes	No	Yes	No	No	No	Yes	Yes	No	Yes	No	Yes	No	Yes	No	No	No	Yes	No	No	No	No
chr9	124307011	124309516	chr9	124448164	124450427	Yes	No	No	No	No	No	No	Yes	No	No	No	Yes	No	No	No	No	No	No	No	No	No	No	No	No	Yes	No
chr9	124307011	124309516	chr9	124445986	124447782	Yes	Yes	Yes	Yes	Yes	Yes	No	Yes	Yes	No	No	Yes	No	No	Yes	No	Yes	No	No	No	No	No	Yes	No	No	No
chr9	124307011	124309516	chr9	124457037	124458650	Yes	No	Yes	No	No	No	Yes	Yes	No	No	No	No	No	No	No	No	No	No	No	No	No	No	No	No	No	No
chr9	2240704	2244792	chr9	2620479	2624976	Yes	No	No	No	No	No	No	No	No	No	No	No	No	No	No	No	No	No	No	No	Yes	No	No	No	No	No
chr9	2240704	2244792	chr9	2726591	2729292	Yes	No	No	No	No	No	No	No	No	No	No	No	No	No	No	No	No	No	No	No	No	No	No	No	No	No
chr9	32430210	32433570	chr9	32524230	32527491	Yes	No	No	No	No	No	No	No	No	No	No	No	No	No	No	No	No	No	No	No	No	No	No	No	No	No
chr9	82092628	82094482	chr9	82789003	82791390	No	Yes	No	No	No	No	No	No	No	No	No	No	No	No	No	No	No	No	No	No	No	No	No	No	No	No
chr9	123516835	123519720	chr9	124159883	124163602	Yes	Yes	No	No	Yes	No	No	No	No	No	No	No	No	No	No	No	No	No	No	No	No	No	No	No	No	No
chr9	116842721	116846032	chr9	117033321	117035136	Yes	Yes	No	No	No	No	No	No	No	No	No	No	No	No	No	No	No	No	No	No	No	No	No	No	No	No
chr9	116842721	116846032	chr9	117049286	117051476	Yes	No	No	No	No	No	No	No	No	No	No	No	No	No	No	No	No	No	No	No	No	No	No	No	No	No
chr9	116842721	116846032	chr9	117052313	117055285	Yes	Yes	Yes	No	Yes	Yes	No	Yes	Yes	Yes	Yes	Yes	No	No	Yes	Yes	No	Yes	Yes	No	Yes	Yes	Yes	No	Yes	Yes
chr9	116842721	116846032	chr9	117066899	117069435	Yes	No	Yes	Yes	Yes	No	No	Yes	No	Yes	Yes	No	No	No	Yes	Yes	No	Yes	Yes	Yes	Yes	Yes	Yes	Yes	Yes	Yes
chr9	111044366	111046509	chr9	111326921	111329298	Yes	No	Yes	No	No	No	No	Yes	No	No	No	No	No	No	No	No	No	No	No	No	No	No	No	No	No	No
chr9	111044366	111046509	chr9	111432647	111435905	Yes	No	No	No	No	No	No	No	No	No	No	No	No	No	No	No	No	No	No	No	No	No	No	No	No	No
chr9	35901964	35904900	chr9	36022319	36025097	Yes	No	No	No	No	Yes	No	Yes	No	No	No	No	No	No	No	Yes	No	Yes	No	No	Yes	No	No	No	No	Yes
chr9	35901964	35904900	chr9	35944553	35946768	Yes	No	Yes	Yes	No	Yes	Yes	Yes	Yes	No	Yes	No	No	No	Yes	No	Yes	Yes	No	Yes	Yes	No	Yes	No	Yes	Yes
chr9	115732561	115735121	chr9	115873346	115875799	Yes	No	No	No	No	No	No	No	No	No	No	No	No	No	No	No	No	No	No	No	No	No	No	No	No	No
chr9	116614831	116617237	chr9	116794677	116796880	Yes	Yes	No	No	No	No	No	No	No	No	No	No	No	No	No	No	No	No	No	No	No	No	No	No	No	No
chr9	116614831	116617237	chr9	116724259	116726953	Yes	No	No	No	No	No	No	No	No	No	No	No	No	No	No	No	No	No	No	Yes	No	No	No	No	No	No
chr9	111044366	111046509	chr9	111522703	111525415	No	No	No	No	No	No	No	No	No	No	No	No	No	No	No	No	No	No	No	No	No	No	No	No	No	No
chr9	71197437	71201029	chr9	71299635	71301941	Yes	No	No	No	Yes	Yes	No	No	Yes	No	No	No	Yes	No	No	No	No	Yes	No	No	No	Yes	No	No	Yes	No
chr9	71197437	71201029	chr9	71292319	71294414	Yes	No	No	No	No	Yes	No	No	Yes	No	No	No	No	No	No	No	No	No	No	No	No	No	No	No	Yes	No
chr9	71197437	71201029	chr9	71318006	71323263	Yes	No	No	No	No	No	No	No	Yes	No	No	No	No	No	No	No	No	No	Yes	No	No	No	No	Yes	Yes	Yes
chr9	71197437	71201029	chr9	71393144	71396465	Yes	No	No	No	No	No	No	No	No	No	No	No	No	No	No	No	No	No	No	No	No	No	No	No	No	No
chr9	2335440	2337435	chr9	2726591	2729292	Yes	No	No	No	No	No	No	No	No	No	No	No	No	No	No	No	No	No	No	No	No	No	Yes	No	No	No
chr9	71197437	71201029	chr9	71458597	71461209	Yes	No	No	No	No	Yes	No	Yes	Yes	No	No	No	No	No	No	Yes	No	No	Yes	No	Yes	No	Yes	No	No	No
chr9	71197437	71201029	chr9	71561622	71565851	Yes	Yes	No	No	Yes	No	No	No	No	No	No	No	No	No	No	No	No	No	No	No	No	No	No	No	Yes	No
chr9	71197437	71201029	chr9	71612189	71615704	Yes	Yes	Yes	Yes	Yes	Yes	Yes	Yes	Yes	Yes	No	Yes	No	No	Yes	Yes	Yes	Yes	Yes	Yes	Yes	No	Yes	Yes	Yes	Yes
chr9	71197437	71201029	chr9	71641599	71644293	Yes	Yes	No	Yes	No	Yes	No	Yes	Yes	Yes	No	No	No	No	No	Yes	No	Yes	No	No	Yes	No	No	Yes	Yes	Yes
chr9	79279852	79283340	chr9	79318654	79320932	Yes	No	Yes	Yes	Yes	Yes	Yes	Yes	No	Yes	Yes	Yes	No	No	Yes	No	No	Yes	Yes	No	No	Yes	Yes	Yes	Yes	Yes
chr9	35476193	35478318	chr9	35552473	35555138	Yes	No	No	No	Yes	No	Yes	Yes	Yes	Yes	Yes	Yes	No	Yes	No	No	No	No	No	No	Yes	No	No	No	No	Yes
chr9	83277914	83280901	chr9	84300506	84306327	No	No	No	No	No	No	No	No	No	No	No	No	No	No	No	No	No	No	No	No	No	No	No	No	No	No
chr9	93079869	93082286	chr9	93516671	93519577	Yes	No	No	No	No	No	No	No	No	No	No	No	No	No	No	No	No	No	No	Yes	No	No	No	No	No	No
chr9	93079869	93082286	chr9	93403883	93406276	Yes	No	No	No	No	No	No	No	No	No	No	No	No	No	No	No	No	No	No	No	No	Yes	No	No	No	Yes
chr9	93079869	93082286	chr9	93426815	93428804	Yes	No	No	No	No	No	No	No	No	No	No	No	No	No	No	No	No	No	No	No	No	No	No	No	No	Yes
chr9	72966892	72968831	chr9	73214861	73218679	Yes	Yes	No	No	No	No	No	Yes	No	No	No	No	No	No	No	No	No	No	No	Yes	No	Yes	Yes	No	No	No
chr9	72966892	72968831	chr9	73098489	73101165	Yes	Yes	Yes	No	No	No	No	No	No	No	No	No	No	No	No	No	No	No	No	No	No	No	No	No	No	No
chr9	128168286	128171717	chr9	129260653	129264848	No	No	No	No	No	No	No	No	No	No	No	No	No	No	No	No	No	No	No	No	No	No	No	No	No	No
chr9	128168286	128171717	chr9	129251941	129255232	Yes	Yes	No	No	No	No	No	Yes	Yes	No	No	No	No	No	No	No	No	No	No	No	No	No	No	No	No	No
chr9	128168286	128171717	chr9	129158623	129162335	Yes	No	No	No	Yes	Yes	No	Yes	No	No	Yes	No	No	No	No	Yes	No	No	No	No	Yes	No	No	No	No	No
chr9	128168286	128171717	chr9	129147629	129149856	No	Yes	No	No	No	No	No	No	No	No	No	No	No	No	No	No	No	No	No	No	No	No	No	No	No	No
chr9	128168286	128171717	chr9	129055153	129056873	Yes	No	No	No	No	No	No	No	No	No	No	No	No	No	No	No	No	No	No	No	No	No	No	No	No	No
chr9	128168286	128171717	chr9	129062740	129065433	Yes	No	No	No	No	No	No	Yes	No	No	No	No	No	No	No	No	No	No	No	No	No	No	No	No	No	No
chr9	128168286	128171717	chr9	128907831	128910058	No	No	No	No	No	No	No	No	No	No	No	No	No	No	No	No	No	No	No	No	No	No	No	No	No	No
chr9	128168286	128171717	chr9	128989875	128992542	Yes	Yes	No	No	Yes	Yes	No	Yes	Yes	No	Yes	No	No	No	Yes	Yes	No	No	No	No	Yes	Yes	Yes	No	No	Yes
chr9	128168286	128171717	chr9	128505340	128512038	Yes	No	No	Yes	No	No	No	No	No	No	No	No	No	No	No	No	No	No	No	No	No	No	No	No	No	No
chr9	128168286	128171717	chr9	128392269	128396103	Yes	No	No	Yes	Yes	Yes	Yes	Yes	Yes	Yes	Yes	Yes	No	No	No	No	No	No	No	Yes	Yes	No	Yes	No	Yes	Yes
chr9	128168286	128171717	chr9	128844248	128845848	No	No	No	No	No	No	No	No	No	No	No	No	No	No	No	No	No	No	No	No	No	No	No	No	No	No
chr9	68725594	68727102	chr9	69064610	69066620	Yes	Yes	No	No	No	No	No	No	No	No	No	No	No	No	No	No	No	No	No	No	No	No	No	No	No	No
chr9	19182146	19185296	chr9	19455958	19459296	Yes	No	No	No	No	No	No	No	No	No	No	No	No	No	No	No	No	No	No	No	No	No	No	No	No	No
chr9	74652951	74655759	chr9	75436138	75438360	Yes	Yes	No	No	No	No	No	No	No	No	No	No	No	No	No	No	No	No	No	No	Yes	No	No	No	No	No
chr9	74652951	74655759	chr9	74817377	74819554	Yes	No	Yes	No	No	No	No	No	No	No	Yes	Yes	No	No	No	No	No	No	No	No	No	No	No	No	No	No
chr9	74652951	74655759	chr9	74894907	74897429	Yes	Yes	No	No	No	No	No	No	No	No	Yes	No	No	No	No	No	No	No	No	No	No	No	No	No	No	No
chr9	74652951	74655759	chr9	74885488	74888528	Yes	Yes	Yes	Yes	Yes	Yes	Yes	Yes	Yes	Yes	Yes	Yes	Yes	Yes	Yes	Yes	Yes	Yes	Yes	Yes	Yes	No	Yes	No	Yes	Yes
chr9	74652951	74655759	chr9	74759570	74761410	Yes	No	No	No	No	No	No	No	No	No	Yes	No	No	No	No	No	No	No	No	No	No	No	No	No	No	No
chr9	74652951	74655759	chr9	74761601	74765596	Yes	No	No	No	No	No	No	No	No	No	Yes	No	No	No	No	Yes	No	No	No	No	No	No	No	No	No	No
chr9	22007709	22010373	chr9	22243145	22245777	Yes	No	No	No	No	No	No	No	No	No	No	No	No	No	No	No	No	No	No	No	No	No	No	No	No	No
chr9	22007709	22010373	chr9	22237157	22240529	Yes	Yes	No	Yes	No	No	No	Yes	No	No	No	No	No	No	No	No	No	No	No	No	No	No	Yes	No	No	No
chr9	35602671	35605651	chr9	35656754	35659968	Yes	Yes	No	No	Yes	Yes	Yes	No	Yes	No	No	No	No	No	No	No	No	No	No	No	Yes	No	No	No	No	Yes
chr9	35602671	35605651	chr9	35644112	35648139	Yes	Yes	No	No	Yes	Yes	No	Yes	Yes	No	Yes	Yes	No	No	No	No	Yes	No	No	No	Yes	No	No	No	Yes	No
chr9	36485417	36489269	chr9	36554877	36557539	Yes	No	No	No	No	No	No	Yes	Yes	No	No	No	No	No	No	No	No	No	No	No	No	No	No	No	No	No
chr9	74652951	74655759	chr9	75693370	75698841	Yes	No	No	No	No	No	No	No	No	No	No	No	No	No	No	No	No	No	No	No	No	No	No	No	No	No
chr9	22007709	22010373	chr9	22036466	22039181	Yes	No	No	No	No	No	No	No	Yes	No	Yes	No	No	No	Yes	No	No	No	No	No	No	No	No	No	No	No
chr9	22007709	22010373	chr9	22117019	22120879	Yes	No	No	No	No	No	No	Yes	No	No	No	No	No	No	Yes	Yes	No	No	No	No	No	No	Yes	No	No	No
chr9	87872167	87875050	chr9	88039096	88041511	Yes	No	Yes	No	No	No	No	No	No	No	No	No	Yes	No	No	No	No	No	No	No	No	No	No	No	No	No
chr9	19182146	19185296	chr9	19229234	19233546	Yes	Yes	No	No	No	No	No	Yes	No	No	Yes	No	No	No	No	No	No	No	No	No	No	No	No	No	No	No
chr9	36246976	36250102	chr9	36327546	36330368	Yes	No	Yes	Yes	Yes	Yes	Yes	Yes	Yes	No	Yes	Yes	No	Yes	Yes	Yes	No	Yes	Yes	Yes	Yes	Yes	Yes	No	Yes	Yes
chr9	121283028	121285883	chr9	122730281	122732659	No	No	No	No	No	No	No	No	No	No	No	No	No	No	No	No	No	No	No	No	No	No	No	No	No	No
chr9	121283028	121285883	chr9	122127036	122129163	Yes	Yes	No	No	No	No	No	Yes	No	No	No	No	No	No	No	No	No	No	No	No	No	No	Yes	No	No	No
chr9	121283028	121285883	chr9	121512497	121513984	No	Yes	No	No	No	No	No	No	No	No	No	No	No	No	No	No	No	No	No	No	No	No	No	No	No	No
chr9	121283028	121285883	chr9	122051035	122053180	Yes	Yes	No	No	No	No	No	No	No	No	No	No	No	No	No	No	No	No	No	No	No	No	No	No	Yes	No
chr9	72285884	72290083	chr9	72532851	72535780	Yes	No	No	No	No	No	Yes	Yes	No	No	No	No	No	No	Yes	No	No	No	No	No	No	No	Yes	No	No	Yes
chr9	72285884	72290083	chr9	72545468	72549209	Yes	No	No	No	No	No	No	No	No	No	No	No	No	No	No	No	No	No	No	No	No	No	No	No	No	No
chr9	72285884	72290083	chr9	72491665	72494364	Yes	Yes	No	No	No	No	No	No	Yes	No	No	No	No	No	No	No	No	No	No	No	No	No	Yes	No	Yes	No
chr9	72285884	72290083	chr9	72373365	72375949	Yes	Yes	No	No	No	No	No	No	No	No	Yes	No	No	No	No	No	No	No	No	No	No	No	No	No	No	No
chr9	114521010	114524328	chr9	114736160	114739479	Yes	No	No	No	No	Yes	No	No	Yes	No	No	Yes	No	No	No	No	Yes	No	No	No	No	No	No	No	Yes	No
chr9	114521010	114524328	chr9	114657996	114661121	Yes	Yes	No	No	No	No	No	No	Yes	No	No	No	No	No	No	No	No	No	No	No	No	No	No	No	No	No
chr9	114521010	114524328	chr9	114859273	114861668	Yes	Yes	No	No	No	No	No	Yes	No	No	No	No	No	No	No	No	No	No	No	No	No	No	No	No	No	No
chr9	114521010	114524328	chr9	114847825	114850329	Yes	No	No	No	No	No	No	No	Yes	No	No	No	No	No	No	No	No	No	No	No	No	No	No	No	No	No
chr9	114521010	114524328	chr9	114834678	114838722	Yes	No	Yes	No	Yes	Yes	Yes	Yes	Yes	Yes	Yes	Yes	No	Yes	Yes	Yes	Yes	Yes	Yes	Yes	Yes	Yes	Yes	No	Yes	Yes
chr9	79072998	79076064	chr9	79272157	79274717	Yes	Yes	Yes	No	No	Yes	Yes	Yes	Yes	No	No	No	No	No	Yes	No	No	No	No	Yes	No	Yes	Yes	No	Yes	Yes
chr9	112978879	112981318	chr9	113384790	113387430	Yes	No	No	No	No	No	No	No	Yes	No	No	No	No	No	No	No	No	No	No	No	No	No	No	No	No	No
chr9	95199609	95203733	chr9	95395712	95398829	Yes	Yes	No	No	No	No	No	Yes	No	No	No	No	No	No	No	No	No	No	No	No	No	No	Yes	No	No	No
chr9	5626459	5631187	chr9	5714275	5716770	Yes	Yes	No	No	No	No	No	No	No	No	No	No	No	No	No	No	No	No	No	No	No	No	No	No	No	No
chr9	125225345	125228675	chr9	125559118	125560942	Yes	Yes	No	No	No	No	No	No	No	No	No	No	No	No	No	No	No	No	No	No	No	No	No	No	No	No
chr9	125225345	125228675	chr9	125571105	125573750	Yes	No	Yes	Yes	Yes	Yes	Yes	Yes	Yes	Yes	Yes	Yes	Yes	Yes	Yes	Yes	Yes	Yes	Yes	Yes	Yes	Yes	Yes	Yes	Yes	Yes
chr9	108417636	108419958	chr9	108479608	108482148	Yes	No	No	No	No	No	No	No	Yes	No	No	No	No	No	No	No	No	No	No	No	No	No	No	No	No	No
chr9	29220190	29221761	chr9	29691071	29692988	No	Yes	No	No	No	No	No	No	No	No	No	No	No	No	No	No	No	No	No	No	No	No	No	No	No	No
chr9	125225345	125228675	chr9	126110975	126113294	Yes	Yes	No	No	No	No	No	No	No	No	No	No	No	No	No	No	No	No	No	No	No	No	No	No	No	No
chr9	125225345	125228675	chr9	125752967	125755245	No	No	No	No	No	No	No	No	No	No	No	No	No	No	No	No	No	No	No	No	No	No	No	No	No	No
chr9	117249030	117251285	chr9	117269157	117271205	Yes	No	Yes	No	Yes	Yes	No	No	No	No	No	No	No	No	No	No	No	Yes	No	Yes	No	No	No	No	No	No
chr9	117249030	117251285	chr9	117421979	117426008	Yes	No	No	No	Yes	No	No	No	Yes	No	No	No	No	No	No	No	No	No	No	No	No	No	No	No	No	Yes
chr9	117249030	117251285	chr9	117414229	117417061	Yes	No	Yes	Yes	Yes	Yes	Yes	Yes	Yes	Yes	Yes	Yes	No	Yes	Yes	Yes	Yes	Yes	No	Yes	Yes	No	Yes	No	Yes	Yes
chr9	117249030	117251285	chr9	117348474	117352057	Yes	No	Yes	No	No	No	No	Yes	No	No	No	No	No	No	Yes	No	No	No	No	No	No	No	Yes	No	No	No
chr9	96212095	96216864	chr9	96327069	96330203	Yes	No	No	No	Yes	No	No	Yes	No	No	No	No	No	No	No	No	No	No	No	No	No	No	No	No	No	No
chr9	79276915	79278251	chr9	79318654	79320932	Yes	No	No	Yes	No	No	No	Yes	No	No	No	No	No	No	Yes	No	No	No	No	No	No	No	No	No	No	No
chr9	129726899	129729448	chr9	129882667	129886108	Yes	Yes	No	No	No	No	No	Yes	No	No	No	No	No	No	No	No	No	No	No	No	No	No	Yes	No	No	No
chr9	129726899	129729448	chr9	129920843	129923021	Yes	No	No	No	No	No	No	Yes	No	No	No	No	No	No	No	No	No	No	No	No	No	No	No	No	No	Yes
chr9	129726899	129729448	chr9	129810530	129812752	Yes	Yes	No	No	No	No	No	Yes	No	No	No	No	No	No	No	No	No	No	No	No	No	No	No	No	No	No
chr9	91336601	91338857	chr9	91892919	91895140	Yes	No	No	No	No	No	No	No	No	No	No	No	No	No	No	No	No	No	No	No	No	No	No	No	No	No
chr9	129726899	129729448	chr9	129956951	129958476	Yes	Yes	No	Yes	No	No	Yes	No	No	No	No	No	No	No	No	No	No	No	No	No	No	No	No	No	No	No
chr9	129726899	129729448	chr9	129947751	129950800	Yes	No	Yes	No	No	No	No	Yes	No	No	No	No	No	No	No	No	No	No	No	No	No	No	No	No	No	No
chr9	129726899	129729448	chr9	129959367	129962974	Yes	No	Yes	Yes	Yes	Yes	Yes	Yes	Yes	Yes	Yes	Yes	Yes	Yes	Yes	Yes	Yes	Yes	Yes	Yes	Yes	Yes	Yes	Yes	Yes	Yes
chr9	91336601	91338857	chr9	91603365	91608946	Yes	Yes	No	No	No	No	No	No	No	No	No	No	No	No	No	No	No	No	No	No	No	No	No	No	No	Yes
chr9	91336601	91338857	chr9	91614695	91617602	Yes	Yes	Yes	No	No	Yes	No	Yes	No	No	No	Yes	No	No	Yes	No	Yes	No	No	No	No	Yes	Yes	No	No	No
chr9	100173068	100175896	chr9	100359736	100362561	Yes	No	No	Yes	Yes	No	No	Yes	Yes	No	Yes	No	No	No	No	No	Yes	Yes	No	No	Yes	No	Yes	No	No	No
chr9	100173068	100175896	chr9	100376565	100379015	Yes	No	No	No	Yes	No	No	Yes	Yes	No	Yes	No	No	No	No	No	No	Yes	Yes	No	Yes	No	Yes	No	No	No
chr9	128363492	128365300	chr9	128989875	128992542	No	No	No	No	No	No	No	No	No	No	No	No	No	No	No	No	No	No	No	No	No	No	No	No	No	No
chr9	101923940	101926806	chr9	103356557	103359297	No	No	No	No	No	No	No	No	No	No	No	No	No	No	No	No	No	No	No	No	No	No	No	No	No	No
chr9	101923940	101926806	chr9	102772119	102774687	Yes	Yes	No	No	No	No	No	No	Yes	No	No	No	No	No	No	No	No	No	No	No	No	No	No	No	No	No
chr9	101923940	101926806	chr9	102977365	102979832	No	Yes	No	No	No	No	No	No	No	No	No	No	No	No	No	No	No	No	No	No	No	No	No	No	No	No
chr9	101923940	101926806	chr9	102984111	102986771	No	No	No	No	No	No	No	No	No	No	No	No	No	No	No	No	No	No	No	No	No	No	No	No	No	No
chr9	101923940	101926806	chr9	103084491	103088275	No	No	No	No	No	No	No	No	No	No	No	No	No	No	No	No	No	No	No	No	No	No	No	No	No	No
chr9	139565287	139568379	chr9	139587234	139590848	Yes	No	No	No	Yes	No	Yes	No	No	No	Yes	Yes	No	No	No	No	No	Yes	No	No	No	No	No	No	No	No
chr9	34402823	34405201	chr9	34590052	34593569	Yes	Yes	No	No	No	No	No	Yes	No	No	Yes	No	No	No	No	No	No	No	No	No	No	No	No	No	Yes	No
chr9	34402823	34405201	chr9	34602338	34604898	Yes	Yes	No	No	Yes	No	No	No	Yes	No	No	No	No	No	No	No	No	No	No	No	Yes	No	No	No	No	No
chr9	34402823	34405201	chr9	34499655	34502955	Yes	Yes	Yes	Yes	Yes	No	Yes	Yes	Yes	No	Yes	Yes	Yes	Yes	Yes	Yes	Yes	Yes	No	Yes	Yes	Yes	Yes	Yes	Yes	Yes
chr9	34402823	34405201	chr9	34546021	34549251	Yes	No	Yes	Yes	No	Yes	Yes	Yes	No	No	No	No	No	No	No	Yes	No	Yes	No	Yes	Yes	No	Yes	No	No	Yes
chr9	21212891	21214852	chr9	21788319	21791142	No	Yes	No	No	No	No	No	No	No	No	No	No	No	No	No	No	No	No	No	No	No	No	No	No	No	No
chr9	38662351	38664633	chr9	38706839	38709222	Yes	Yes	No	No	No	No	No	No	No	No	No	No	No	No	No	No	No	No	No	No	No	No	No	No	No	Yes
chr9	34071897	34075171	chr9	34252156	34257191	Yes	No	Yes	No	No	Yes	Yes	No	No	No	No	Yes	No	No	Yes	No	No	Yes	No	No	No	No	No	No	No	No
chr9	91997797	91999579	chr9	92162762	92166245	No	No	No	No	No	No	No	No	No	No	No	No	No	No	No	No	No	No	No	No	No	No	No	No	No	No
chr9	4393273	4394616	chr9	4548347	4551876	No	Yes	No	No	No	No	No	No	No	No	No	No	No	No	No	No	No	No	No	No	No	No	No	No	No	No
chr9	72358367	72362132	chr9	72532851	72535780	Yes	No	No	No	No	No	No	No	No	No	No	No	No	No	No	No	No	No	No	No	No	No	Yes	No	No	No
chr9	72358367	72362132	chr9	72491665	72494364	Yes	No	No	No	No	No	No	No	No	No	No	No	No	No	No	No	No	No	No	No	No	No	Yes	No	No	No
chr9	6411824	6416021	chr9	6563994	6569476	Yes	No	Yes	No	No	No	No	Yes	No	No	No	No	No	No	No	No	No	No	No	No	No	No	No	No	No	No
chr9	109046066	109047699	chr9	109621708	109627490	Yes	Yes	No	No	No	No	No	No	No	No	No	No	No	No	No	No	No	No	No	No	No	No	No	No	No	No
chr9	28773682	28776217	chr9	29691071	29692988	No	No	No	No	No	No	No	No	No	No	No	No	No	No	No	No	No	No	No	No	No	No	No	No	No	No
chr9	28773682	28776217	chr9	29208163	29209732	Yes	No	No	No	No	No	No	No	No	No	No	No	No	No	No	No	No	No	No	No	No	No	No	No	No	No
chr9	28773682	28776217	chr9	29210781	29215347	Yes	Yes	No	Yes	No	No	No	No	No	No	No	No	No	No	No	No	No	No	No	No	No	No	No	No	No	No
chr9	109046066	109047699	chr9	109933172	109936054	No	No	No	No	No	No	No	No	No	No	No	No	No	No	No	No	No	No	No	No	No	No	No	No	No	No
chr9	130704513	130707261	chr9	130796512	130798550	Yes	No	Yes	Yes	Yes	Yes	Yes	Yes	Yes	Yes	Yes	Yes	Yes	No	Yes	Yes	Yes	Yes	Yes	Yes	Yes	Yes	Yes	Yes	Yes	Yes
chr9	130704513	130707261	chr9	130845540	130846994	Yes	No	No	No	No	No	No	No	No	No	No	No	No	No	No	No	No	No	No	No	No	No	Yes	No	No	No
chr9	130704513	130707261	chr9	130879130	130881098	Yes	Yes	Yes	No	Yes	No	No	Yes	Yes	No	Yes	Yes	No	No	Yes	Yes	No	Yes	No	No	Yes	No	Yes	No	Yes	Yes
chr9	72954311	72957076	chr9	73214861	73218679	Yes	Yes	No	Yes	No	No	Yes	Yes	Yes	No	Yes	Yes	No	No	No	Yes	No	No	Yes	Yes	Yes	No	Yes	No	Yes	No
chr9	72954311	72957076	chr9	73098489	73101165	Yes	No	No	No	No	No	No	No	No	No	No	No	No	Yes	No	No	No	No	No	No	No	No	No	No	No	No
chr9	72954311	72957076	chr9	73124163	73126333	No	No	No	No	No	No	No	No	No	No	No	No	No	No	No	No	No	No	No	No	No	No	No	No	No	No
chr9	3729845	3734027	chr9	4314617	4317153	Yes	Yes	Yes	No	No	No	No	Yes	No	No	No	No	No	No	No	No	No	No	No	No	No	No	No	No	No	No
chr9	3729845	3734027	chr9	4338171	4340632	Yes	Yes	No	No	No	No	No	Yes	Yes	No	No	No	No	No	No	No	No	No	No	No	Yes	No	Yes	No	No	Yes
chr9	3729845	3734027	chr9	4364612	4368057	Yes	No	Yes	No	No	No	No	Yes	No	No	Yes	No	No	No	No	Yes	No	No	No	No	No	No	Yes	No	No	No
chr9	3729845	3734027	chr9	4227761	4229609	Yes	No	Yes	No	No	No	No	Yes	No	No	No	No	No	No	No	No	No	No	Yes	No	Yes	No	Yes	No	No	No
chr9	3729845	3734027	chr9	4296521	4300625	Yes	No	Yes	No	No	No	No	No	No	No	No	No	No	No	No	No	No	No	No	No	No	No	No	No	No	No
chr9	3729845	3734027	chr9	4225004	4227264	Yes	No	Yes	No	No	No	No	No	No	No	No	No	No	No	No	No	No	No	No	No	Yes	No	No	No	No	No
chr9	3729845	3734027	chr9	4196529	4198650	Yes	No	No	No	No	No	No	No	No	No	No	No	No	No	No	No	No	No	No	No	No	No	No	No	No	No
chr9	86234819	86239437	chr9	86321355	86324490	Yes	No	No	No	Yes	Yes	No	Yes	Yes	No	No	No	No	No	No	No	No	No	No	No	No	No	No	No	No	Yes
chr9	86234819	86239437	chr9	86328389	86330429	Yes	No	No	No	Yes	Yes	No	Yes	Yes	No	No	No	No	No	No	No	No	No	No	No	No	No	No	No	Yes	No
chr9	3729845	3734027	chr9	4373926	4376704	Yes	No	No	No	No	No	No	Yes	No	No	No	No	No	No	No	No	No	No	No	No	Yes	No	No	No	No	No
chr9	86234819	86239437	chr9	86262842	86265735	Yes	No	Yes	Yes	Yes	Yes	Yes	Yes	Yes	Yes	Yes	Yes	Yes	Yes	No	Yes	Yes	Yes	No	No	Yes	Yes	Yes	No	Yes	Yes
chr9	86234819	86239437	chr9	86525456	86528717	Yes	Yes	No	No	Yes	Yes	No	Yes	Yes	No	No	No	No	No	No	No	No	No	No	No	No	No	No	No	Yes	Yes
chr9	3729845	3734027	chr9	3848049	3851317	Yes	No	Yes	No	No	No	No	No	No	No	No	No	Yes	No	No	No	No	No	No	No	No	Yes	No	No	No	Yes
chr9	3729845	3734027	chr9	4072697	4074425	No	Yes	No	No	No	No	No	No	No	No	No	No	No	No	No	No	No	No	No	No	No	No	No	No	No	No
chr9	3729845	3734027	chr9	4076432	4078833	Yes	No	Yes	No	No	No	No	No	No	No	No	No	No	No	No	No	No	No	No	No	No	No	No	No	No	No
chr9	3729845	3734027	chr9	4116620	4119359	Yes	No	No	No	Yes	Yes	No	No	Yes	No	No	No	No	No	No	No	Yes	No	No	Yes	No	No	No	No	Yes	No
chr9	3729845	3734027	chr9	4047577	4049764	Yes	Yes	No	No	No	No	No	No	No	No	No	No	No	No	No	No	No	No	No	No	No	No	Yes	No	No	No
chr9	12722670	12725010	chr9	12817190	12820854	Yes	Yes	Yes	No	No	No	No	No	No	No	No	No	No	Yes	Yes	No	No	No	No	No	No	Yes	No	No	Yes	No
chr9	12722670	12725010	chr9	12884145	12886226	Yes	Yes	Yes	Yes	No	No	No	Yes	No	No	Yes	No	No	No	Yes	Yes	No	No	Yes	No	Yes	No	Yes	No	Yes	No
chr9	12722670	12725010	chr9	12774339	12777481	Yes	No	Yes	No	No	No	No	No	No	No	No	No	No	No	Yes	No	No	No	No	No	No	No	Yes	No	No	No
chr9	12722670	12725010	chr9	13087833	13090305	Yes	No	No	No	No	No	No	No	No	No	No	No	No	No	No	No	No	No	No	No	Yes	No	Yes	No	No	No
chr9	114847825	114850329	chr9	115581135	115583644	No	No	No	No	No	No	No	No	No	No	No	No	No	No	No	No	No	No	No	No	No	No	No	No	No	No
chr9	139660081	139663289	chr9	139678130	139679889	Yes	No	No	No	Yes	Yes	No	No	Yes	No	Yes	No	No	No	No	No	No	No	No	No	No	No	Yes	No	Yes	No
chr9	125111567	125114138	chr9	125213950	125217615	Yes	Yes	Yes	Yes	Yes	Yes	Yes	Yes	Yes	No	Yes	Yes	No	Yes	Yes	Yes	Yes	Yes	Yes	Yes	Yes	Yes	Yes	No	Yes	No
chr9	125111567	125114138	chr9	125571105	125573750	Yes	Yes	No	No	No	No	No	Yes	No	No	Yes	No	No	No	No	Yes	Yes	Yes	No	No	No	No	No	No	No	No
chr9	114521010	114524328	chr9	115122096	115125225	Yes	No	No	No	No	No	No	No	No	No	No	No	No	No	No	No	No	No	No	No	No	No	No	No	Yes	No
chr9	95921241	95923565	chr9	96327069	96330203	Yes	Yes	No	No	No	No	No	No	No	No	No	No	No	No	No	No	No	No	No	No	Yes	No	No	No	No	No
chr9	95921241	95923565	chr9	96724284	96726612	No	Yes	No	No	No	No	No	No	No	No	No	No	No	No	No	No	No	No	No	No	No	No	No	No	No	No
chr9	95921241	95923565	chr9	96074117	96076115	Yes	No	No	No	No	No	No	No	No	No	No	No	No	No	No	Yes	No	No	No	No	No	No	No	No	No	No
chr9	95921241	95923565	chr9	96059589	96063606	Yes	No	No	No	Yes	No	No	No	No	No	No	No	No	No	No	No	No	No	No	No	No	No	No	No	No	No
chr9	95921241	95923565	chr9	96063994	96068271	Yes	Yes	Yes	Yes	Yes	Yes	Yes	Yes	Yes	No	Yes	Yes	Yes	Yes	Yes	Yes	Yes	Yes	No	Yes	Yes	Yes	Yes	Yes	Yes	Yes
chr9	95921241	95923565	chr9	96189520	96191281	Yes	Yes	No	No	No	No	No	No	No	No	No	No	No	No	No	No	No	Yes	No	No	No	No	No	No	No	No
chr9	21316452	21319553	chr9	21788319	21791142	Yes	No	No	No	No	No	No	No	No	No	No	No	No	No	No	No	No	No	No	No	Yes	No	No	No	No	No
chr9	21316452	21319553	chr9	21801016	21804137	No	Yes	No	No	No	No	No	No	No	No	No	No	No	No	No	No	No	No	No	No	No	No	No	No	No	No
chr9	131060505	131061839	chr9	131101514	131104999	Yes	Yes	No	No	No	No	No	No	No	No	Yes	Yes	No	No	No	Yes	No	Yes	No	No	No	No	No	No	No	No
chr9	21316452	21319553	chr9	21453642	21456650	Yes	No	No	No	No	No	No	No	Yes	No	No	No	No	No	No	No	No	No	No	No	No	No	Yes	No	Yes	No
chr9	125843028	125845397	chr9	125986572	125989131	Yes	Yes	No	No	No	No	No	Yes	Yes	No	No	No	No	Yes	No	No	No	No	No	No	No	No	Yes	No	No	No
chr9	21316452	21319553	chr9	21395340	21397602	Yes	Yes	No	No	No	No	No	No	No	No	No	No	No	No	No	No	No	No	No	No	No	No	Yes	No	Yes	No
chr9	125843028	125845397	chr9	126110975	126113294	Yes	No	Yes	Yes	Yes	Yes	Yes	Yes	Yes	Yes	Yes	No	No	Yes	No	Yes	Yes	Yes	Yes	Yes	Yes	Yes	Yes	No	Yes	Yes
chr9	4758634	4760691	chr9	5599214	5601856	No	No	No	No	No	No	No	No	No	No	No	No	No	No	No	No	No	No	No	No	No	No	No	No	No	No
chr9	4758634	4760691	chr9	5424233	5427387	Yes	No	No	No	No	No	No	No	No	No	No	No	No	No	No	No	No	No	No	No	No	No	No	No	No	No
chr9	4758634	4760691	chr9	5440447	5443901	No	Yes	No	No	No	No	No	No	No	No	No	No	No	No	No	No	No	No	No	No	No	No	No	No	No	No
chr9	114847825	114850329	chr9	115122096	115125225	Yes	Yes	No	No	No	No	No	Yes	Yes	No	Yes	No	No	No	Yes	Yes	No	Yes	No	No	No	No	Yes	No	Yes	No
chr9	114847825	114850329	chr9	115554265	115556836	No	No	No	No	No	No	No	No	No	No	No	No	No	No	No	No	No	No	No	No	No	No	No	No	No	No
chr9	133814036	133818250	chr9	133871368	133875161	Yes	Yes	Yes	Yes	Yes	No	Yes	Yes	No	No	No	No	Yes	No	Yes	Yes	No	Yes	No	No	No	Yes	Yes	No	No	Yes
chr9	133814036	133818250	chr9	133920396	133923560	Yes	Yes	No	No	Yes	No	No	No	No	No	No	No	No	No	No	No	No	Yes	No	No	Yes	No	No	No	Yes	No
chr9	114847825	114850329	chr9	115467148	115469307	Yes	Yes	No	No	No	No	No	No	No	No	No	No	No	No	No	No	No	No	No	No	No	No	No	No	No	No
chr9	114847825	114850329	chr9	115472577	115474571	No	Yes	No	No	No	No	No	No	No	No	No	No	No	No	No	No	No	No	No	No	No	No	No	No	No	No
chr9	115204780	115208151	chr9	115581135	115583644	Yes	Yes	No	No	No	No	No	No	No	No	No	No	No	No	No	No	No	No	No	No	No	No	No	No	No	No
chr9	11617737	11619623	chr9	12328168	12330592	Yes	No	No	No	No	No	No	No	No	No	No	No	No	No	No	No	No	No	No	No	No	No	No	No	No	No
chr9	91207236	91211194	chr9	91355188	91358220	Yes	Yes	Yes	No	Yes	No	No	No	No	Yes	No	Yes	Yes	No	No	Yes	No	Yes	No	No	No	No	Yes	No	No	No
chr9	115204780	115208151	chr9	115554265	115556836	Yes	No	No	No	No	No	No	No	Yes	No	No	No	No	No	No	No	No	No	No	No	No	No	No	No	No	No
chr9	115204780	115208151	chr9	115426700	115428985	Yes	No	No	No	No	No	No	No	Yes	No	No	No	No	No	No	Yes	No	Yes	No	No	No	No	Yes	No	No	No
chr9	115204780	115208151	chr9	115472577	115474571	Yes	Yes	No	No	No	No	No	No	No	No	Yes	No	No	No	No	No	No	No	No	No	No	No	No	No	Yes	No
chr9	115204780	115208151	chr9	115467148	115469307	Yes	Yes	No	No	No	No	No	No	No	No	No	No	No	No	No	No	No	No	No	No	No	No	No	No	No	No
chr9	115204780	115208151	chr9	115478911	115482414	Yes	No	No	No	No	No	No	No	No	No	No	No	No	No	No	No	No	No	No	No	No	No	No	No	No	No
chr9	4758634	4760691	chr9	4922980	4925484	Yes	No	Yes	No	No	Yes	No	No	No	No	No	No	No	No	No	No	No	No	No	No	No	No	Yes	No	No	No
chr9	4758634	4760691	chr9	4983771	4989139	Yes	No	Yes	Yes	No	Yes	No	Yes	Yes	No	No	No	No	No	No	No	No	No	No	No	No	No	Yes	No	Yes	Yes
chr9	85944794	85945997	chr9	86210870	86214242	Yes	No	No	No	No	No	No	No	No	No	No	No	No	No	No	No	No	No	No	No	No	No	No	No	No	No
chr9	85944794	85945997	chr9	86157880	86160489	Yes	Yes	No	No	No	No	No	No	No	No	No	No	No	No	No	No	No	No	No	No	No	No	No	No	No	No
chr9	89611188	89613656	chr9	89937181	89940892	Yes	Yes	No	No	No	No	No	No	No	No	No	No	No	No	No	No	No	No	No	No	No	No	No	No	No	No
chr9	91207236	91211194	chr9	91614695	91617602	Yes	No	Yes	Yes	Yes	Yes	Yes	Yes	Yes	No	Yes	Yes	No	No	Yes	Yes	Yes	Yes	Yes	Yes	Yes	No	Yes	No	Yes	Yes
chr9	91207236	91211194	chr9	91603365	91608946	Yes	No	No	No	No	No	No	No	No	No	No	No	No	No	No	No	No	No	No	No	No	No	No	No	No	Yes
chr9	91207236	91211194	chr9	91892919	91895140	Yes	No	Yes	No	No	No	No	Yes	Yes	No	No	No	No	No	No	No	No	No	No	No	No	No	Yes	No	No	No
chr9	129621580	129625311	chr9	129676219	129677823	Yes	Yes	No	No	No	No	No	No	No	No	Yes	No	No	No	No	No	No	No	No	No	Yes	No	No	No	No	No
chr9	74433181	74435446	chr9	74638665	74641608	Yes	Yes	No	No	No	No	No	No	No	No	No	No	No	No	No	No	No	No	No	No	No	No	No	No	No	No
chr9	126884203	126886745	chr9	127119415	127121840	No	No	No	No	No	No	No	No	No	No	No	No	No	No	No	No	No	No	No	No	No	No	No	No	No	No
chr9	126884203	126886745	chr9	127081445	127083972	Yes	Yes	No	No	No	No	No	No	No	No	No	No	No	No	No	No	No	No	No	No	No	No	No	No	No	No
chr9	134636731	134639960	chr9	135449194	135451972	No	No	No	No	No	No	No	No	No	No	No	No	No	No	No	No	No	No	No	No	No	No	No	No	No	No
chr9	134636731	134639960	chr9	135118238	135119835	Yes	Yes	No	No	No	No	No	No	No	No	No	No	No	No	No	No	No	No	No	No	No	No	No	No	No	No
chr9	134636731	134639960	chr9	135126806	135129183	Yes	No	Yes	Yes	Yes	No	No	Yes	Yes	No	Yes	Yes	No	No	Yes	Yes	No	Yes	Yes	Yes	No	No	Yes	No	Yes	Yes
chr9	134636731	134639960	chr9	135110241	135113188	Yes	No	Yes	No	Yes	No	No	Yes	Yes	No	Yes	Yes	No	No	Yes	Yes	No	No	Yes	No	Yes	No	Yes	No	Yes	Yes
chr9	134636731	134639960	chr9	135133812	135135803	No	Yes	No	No	No	No	No	No	No	No	No	No	No	No	No	No	No	No	No	No	No	No	No	No	No	No
chr9	134636731	134639960	chr9	135143086	135145710	Yes	No	Yes	No	No	No	No	Yes	No	No	Yes	Yes	No	No	No	No	No	No	No	No	Yes	No	No	No	No	Yes
chr9	134636731	134639960	chr9	135041411	135043211	Yes	No	No	No	Yes	No	Yes	No	No	No	No	No	No	No	No	No	No	Yes	No	No	No	No	No	No	No	Yes
chr9	134636731	134639960	chr9	135044301	135046424	Yes	Yes	No	No	Yes	No	No	No	Yes	No	No	No	No	No	No	No	No	No	No	No	No	No	No	No	No	No
chr9	134636731	134639960	chr9	135076474	135078276	No	Yes	No	No	No	No	No	No	No	No	No	No	No	No	No	No	No	No	No	No	No	No	No	No	No	No
chr9	101736046	101738685	chr9	101901747	101904524	Yes	No	Yes	No	No	Yes	No	No	Yes	No	Yes	No	No	Yes	Yes	No	Yes	No	No	No	Yes	No	No	No	Yes	No
chr9	73098489	73101165	chr9	73214861	73218679	Yes	Yes	Yes	No	No	No	No	Yes	No	No	No	No	No	No	Yes	No	No	No	No	No	No	No	Yes	No	Yes	Yes
chr9	117987378	117989568	chr9	118285542	118288665	Yes	Yes	No	No	No	No	No	No	No	No	No	No	No	No	No	Yes	No	No	Yes	No	No	No	No	No	No	Yes
chr9	101736046	101738685	chr9	101760199	101764075	Yes	Yes	Yes	Yes	Yes	No	No	No	Yes	Yes	No	No	Yes	No	Yes	No	No	Yes	No	Yes	Yes	Yes	Yes	No	Yes	Yes
chr9	113387981	113389475	chr9	114060498	114063482	Yes	No	No	No	No	No	No	No	No	No	No	No	No	No	No	No	No	No	No	No	No	No	No	No	No	No
chr9	129062740	129065433	chr9	129147629	129149856	Yes	No	No	No	Yes	No	No	Yes	No	No	No	No	No	No	No	No	No	No	No	Yes	No	No	Yes	No	No	Yes
chr9	129062740	129065433	chr9	129158623	129162335	Yes	Yes	Yes	Yes	Yes	Yes	Yes	Yes	Yes	Yes	No	Yes	No	Yes	Yes	Yes	Yes	No	Yes	Yes	Yes	No	Yes	No	Yes	Yes
chr9	134636731	134639960	chr9	134828861	134830951	Yes	No	No	No	Yes	No	No	No	No	No	No	No	No	No	No	No	No	No	No	No	No	No	No	No	No	Yes
chr9	134636731	134639960	chr9	135031897	135033327	No	Yes	No	No	No	No	No	No	No	No	No	No	No	No	No	No	No	No	No	No	No	No	No	No	No	No
chr9	134636731	134639960	chr9	135036295	135038615	Yes	Yes	No	No	No	No	No	No	No	No	No	No	No	No	No	No	No	No	No	No	No	No	No	No	No	No
chr9	112414003	112416739	chr9	112577883	112581628	Yes	Yes	Yes	No	No	No	No	No	No	No	No	No	No	No	No	No	No	No	No	No	No	No	No	No	No	Yes
chr9	129062740	129065433	chr9	129251941	129255232	Yes	Yes	Yes	No	No	No	Yes	Yes	Yes	No	No	No	No	No	No	No	Yes	No	Yes	No	No	No	Yes	No	Yes	No
chr9	136932299	136935206	chr9	136999527	137002850	Yes	Yes	No	No	No	No	No	No	No	No	No	Yes	No	No	No	No	No	No	No	No	No	No	No	No	No	No
chr9	85163611	85165425	chr9	85574989	85577699	No	Yes	No	No	No	No	No	No	No	No	No	No	No	No	No	No	No	No	No	No	No	No	No	No	No	No
chr9	129272279	129273609	chr9	129318541	129321793	Yes	No	No	No	No	No	No	No	No	No	No	No	No	No	No	No	No	No	No	No	No	No	No	No	No	Yes
chr9	112944388	112946940	chr9	114060498	114063482	Yes	No	No	No	No	No	No	No	No	No	No	No	No	No	No	No	No	No	No	No	No	No	No	No	No	No
chr9	112944388	112946940	chr9	113384790	113387430	Yes	No	No	No	Yes	No	No	No	Yes	No	No	No	No	No	No	Yes	No	Yes	No	No	Yes	No	No	No	Yes	Yes
chr9	112944388	112946940	chr9	113187681	113191094	Yes	Yes	No	No	No	No	No	No	No	No	No	No	No	No	No	No	No	No	No	No	No	No	No	No	No	No
chr9	134223599	134227149	chr9	134281549	134284500	Yes	No	No	No	No	No	No	No	No	No	No	Yes	No	No	No	No	No	Yes	No	No	No	No	Yes	No	No	No
chr9	134223599	134227149	chr9	134295547	134299726	Yes	No	No	No	No	No	No	No	No	No	No	Yes	No	No	No	No	No	No	No	Yes	No	Yes	Yes	No	No	No
chr9	134223599	134227149	chr9	134350873	134352255	Yes	No	No	No	No	No	No	No	No	No	No	No	No	No	No	No	No	No	No	No	No	No	No	No	No	No
chr9	112944388	112946940	chr9	112978879	112981318	Yes	No	Yes	No	No	Yes	Yes	Yes	Yes	No	Yes	Yes	No	Yes	Yes	Yes	Yes	Yes	Yes	Yes	Yes	Yes	Yes	No	Yes	Yes
chr9	134223599	134227149	chr9	134377527	134380472	Yes	Yes	No	No	No	No	No	No	No	No	No	No	No	No	No	No	No	No	No	No	No	No	No	No	No	No
chr9	134223599	134227149	chr9	134352618	134355363	Yes	No	Yes	No	Yes	Yes	No	Yes	Yes	No	No	No	No	No	No	No	No	No	No	No	Yes	Yes	No	No	No	No
chr9	134223599	134227149	chr9	134619834	134623670	Yes	Yes	No	No	No	No	No	No	No	No	Yes	No	No	No	No	No	No	No	No	No	No	No	No	No	Yes	No
chr9	118924011	118926870	chr9	119252433	119254607	Yes	Yes	No	No	No	No	No	No	No	No	No	No	No	No	No	No	No	No	No	No	No	No	No	No	No	Yes
chr9	118924011	118926870	chr9	119256556	119258472	No	Yes	No	No	No	No	No	No	No	No	No	No	No	No	No	No	No	No	No	No	No	No	No	No	No	No
chr9	97141734	97143102	chr9	99769686	99770963	No	Yes	No	No	No	No	No	No	No	No	No	No	No	No	No	No	No	No	No	No	No	No	No	No	No	No
chr9	91424793	91426714	chr9	91614695	91617602	Yes	Yes	No	No	No	Yes	No	No	No	No	No	No	No	No	No	No	No	No	No	No	No	No	No	No	No	No
chr9	130704513	130707261	chr9	130739377	130747193	Yes	No	No	No	Yes	Yes	Yes	Yes	Yes	No	Yes	Yes	No	No	Yes	Yes	No	No	No	No	Yes	Yes	Yes	No	Yes	No
chr9	130704513	130707261	chr9	130794924	130796400	Yes	No	No	No	Yes	No	No	No	No	No	No	No	No	No	No	No	No	No	No	No	No	No	No	No	Yes	No
chr9	118924011	118926870	chr9	119333246	119335863	Yes	No	No	No	No	No	No	No	Yes	No	No	No	No	No	No	No	No	No	No	No	No	No	Yes	No	Yes	Yes
chr9	118924011	118926870	chr9	119408329	119410733	Yes	No	No	No	No	No	No	No	No	No	No	No	No	No	No	No	No	No	No	No	No	No	No	No	No	No
chr9	118924011	118926870	chr9	119421626	119424617	No	Yes	No	No	No	No	No	No	No	No	No	No	No	No	No	No	No	No	No	No	No	No	No	No	No	No
chr9	95477639	95480533	chr9	95524595	95529195	Yes	Yes	Yes	No	Yes	Yes	Yes	Yes	Yes	No	Yes	No	No	No	Yes	Yes	No	Yes	Yes	Yes	Yes	No	Yes	No	Yes	No
chr9	95477639	95480533	chr9	95552083	95554570	Yes	Yes	Yes	Yes	Yes	Yes	Yes	Yes	Yes	Yes	Yes	Yes	Yes	Yes	Yes	Yes	Yes	Yes	Yes	Yes	Yes	Yes	Yes	Yes	Yes	Yes
chr9	95477639	95480533	chr9	95549165	95550538	Yes	Yes	No	No	No	No	No	No	No	No	No	No	No	No	No	Yes	No	Yes	No	No	No	No	No	No	No	Yes
chr9	139378692	139380697	chr9	139517242	139522596	Yes	No	Yes	Yes	Yes	Yes	Yes	Yes	No	No	Yes	Yes	No	No	Yes	No	No	Yes	No	No	Yes	Yes	Yes	No	Yes	Yes
chr9	139378692	139380697	chr9	139523450	139527976	Yes	Yes	Yes	Yes	Yes	Yes	Yes	Yes	Yes	Yes	Yes	Yes	Yes	Yes	Yes	Yes	Yes	Yes	Yes	Yes	Yes	Yes	Yes	Yes	Yes	Yes
chr9	139378692	139380697	chr9	139538269	139541599	Yes	Yes	Yes	No	Yes	Yes	No	Yes	Yes	Yes	Yes	Yes	No	No	No	No	No	No	No	No	No	No	No	No	No	No
chr9	139378692	139380697	chr9	139587234	139590848	Yes	No	No	No	Yes	No	No	No	No	No	Yes	No	No	No	No	No	No	No	No	No	No	No	No	No	No	No
chr9	21074994	21076570	chr9	21109953	21112778	Yes	No	No	No	No	No	No	Yes	No	No	No	No	No	No	No	No	No	No	No	No	No	No	No	No	No	No
chr9	131768007	131770498	chr9	131788458	131792157	Yes	Yes	No	No	Yes	No	No	No	No	No	Yes	No	No	No	No	Yes	No	No	No	No	No	Yes	No	No	No	No
chr9	115873346	115875799	chr9	116416570	116421402	Yes	No	No	No	No	No	No	No	No	No	No	No	No	No	No	No	No	No	No	No	No	No	No	No	No	No
chr9	4047577	4049764	chr9	4227761	4229609	Yes	No	No	No	No	No	No	No	No	No	No	No	No	No	No	No	No	No	No	No	No	No	No	No	No	No
chr9	131532571	131535484	chr9	131548529	131551078	Yes	Yes	No	No	No	Yes	No	No	No	No	Yes	No	No	No	No	No	No	No	No	No	No	Yes	No	No	No	No
chr9	138863369	138864634	chr9	139013671	139016140	Yes	No	No	No	No	No	No	No	No	No	No	No	No	No	No	No	No	No	No	No	No	No	No	No	No	No
chr9	114392368	114395134	chr9	114422946	114426498	Yes	No	No	No	No	No	No	No	No	No	Yes	No	No	No	No	No	No	No	No	No	No	No	No	No	No	No
chr9	43497220	43499192	chr9	44435172	44437367	No	Yes	No	No	No	No	No	No	No	No	No	No	No	No	No	No	No	No	No	No	No	No	No	No	No	No
chr9	80069498	80074037	chr9	80649256	80651565	No	No	No	No	No	No	No	No	No	No	No	No	No	No	No	No	No	No	No	No	No	No	No	No	No	No
chr9	80069498	80074037	chr9	80735493	80738300	Yes	Yes	No	Yes	Yes	No	No	No	No	No	No	No	No	No	No	No	No	No	No	No	No	No	No	No	No	No
chr9	80069498	80074037	chr9	80827435	80829908	No	Yes	No	No	No	No	No	No	No	No	No	No	No	No	No	No	No	No	No	No	No	No	No	No	No	No
chr9	80069498	80074037	chr9	80262020	80265233	Yes	Yes	No	Yes	No	No	No	Yes	No	No	No	Yes	No	No	No	No	No	No	No	Yes	No	No	No	No	No	No
chr9	80069498	80074037	chr9	80377903	80381435	Yes	No	No	No	No	No	No	No	No	No	No	No	No	No	No	No	No	No	No	No	No	No	No	No	No	No
chr9	80069498	80074037	chr9	80365127	80368204	Yes	Yes	Yes	Yes	Yes	No	Yes	Yes	Yes	Yes	Yes	No	No	No	No	Yes	No	No	No	Yes	Yes	No	Yes	No	No	Yes
chr9	80069498	80074037	chr9	80102025	80104816	Yes	Yes	No	Yes	No	Yes	Yes	Yes	Yes	No	No	No	No	No	Yes	Yes	Yes	No	No	Yes	No	Yes	Yes	No	Yes	No
chr9	19925123	19927513	chr9	21109953	21112778	Yes	No	No	No	No	No	No	Yes	Yes	No	No	No	No	No	No	No	No	No	No	No	Yes	No	No	No	No	Yes
chr9	19925123	19927513	chr9	20939781	20942568	Yes	No	No	No	No	Yes	No	Yes	Yes	No	Yes	No	No	No	No	No	No	No	No	No	Yes	No	No	No	Yes	Yes
chr9	19925123	19927513	chr9	20620723	20626000	Yes	No	No	No	No	No	No	No	No	No	No	No	No	No	No	No	No	No	No	No	Yes	No	No	No	No	Yes
chr9	140564872	140568899	chr9	140588848	140590938	Yes	No	No	No	No	Yes	No	Yes	Yes	Yes	No	Yes	Yes	Yes	No	No	No	Yes	No	No	Yes	Yes	Yes	Yes	Yes	Yes
chr9	12774339	12777481	chr9	12817190	12820854	Yes	Yes	Yes	No	No	No	Yes	Yes	No	No	Yes	No	No	Yes	Yes	Yes	No	No	No	No	No	Yes	Yes	No	No	No
chr9	12774339	12777481	chr9	12813417	12815361	Yes	Yes	No	No	No	No	No	No	No	No	Yes	No	No	Yes	Yes	No	No	No	No	No	No	No	Yes	No	No	No
chr9	12774339	12777481	chr9	12884145	12886226	Yes	Yes	Yes	Yes	No	No	No	Yes	No	No	Yes	No	No	No	Yes	Yes	No	No	No	No	No	No	Yes	No	No	No
chr9	69137188	69138459	chr9	70981421	70982990	No	Yes	No	No	No	No	No	No	No	No	No	No	No	No	No	No	No	No	No	No	No	No	No	No	No	No
chr9	132646144	132651671	chr9	132867510	132871017	Yes	No	No	No	No	No	No	Yes	No	No	Yes	No	No	No	No	No	No	Yes	No	No	No	No	No	No	No	No
chr9	132646144	132651671	chr9	132860901	132862888	Yes	No	Yes	Yes	Yes	Yes	Yes	Yes	Yes	No	Yes	Yes	No	No	No	Yes	No	Yes	Yes	Yes	Yes	No	Yes	No	No	No
chr9	132646144	132651671	chr9	132813921	132817736	Yes	Yes	No	No	No	No	No	Yes	No	No	Yes	No	No	No	No	Yes	No	No	No	Yes	No	No	Yes	No	No	No
chr9	132646144	132651671	chr9	132803604	132808400	Yes	Yes	Yes	Yes	No	Yes	Yes	Yes	No	No	No	No	No	Yes	No	No	No	No	No	No	Yes	No	Yes	No	No	No
chr9	132646144	132651671	chr9	132800206	132803286	Yes	No	No	No	Yes	Yes	Yes	No	Yes	No	No	No	No	No	No	No	Yes	No	No	No	No	No	Yes	No	No	Yes
chr9	132646144	132651671	chr9	132834692	132838526	Yes	No	No	No	No	No	No	Yes	No	No	No	No	No	No	No	No	No	No	No	No	No	No	No	No	No	No
chr9	132646144	132651671	chr9	132997241	132999740	Yes	No	No	No	No	No	No	No	No	No	No	No	No	No	No	No	No	No	No	No	No	No	No	No	No	No
chr9	19925123	19927513	chr9	20406383	20409358	Yes	Yes	No	No	No	No	No	No	No	No	No	No	No	No	No	No	No	No	No	No	No	No	No	No	No	No
chr9	19925123	19927513	chr9	20355353	20359049	Yes	No	No	No	No	No	No	Yes	No	No	No	No	No	No	Yes	No	No	No	No	No	No	No	No	No	No	Yes
chr9	19925123	19927513	chr9	20353662	20354828	Yes	Yes	No	No	No	No	No	No	No	No	No	No	No	No	No	No	No	No	No	No	No	No	No	No	No	No
chr9	19925123	19927513	chr9	20270456	20272673	No	No	No	No	No	No	No	No	No	No	No	No	No	No	No	No	No	No	No	No	No	No	No	No	No	No
chr9	19925123	19927513	chr9	20190771	20193540	Yes	No	No	No	No	No	No	No	No	No	No	No	No	No	No	No	No	No	No	No	No	No	No	No	No	No
chr9	17061828	17065881	chr9	17401469	17403522	Yes	No	No	No	No	No	No	No	No	No	No	No	No	No	No	No	No	No	No	No	No	No	No	No	No	Yes
chr9	17061828	17065881	chr9	17461672	17464050	Yes	Yes	No	No	No	No	No	Yes	No	No	No	No	No	No	No	No	No	No	No	No	No	No	Yes	No	Yes	Yes
chr9	66454205	66459679	chr9	70484496	70491367	Yes	No	No	No	No	Yes	No	No	No	No	No	No	No	No	No	No	No	No	No	No	No	No	No	No	No	No
chr9	66454205	66459679	chr9	68408758	68409958	Yes	No	No	No	No	No	No	No	No	No	No	No	No	No	No	No	No	No	No	No	No	No	No	No	Yes	No
chr9	130525580	130527630	chr9	130546038	130550031	Yes	No	No	No	Yes	Yes	No	Yes	No	No	Yes	Yes	Yes	No	No	No	No	Yes	No	No	No	No	No	No	No	Yes
chr9	131904582	131906228	chr9	132371685	132374393	Yes	Yes	No	No	No	No	No	No	No	No	Yes	No	No	No	No	No	No	No	No	No	Yes	No	No	No	No	No
chr9	131904582	131906228	chr9	132385717	132389782	Yes	No	No	No	No	No	No	No	No	No	No	No	No	No	No	No	No	No	No	No	No	No	No	No	No	No
chr9	131904582	131906228	chr9	132378837	132380805	No	Yes	No	No	No	No	No	No	No	No	No	No	No	No	No	No	No	No	No	No	No	No	No	No	No	No
chr9	87756923	87759203	chr9	87872167	87875050	Yes	No	No	No	No	No	No	No	No	No	No	No	Yes	No	Yes	No	No	No	No	No	No	No	No	No	No	No
chr9	127629891	127633662	chr9	127904340	127907342	Yes	No	No	No	No	No	No	No	No	No	Yes	No	No	No	No	No	No	No	No	No	No	No	No	No	No	No
chr9	111277493	111279195	chr9	111522703	111525415	Yes	Yes	No	No	No	No	No	No	No	No	No	No	No	No	No	No	No	No	No	No	No	No	No	No	No	No
chr9	29210781	29215347	chr9	31798888	31801045	No	Yes	No	No	No	No	No	No	No	No	No	No	No	No	No	No	No	No	No	No	No	No	No	No	No	No
chr9	93795497	93797138	chr9	94194897	94196555	No	Yes	No	No	No	No	No	No	No	No	No	No	No	No	No	No	No	No	No	No	No	No	No	No	No	No
chr9	93795497	93797138	chr9	94184778	94189496	Yes	No	Yes	No	Yes	Yes	No	No	Yes	No	No	No	No	No	No	No	No	Yes	No	No	No	No	No	No	Yes	No
chr9	29210781	29215347	chr9	29691071	29692988	Yes	No	Yes	No	No	No	No	No	No	No	No	No	No	No	No	No	No	No	No	No	No	No	No	No	No	Yes
chr9	93795497	93797138	chr9	94443212	94445862	No	Yes	No	No	No	No	No	No	No	No	No	No	No	No	No	No	No	No	No	No	No	No	No	No	No	No
chr9	93795497	93797138	chr9	94437446	94439475	No	Yes	No	No	No	No	No	No	No	No	No	No	No	No	No	No	No	No	No	No	No	No	No	No	No	No
chr9	114657996	114661121	chr9	114834678	114838722	Yes	Yes	No	No	No	Yes	No	Yes	No	No	Yes	No	No	No	No	Yes	No	No	No	No	Yes	No	Yes	No	No	No
chr9	93795497	93797138	chr9	94488549	94490999	No	No	No	No	No	No	No	No	No	No	No	No	No	No	No	No	No	No	No	No	No	No	No	No	No	No
chr9	36140533	36143550	chr9	36165382	36167587	Yes	No	Yes	Yes	No	No	Yes	Yes	No	No	No	Yes	No	No	Yes	No	No	Yes	No	Yes	Yes	No	Yes	No	Yes	Yes
chr9	75485094	75488500	chr9	75796919	75800672	Yes	Yes	No	No	No	No	No	No	No	No	No	No	No	No	No	No	No	Yes	No	No	No	No	No	No	No	No
chr9	75485094	75488500	chr9	75814200	75817009	Yes	No	No	No	No	No	No	No	No	No	No	No	No	No	No	No	No	No	Yes	No	No	No	No	No	No	No
chr9	75485094	75488500	chr9	75636335	75640413	Yes	No	Yes	Yes	No	No	No	Yes	No	Yes	Yes	No	Yes	Yes	Yes	Yes	No	No	Yes	No	Yes	No	Yes	No	No	Yes
chr9	75485094	75488500	chr9	75693370	75698841	Yes	No	Yes	Yes	No	No	No	Yes	No	No	No	No	No	Yes	No	Yes	No	Yes	Yes	No	Yes	No	Yes	No	No	Yes
chr9	75485094	75488500	chr9	75574597	75576343	Yes	No	Yes	No	No	No	No	No	No	No	No	No	No	No	No	No	No	No	No	No	No	No	No	No	No	No
chr9	80478672	80481375	chr9	80649256	80651565	Yes	No	No	No	No	No	No	No	No	No	No	No	No	No	No	No	No	No	No	No	No	No	No	No	Yes	No
chr9	102568285	102570976	chr9	102772119	102774687	Yes	No	No	No	No	No	No	No	Yes	No	No	No	No	No	No	No	No	Yes	No	No	No	No	No	No	Yes	No
chr9	77615820	77618537	chr9	77690369	77693929	Yes	Yes	No	No	No	No	No	No	Yes	No	No	No	No	No	No	Yes	No	Yes	No	No	No	No	Yes	No	No	Yes
chr9	94495837	94497995	chr9	94740182	94742119	Yes	Yes	No	No	No	No	No	No	No	No	No	No	No	No	No	No	No	No	No	No	No	No	No	No	No	No
chr9	94495837	94497995	chr9	94709909	94713596	Yes	No	No	No	No	No	No	No	No	No	No	No	No	No	No	No	No	No	No	No	Yes	No	No	No	No	No
chr9	19083675	19086402	chr9	19455958	19459296	Yes	No	No	No	No	No	No	No	Yes	No	No	No	No	No	No	No	No	No	No	No	No	No	No	No	No	No
chr9	132123608	132125643	chr9	132241753	132247032	Yes	No	No	No	No	No	No	No	No	No	Yes	No	No	No	No	No	No	No	No	Yes	No	No	No	No	No	No
chr9	114802995	114805613	chr9	114834678	114838722	Yes	No	Yes	Yes	No	No	No	No	No	No	Yes	No	No	No	Yes	Yes	No	No	No	No	No	No	Yes	No	No	No
chr9	19083675	19086402	chr9	19171412	19175824	Yes	No	Yes	Yes	No	No	No	No	No	No	No	No	No	No	No	No	No	Yes	Yes	No	No	No	Yes	No	Yes	No
chr9	132123608	132125643	chr9	132371685	132374393	Yes	No	No	No	No	No	No	No	No	No	Yes	No	No	No	No	No	No	No	No	No	No	Yes	No	No	No	No
chr9	100262258	100266894	chr9	100359736	100362561	Yes	No	No	No	No	No	No	Yes	Yes	No	No	No	No	No	No	No	No	Yes	No	No	No	Yes	No	No	Yes	Yes
chr9	112541057	112544187	chr9	112577883	112581628	Yes	Yes	Yes	Yes	No	No	Yes	No	No	No	No	No	No	No	No	No	No	No	No	No	No	No	Yes	No	No	No
chr9	3331222	3333597	chr9	3440322	3442784	Yes	Yes	No	No	No	No	No	No	No	No	No	No	No	No	No	No	No	No	No	No	No	No	No	No	No	No
chr9	90690240	90692853	chr9	91001592	91005029	Yes	Yes	No	No	No	No	No	No	No	No	No	No	No	No	No	No	No	No	No	No	No	No	No	No	No	No
chr9	90690240	90692853	chr9	91192294	91194841	Yes	Yes	No	No	No	No	No	No	No	No	No	No	No	No	No	No	No	No	No	No	No	No	No	No	No	No
chr9	128016926	128019541	chr9	129251941	129255232	No	Yes	No	No	No	No	No	No	No	No	No	No	No	No	No	No	No	No	No	No	No	No	No	No	No	No
chr9	128016926	128019541	chr9	128989875	128992542	No	No	No	No	No	No	No	No	No	No	No	No	No	No	No	No	No	No	No	No	No	No	No	No	No	No
chr9	80276834	80279818	chr9	80365127	80368204	Yes	No	No	No	No	No	No	Yes	No	No	No	No	No	No	Yes	No	No	No	No	No	No	Yes	Yes	No	No	No
chr9	132498762	132501444	chr9	132543904	132547382	Yes	No	Yes	Yes	Yes	Yes	Yes	Yes	Yes	Yes	Yes	Yes	Yes	Yes	Yes	Yes	Yes	Yes	Yes	Yes	Yes	Yes	Yes	Yes	Yes	Yes
chr9	132498762	132501444	chr9	132538318	132540564	Yes	No	No	No	No	No	No	No	No	No	No	No	No	No	No	No	No	Yes	No	No	No	No	Yes	No	No	No
chr9	132498762	132501444	chr9	132551444	132553828	Yes	Yes	No	No	No	No	Yes	Yes	Yes	No	No	Yes	No	No	Yes	No	Yes	Yes	No	Yes	Yes	Yes	Yes	No	Yes	No
chr9	128016926	128019541	chr9	128123462	128125025	Yes	No	No	No	No	No	No	No	No	No	No	No	No	No	No	No	No	No	No	No	No	No	No	No	No	No
chr9	128016926	128019541	chr9	128134270	128138377	Yes	No	Yes	No	Yes	Yes	Yes	Yes	Yes	No	No	No	Yes	Yes	Yes	No	No	Yes	No	No	Yes	No	No	No	Yes	No
chr9	136656933	136660164	chr9	136963344	136965939	Yes	No	No	No	No	No	No	No	No	No	No	No	No	No	No	No	No	Yes	No	No	No	No	No	No	No	No
chr9	136656933	136660164	chr9	136855410	136861019	Yes	No	Yes	Yes	Yes	Yes	Yes	Yes	Yes	Yes	Yes	Yes	No	Yes	Yes	Yes	Yes	Yes	Yes	Yes	Yes	Yes	Yes	Yes	Yes	Yes
chr9	137255398	137260631	chr9	137325803	137331066	Yes	Yes	No	No	Yes	No	No	Yes	No	No	No	No	No	No	No	No	No	No	No	No	No	No	No	No	No	No
chr9	137255398	137260631	chr9	137333609	137336372	Yes	Yes	No	No	Yes	Yes	No	Yes	Yes	No	Yes	No	No	No	No	No	No	No	No	No	Yes	No	No	No	Yes	No
chr9	88649065	88651019	chr9	88861033	88864398	No	Yes	No	No	No	No	No	No	No	No	No	No	No	No	No	No	No	No	No	No	No	No	No	No	No	No
chr9	88649065	88651019	chr9	88852534	88855407	Yes	Yes	No	No	No	No	No	No	No	No	No	Yes	No	No	No	No	No	No	No	No	No	No	No	No	No	No
chr9	88649065	88651019	chr9	88889730	88891899	Yes	No	No	No	No	No	No	No	No	No	No	No	No	No	No	No	No	No	No	No	No	No	No	No	No	Yes
chr9	88649065	88651019	chr9	88801170	88803197	No	No	No	No	No	No	No	No	No	No	No	No	No	No	No	No	No	No	No	No	No	No	No	No	No	No
chr9	103084491	103088275	chr9	103198993	103202392	Yes	No	No	No	No	No	No	Yes	No	No	No	No	No	No	No	Yes	No	No	No	No	No	No	No	No	No	No
chr9	103084491	103088275	chr9	103356557	103359297	Yes	No	No	No	No	No	No	No	No	No	No	No	No	No	No	No	No	No	No	No	Yes	No	No	No	No	No
chr9	111031417	111036271	chr9	111326921	111329298	Yes	No	No	No	No	No	No	Yes	No	No	No	No	No	No	Yes	Yes	No	No	No	No	No	No	Yes	No	No	No
chr9	132403552	132406099	chr9	132564730	132567049	Yes	No	No	No	No	No	No	No	No	No	Yes	No	No	No	No	No	No	No	No	No	No	No	No	No	No	No
chr9	132403552	132406099	chr9	132543904	132547382	Yes	No	Yes	Yes	Yes	Yes	Yes	Yes	Yes	Yes	Yes	Yes	Yes	Yes	Yes	Yes	No	Yes	Yes	Yes	Yes	Yes	Yes	No	Yes	Yes
chr9	132403552	132406099	chr9	132551444	132553828	Yes	Yes	Yes	Yes	No	No	Yes	Yes	No	No	Yes	Yes	No	No	No	Yes	No	No	No	No	Yes	No	No	No	No	Yes
chr9	132403552	132406099	chr9	132449218	132451892	Yes	Yes	No	No	No	No	No	No	No	No	No	No	No	No	No	No	No	No	No	No	No	No	No	No	No	Yes
chr9	132403552	132406099	chr9	132498762	132501444	Yes	No	No	No	Yes	No	Yes	No	No	No	No	No	No	No	No	No	No	No	No	No	Yes	No	No	No	No	Yes
chr9	132403552	132406099	chr9	132487646	132490170	Yes	Yes	Yes	No	Yes	No	No	No	No	No	Yes	Yes	No	No	No	Yes	No	Yes	Yes	No	Yes	No	Yes	No	No	Yes
chr9	132403552	132406099	chr9	132480739	132484381	Yes	No	No	No	No	No	No	No	No	No	Yes	Yes	No	No	No	No	No	No	No	No	No	No	No	No	No	Yes
chr9	132511704	132513446	chr9	132538318	132540564	Yes	No	Yes	No	No	No	No	No	No	No	No	No	No	No	No	Yes	No	No	No	No	No	No	No	No	No	No
chr9	36135520	36137979	chr9	36165382	36167587	Yes	No	Yes	No	No	Yes	Yes	Yes	Yes	No	No	No	No	No	Yes	No	No	No	No	No	No	No	Yes	No	Yes	No
chr9	117100213	117103088	chr9	117414229	117417061	Yes	No	No	Yes	No	No	No	Yes	No	No	No	No	No	No	Yes	Yes	No	No	No	No	No	No	No	No	No	No
chr9	117100213	117103088	chr9	117151690	117153991	Yes	Yes	Yes	No	Yes	Yes	No	No	Yes	No	No	No	No	No	No	No	No	No	No	No	No	No	Yes	No	Yes	No
chr9	117100213	117103088	chr9	117166360	117169427	Yes	No	Yes	No	Yes	Yes	Yes	No	No	No	No	Yes	No	No	Yes	No	Yes	Yes	No	No	No	No	No	No	Yes	Yes
chr9	117100213	117103088	chr9	117158907	117161558	Yes	Yes	No	No	No	Yes	No	No	Yes	No	No	No	No	No	No	No	No	No	No	No	No	No	No	No	Yes	No
chr9	135679063	135680320	chr9	135846995	135849180	Yes	Yes	No	No	No	No	No	No	No	No	No	No	No	No	No	No	No	No	No	No	No	No	No	No	No	No
chr9	127171852	127173675	chr9	127297570	127301040	Yes	Yes	No	Yes	No	No	No	No	No	No	No	No	No	No	No	No	No	No	No	No	Yes	No	No	No	No	No
chr9	135679063	135680320	chr9	135776142	135778684	Yes	Yes	No	No	No	No	No	No	No	No	No	No	No	No	No	No	No	No	No	No	No	Yes	No	No	No	No
chr9	34123118	34127525	chr9	34252156	34257191	Yes	No	Yes	No	No	No	Yes	Yes	No	No	Yes	No	No	No	Yes	Yes	No	Yes	Yes	Yes	Yes	No	Yes	No	No	No
chr9	34123118	34127525	chr9	34177735	34180916	Yes	No	No	No	No	No	No	Yes	No	No	Yes	No	No	No	Yes	No	No	No	No	No	No	No	No	No	No	No
chr9	34123118	34127525	chr9	34190435	34192904	Yes	No	No	No	No	No	No	No	No	No	No	Yes	No	No	No	No	No	No	No	No	No	No	No	No	No	No
chr9	140564872	140568899	chr9	140666353	140668091	Yes	No	No	No	Yes	Yes	No	No	No	No	No	No	No	No	No	Yes	No	No	No	No	No	No	No	No	Yes	Yes
chr9	93656562	93658587	chr9	94443212	94445862	No	Yes	No	No	No	No	No	No	No	No	No	No	No	No	No	No	No	No	No	No	No	No	No	No	No	No
chr9	93656562	93658587	chr9	94437446	94439475	No	Yes	No	No	No	No	No	No	No	No	No	No	No	No	No	No	No	No	No	No	No	No	No	No	No	No
chr9	140564872	140568899	chr9	140992603	140996456	Yes	No	No	No	Yes	No	No	No	No	No	No	No	No	No	No	No	No	No	No	No	No	No	No	No	No	No
chr9	93656562	93658587	chr9	94488549	94490999	No	No	No	No	No	No	No	No	No	No	No	No	No	No	No	No	No	No	No	No	No	No	No	No	No	No
chr9	140564872	140568899	chr9	140915924	140918291	Yes	No	No	No	No	No	No	No	No	No	No	No	No	No	No	No	No	No	No	No	No	No	No	No	No	Yes
chr9	138132797	138134836	chr9	138234456	138237571	Yes	Yes	No	No	No	No	No	No	No	No	No	No	No	No	No	No	No	No	No	No	No	No	No	No	No	Yes
chr9	138132797	138134836	chr9	138302511	138306202	Yes	No	No	No	No	No	No	No	No	No	No	No	Yes	No	No	No	No	No	No	Yes	No	Yes	No	No	No	Yes
chr9	82085527	82087748	chr9	82569390	82571344	No	Yes	No	No	No	No	No	No	No	No	No	No	No	No	No	No	No	No	No	No	No	No	No	No	No	No
chr9	82085527	82087748	chr9	82559158	82560832	Yes	No	No	No	No	No	No	No	No	No	No	No	No	No	No	No	No	No	No	No	No	No	No	No	No	No
chr9	112642125	112644046	chr9	112978879	112981318	Yes	No	No	No	No	No	No	No	No	No	No	No	No	No	No	No	No	No	No	No	No	No	No	No	No	No
chr9	112642125	112644046	chr9	112913538	112916716	Yes	Yes	No	No	No	No	No	No	No	No	No	No	No	No	No	No	No	No	No	No	No	No	No	No	No	No
chr9	88713190	88715759	chr9	88816281	88818553	Yes	Yes	No	No	No	No	No	No	No	No	No	No	No	No	No	No	No	No	No	No	No	No	No	No	No	No
chr9	123380816	123383523	chr9	123474296	123478849	Yes	No	No	No	No	No	No	Yes	No	No	Yes	Yes	No	No	No	Yes	No	No	No	No	No	No	No	No	No	No
chr9	123380816	123383523	chr9	123503737	123506775	Yes	No	Yes	No	No	No	No	Yes	Yes	No	No	No	No	No	No	Yes	No	Yes	No	No	No	No	Yes	No	Yes	No
chr9	123380816	123383523	chr9	123516835	123519720	Yes	No	No	No	Yes	No	No	Yes	Yes	No	No	No	No	No	No	Yes	No	No	No	No	No	No	No	No	Yes	No
chr9	124600709	124603164	chr9	124752371	124756083	Yes	Yes	Yes	No	No	Yes	No	No	No	No	No	Yes	No	No	No	No	No	No	No	No	No	No	No	No	No	No
chr9	89047860	89050281	chr9	90277072	90279261	No	No	No	No	No	No	No	No	No	No	No	No	No	No	No	No	No	No	No	No	No	No	No	No	No	No
chr9	136871934	136873624	chr9	136963344	136965939	Yes	No	No	No	Yes	No	No	No	No	No	No	No	No	No	No	No	No	No	No	No	No	No	No	No	No	No
chr9	20355353	20359049	chr9	21109953	21112778	Yes	No	Yes	No	No	No	No	Yes	No	No	No	No	No	No	No	No	No	No	No	No	Yes	No	No	No	No	Yes
chr9	44117749	44119974	chr9	44225842	44228589	Yes	No	No	No	No	No	No	No	No	No	No	No	No	No	No	No	No	No	No	No	No	No	No	No	No	No
chr9	20355353	20359049	chr9	20620723	20626000	Yes	No	No	Yes	No	No	Yes	Yes	Yes	No	Yes	No	No	No	No	Yes	No	No	No	Yes	Yes	No	Yes	No	Yes	Yes
chr9	20355353	20359049	chr9	20939781	20942568	Yes	Yes	Yes	Yes	No	No	No	Yes	Yes	No	Yes	No	No	No	Yes	No	No	No	No	No	Yes	No	Yes	No	Yes	Yes
chr9	20355353	20359049	chr9	20884096	20886118	Yes	No	No	No	No	No	No	No	No	No	No	No	No	No	No	No	No	No	No	No	No	No	No	No	No	No
chr9	20355353	20359049	chr9	20880308	20881496	No	No	No	No	No	No	No	No	No	No	No	No	No	No	No	No	No	No	No	No	No	No	No	No	No	No
chr9	131639615	131645881	chr9	131689053	131691828	Yes	Yes	Yes	Yes	Yes	Yes	Yes	Yes	Yes	Yes	Yes	Yes	Yes	Yes	Yes	No	No	Yes	Yes	Yes	No	Yes	Yes	No	Yes	Yes
chr9	122317405	122319546	chr9	122730281	122732659	Yes	No	No	No	No	Yes	No	No	No	No	No	No	No	No	No	No	No	No	No	Yes	Yes	No	Yes	No	No	Yes
chr9	122317405	122319546	chr9	122723406	122727001	Yes	Yes	No	No	No	No	No	No	No	No	No	No	No	No	No	No	No	No	No	No	No	No	Yes	No	No	No
chr9	122317405	122319546	chr9	122794065	122795910	No	Yes	No	No	No	No	No	No	No	No	No	No	No	No	No	No	No	No	No	No	No	No	No	No	No	No
chr9	122317405	122319546	chr9	122870711	122872661	No	No	No	No	No	No	No	No	No	No	No	No	No	No	No	No	No	No	No	No	No	No	No	No	No	No
chr9	122317405	122319546	chr9	123120710	123121975	Yes	Yes	No	No	No	No	No	No	No	No	No	No	No	No	No	No	No	No	No	No	No	No	No	No	No	No
chr9	122317405	122319546	chr9	123110156	123112472	Yes	Yes	Yes	No	No	No	No	No	No	No	No	No	No	No	Yes	No	No	No	No	No	Yes	No	No	No	No	No
chr9	122317405	122319546	chr9	123086430	123088360	No	Yes	No	No	No	No	No	No	No	No	No	No	No	No	No	No	No	No	No	No	No	No	No	No	No	No
chr9	122317405	122319546	chr9	123293125	123295915	No	No	No	No	No	No	No	No	No	No	No	No	No	No	No	No	No	No	No	No	No	No	No	No	No	No
chr9	122317405	122319546	chr9	123238873	123241347	Yes	Yes	No	No	No	No	No	Yes	No	No	No	No	No	No	No	No	No	No	No	No	No	No	No	No	No	No
chr9	104240298	104243585	chr9	104291321	104293631	Yes	No	No	No	No	No	No	No	No	No	No	No	No	No	No	No	No	No	No	No	No	No	No	No	No	No
chr9	8414061	8415919	chr9	8894933	8896951	No	Yes	No	No	No	No	No	No	No	No	No	No	No	No	No	No	No	No	No	No	No	No	No	No	No	No
chr9	26722743	26724667	chr9	26855279	26857564	No	Yes	No	No	No	No	No	No	No	No	No	No	No	No	No	No	No	No	No	No	No	No	No	No	No	No
chr9	103880740	103882804	chr9	103996842	103998962	Yes	Yes	No	No	No	No	No	Yes	No	No	No	No	Yes	Yes	No	No	No	No	No	No	Yes	No	No	Yes	Yes	Yes
chr9	103880740	103882804	chr9	104073020	104075279	Yes	Yes	No	No	No	No	No	No	Yes	No	No	No	No	Yes	No	No	No	No	No	No	Yes	No	No	No	Yes	Yes
chr9	99203215	99205501	chr9	99412759	99415207	Yes	Yes	No	No	No	No	No	No	Yes	No	No	No	No	No	No	Yes	No	No	No	Yes	No	No	No	No	No	No
chr9	99203215	99205501	chr9	99427897	99430655	Yes	No	No	No	No	No	No	No	Yes	No	No	No	No	No	No	Yes	No	Yes	No	Yes	No	No	No	No	No	No
chr9	19378302	19381929	chr9	19408127	19410527	Yes	Yes	No	No	No	No	No	Yes	No	No	Yes	No	No	No	No	Yes	No	No	No	Yes	No	No	Yes	No	No	No
chr9	19378302	19381929	chr9	19455958	19459296	Yes	No	No	No	No	No	No	Yes	Yes	No	Yes	Yes	No	No	No	No	No	No	No	No	Yes	No	Yes	No	Yes	No
chr9	89047860	89050281	chr9	89937181	89940892	Yes	No	No	No	No	No	No	Yes	No	No	No	No	No	No	No	Yes	No	No	No	No	Yes	No	Yes	No	No	No
chr9	89047860	89050281	chr9	89950176	89954220	Yes	No	No	No	No	No	No	No	No	No	No	No	No	No	No	No	No	No	No	No	No	No	No	No	No	No
chr9	90037424	90039283	chr9	90277072	90279261	Yes	No	No	No	No	No	No	Yes	No	No	No	No	No	No	No	No	No	No	No	No	No	No	No	No	No	No
chr9	10231383	10233379	chr9	10267956	10270166	Yes	No	Yes	Yes	No	No	No	No	No	No	No	No	No	No	No	No	No	No	Yes	No	No	No	No	No	No	No
chr9	132089620	132091690	chr9	132371685	132374393	Yes	No	No	No	Yes	Yes	No	No	No	No	No	No	No	No	No	No	No	No	No	No	No	No	No	No	No	No
chr9	89047860	89050281	chr9	89559443	89564456	Yes	No	No	No	No	No	No	No	No	No	Yes	No	No	No	No	No	No	No	No	No	No	No	Yes	No	No	No
chr9	17218619	17220809	chr9	17461672	17464050	Yes	Yes	No	No	No	No	No	No	No	No	No	No	No	No	No	No	No	No	No	No	No	No	No	No	No	No
chr9	17218619	17220809	chr9	17401469	17403522	Yes	Yes	No	No	No	No	No	No	No	No	No	No	No	No	No	No	No	No	No	No	No	No	No	No	No	No
chr9	2654389	2656590	chr9	2726591	2729292	Yes	Yes	Yes	No	No	No	No	No	No	No	No	No	No	No	No	No	No	No	No	No	No	No	No	No	No	No
chr9	66570082	66572834	chr9	70484496	70491367	No	No	No	No	No	No	No	No	No	No	No	No	No	No	No	No	No	No	No	No	No	No	No	No	No	No
chr9	2227106	2231424	chr9	2620479	2624976	No	No	No	No	No	No	No	No	No	No	No	No	No	No	No	No	No	No	No	No	No	No	No	No	No	No
chr9	2227106	2231424	chr9	2661716	2663618	Yes	Yes	No	No	No	No	No	No	No	No	No	No	No	No	No	No	No	No	No	No	No	No	No	No	No	No
chr9	2227106	2231424	chr9	2726591	2729292	Yes	No	No	No	No	Yes	No	Yes	No	No	No	No	No	No	No	Yes	No	No	No	No	No	No	No	No	No	No
chr9	111537788	111540766	chr9	111575076	111578215	Yes	Yes	No	Yes	No	No	No	No	No	No	No	No	No	No	No	No	No	No	No	No	No	No	No	No	No	No
chr9	2227106	2231424	chr9	2799518	2801581	No	Yes	No	No	No	No	No	No	No	No	No	No	No	No	No	No	No	No	No	No	No	No	No	No	No	No
chr9	2227106	2231424	chr9	2836525	2838952	No	No	No	No	No	No	No	No	No	No	No	No	No	No	No	No	No	No	No	No	No	No	No	No	No	No
chr9	2227106	2231424	chr9	2823508	2825695	Yes	Yes	No	No	No	No	No	No	No	No	No	No	No	No	No	No	No	No	No	No	No	No	No	No	No	No
chr9	133575584	133577898	chr9	133920396	133923560	Yes	No	Yes	No	No	No	No	Yes	No	No	No	No	No	No	No	No	No	No	No	No	No	No	No	No	No	No
chr9	133575584	133577898	chr9	133871368	133875161	Yes	Yes	No	No	No	No	No	Yes	No	No	No	No	No	No	No	No	No	No	No	No	No	No	No	No	No	No
chr9	133575584	133577898	chr9	133814036	133818250	Yes	No	No	No	No	No	No	No	No	No	No	No	No	No	No	No	No	No	No	No	No	No	No	No	No	No
chr9	133575584	133577898	chr9	133741212	133742918	Yes	No	No	No	No	No	No	Yes	No	No	No	No	No	No	No	No	No	No	No	No	No	No	No	No	No	No
chr9	133575584	133577898	chr9	133738269	133740165	Yes	No	Yes	No	Yes	No	Yes	Yes	No	No	Yes	Yes	No	Yes	No	Yes	No	No	No	No	Yes	No	Yes	No	No	No
chr9	123629970	123632659	chr9	123697168	123700203	Yes	Yes	Yes	Yes	Yes	Yes	No	Yes	Yes	No	No	Yes	No	No	Yes	No	No	Yes	No	Yes	No	No	Yes	No	Yes	No
chr9	35109174	35112405	chr9	35476193	35478318	Yes	No	No	No	No	No	No	No	No	No	No	No	No	No	No	No	No	No	No	No	No	No	No	No	No	No
chr9	126978296	126981814	chr9	127015876	127017559	Yes	Yes	No	No	No	No	No	No	Yes	No	No	No	No	No	No	No	No	No	No	No	No	No	No	No	Yes	No
chr9	71668006	71670800	chr9	71734684	71738621	Yes	No	No	No	No	No	Yes	Yes	No	No	Yes	Yes	No	Yes	No	Yes	No	No	No	No	Yes	No	No	No	No	Yes
chr9	71668006	71670800	chr9	71763711	71765507	Yes	No	No	No	No	No	No	Yes	No	No	No	No	No	No	No	No	No	No	No	No	No	No	Yes	No	No	No
chr9	71668006	71670800	chr9	71806699	71809547	Yes	No	Yes	Yes	Yes	Yes	Yes	Yes	Yes	No	Yes	Yes	Yes	Yes	Yes	Yes	Yes	Yes	Yes	Yes	Yes	No	Yes	No	Yes	Yes
chr9	71668006	71670800	chr9	71814655	71816142	Yes	Yes	No	No	No	No	No	No	No	No	No	No	No	No	No	No	No	No	No	No	No	No	No	No	No	No
chr9	71668006	71670800	chr9	71836843	71839354	Yes	No	No	No	No	No	No	No	No	No	Yes	No	No	No	No	No	No	No	No	No	No	No	No	No	No	No
chr9	71668006	71670800	chr9	71821792	71823559	No	Yes	No	No	No	No	No	No	No	No	No	No	No	No	No	No	No	No	No	No	No	No	No	No	No	No
chr9	71668006	71670800	chr9	72163047	72165621	Yes	Yes	No	No	No	No	No	No	No	No	No	No	No	No	No	No	No	No	No	No	No	No	No	No	No	No
chr9	82789003	82791390	chr9	85574989	85577699	No	Yes	No	No	No	No	No	No	No	No	No	No	No	No	No	No	No	No	No	No	No	No	No	No	No	No
chr9	82789003	82791390	chr9	85219448	85223084	No	No	No	No	No	No	No	No	No	No	No	No	No	No	No	No	No	No	No	No	No	No	No	No	No	No
chr9	94716215	94718240	chr9	94740182	94742119	Yes	No	No	No	No	No	No	No	No	No	No	No	No	No	No	No	No	Yes	No	No	No	No	Yes	No	No	No
chr9	94716215	94718240	chr9	94790927	94792889	Yes	Yes	No	No	No	No	No	No	No	No	No	No	No	No	No	No	No	No	No	No	No	No	No	No	No	No
chr9	127312956	127315543	chr9	127378635	127381673	Yes	Yes	Yes	Yes	No	No	No	Yes	Yes	Yes	Yes	Yes	Yes	Yes	Yes	Yes	No	Yes	No	Yes	No	Yes	Yes	Yes	Yes	Yes
chr9	112201572	112204421	chr9	112230741	112233233	Yes	Yes	Yes	Yes	No	No	Yes	Yes	Yes	No	Yes	Yes	No	No	Yes	Yes	Yes	Yes	Yes	Yes	Yes	No	Yes	No	Yes	Yes
chr9	112201572	112204421	chr9	112280757	112284105	Yes	No	Yes	Yes	No	No	Yes	Yes	No	No	Yes	Yes	No	Yes	Yes	Yes	No	Yes	No	Yes	Yes	Yes	Yes	No	No	Yes
chr9	111651078	111652923	chr9	112080851	112084782	Yes	No	No	No	No	No	No	No	No	No	No	No	No	No	No	No	No	No	No	No	No	No	No	No	No	No
chr9	111651078	111652923	chr9	112162487	112165033	No	Yes	No	No	No	No	No	No	No	No	No	No	No	No	No	No	No	No	No	No	No	No	No	No	No	No
chr9	99621617	99622903	chr9	99870613	99872863	No	No	No	No	No	No	No	No	No	No	No	No	No	No	No	No	No	No	No	No	No	No	No	No	No	No
chr9	127312956	127315543	chr9	127472722	127475549	Yes	No	Yes	Yes	Yes	Yes	Yes	Yes	Yes	Yes	Yes	Yes	Yes	Yes	Yes	Yes	No	Yes	No	Yes	Yes	Yes	Yes	Yes	Yes	Yes
chr9	127312956	127315543	chr9	127514714	127517868	Yes	Yes	No	No	No	No	No	No	No	No	No	No	No	No	No	Yes	No	No	No	No	No	No	No	No	No	No
chr9	86280040	86282265	chr9	86321355	86324490	Yes	Yes	No	No	No	Yes	No	Yes	No	No	No	No	No	No	No	No	No	No	No	No	No	No	No	No	No	No
chr9	21992893	21996924	chr9	22237157	22240529	Yes	Yes	No	No	No	No	No	Yes	No	No	No	No	No	No	No	No	No	No	No	No	No	No	No	No	No	No
chr9	33815885	33818451	chr9	33851239	33853508	Yes	Yes	No	No	No	No	No	No	Yes	No	No	No	No	No	No	No	No	No	No	No	No	No	No	No	No	No
chr9	21992893	21996924	chr9	22007709	22010373	Yes	No	No	No	No	No	Yes	No	No	No	Yes	No	No	No	Yes	No	No	No	No	No	No	No	Yes	No	No	No
chr9	33812786	33815256	chr9	33921402	33922927	Yes	Yes	No	No	No	Yes	No	Yes	No	No	No	No	No	No	No	No	No	No	No	No	No	No	No	No	No	No
chr9	33812786	33815256	chr9	33851239	33853508	Yes	Yes	Yes	Yes	Yes	Yes	Yes	Yes	Yes	No	Yes	Yes	No	Yes	Yes	No	No	Yes	No	Yes	No	Yes	Yes	No	Yes	No
chr9	129653845	129657083	chr9	129959367	129962974	Yes	No	No	No	Yes	No	No	No	No	No	No	Yes	No	No	No	No	No	No	No	No	No	No	No	No	No	No
chr9	134480997	134486612	chr9	134613885	134617126	Yes	Yes	Yes	Yes	Yes	Yes	Yes	Yes	No	No	Yes	Yes	Yes	No	Yes	No	No	No	No	No	Yes	No	Yes	Yes	No	Yes
chr9	6583789	6586595	chr9	6685613	6687880	Yes	Yes	No	No	No	No	No	No	Yes	No	No	No	No	Yes	No	Yes	No	No	No	No	No	No	No	No	No	No
chr9	6583789	6586595	chr9	6737861	6740518	Yes	No	Yes	No	No	Yes	No	No	No	No	No	No	No	No	No	Yes	No	No	No	No	No	No	Yes	No	Yes	No
chr9	4386015	4387915	chr9	4548347	4551876	Yes	Yes	No	No	Yes	Yes	No	No	Yes	No	No	No	No	No	No	No	No	No	No	No	No	No	No	No	No	No
chr9	6583789	6586595	chr9	6666902	6668887	Yes	Yes	Yes	No	Yes	No	No	Yes	Yes	No	Yes	No	No	No	No	Yes	Yes	No	Yes	No	Yes	No	No	No	Yes	No
chr9	4386015	4387915	chr9	4639009	4641553	Yes	Yes	No	No	No	No	No	No	No	No	No	No	No	No	No	No	No	No	No	No	No	No	No	No	No	No
chr9	15102860	15105806	chr9	15134526	15136939	Yes	No	No	No	No	No	No	No	No	No	Yes	No	No	No	Yes	No	Yes	No	No	No	No	No	No	No	No	Yes
chr9	15102860	15105806	chr9	15142072	15144174	Yes	No	No	No	No	No	No	No	No	No	No	No	No	No	No	No	No	No	No	No	No	No	No	No	No	No
chr9	125752967	125755245	chr9	126110975	126113294	Yes	Yes	No	No	No	No	No	No	No	No	No	No	No	No	No	No	No	No	No	No	No	No	No	No	No	No
chr9	79070662	79072176	chr9	79272157	79274717	Yes	No	No	No	No	No	No	No	No	No	No	No	No	No	No	No	No	No	No	No	No	No	No	No	No	No
chr9	28951334	28953306	chr9	29691071	29692988	Yes	No	No	No	No	No	No	No	No	No	No	No	No	No	No	No	No	No	No	No	No	No	No	No	No	No
chr9	28951334	28953306	chr9	29208163	29209732	No	No	No	No	No	No	No	No	No	No	No	No	No	No	No	No	No	No	No	No	No	No	No	No	No	No
chr9	28951334	28953306	chr9	29210781	29215347	No	Yes	No	No	No	No	No	No	No	No	No	No	No	No	No	No	No	No	No	No	No	No	No	No	No	No
chr9	34331474	34334083	chr9	34499655	34502955	Yes	Yes	No	No	No	No	No	No	No	No	No	No	No	No	No	No	No	No	No	No	Yes	No	No	No	No	No
chr9	34331474	34334083	chr9	34374464	34377889	Yes	No	No	No	No	Yes	Yes	Yes	No	No	Yes	Yes	No	Yes	No	Yes	No	No	No	No	Yes	No	Yes	No	No	Yes
chr9	34331474	34334083	chr9	34378425	34380782	Yes	No	Yes	Yes	Yes	Yes	Yes	Yes	Yes	Yes	Yes	Yes	Yes	Yes	Yes	Yes	No	Yes	No	Yes	Yes	Yes	Yes	Yes	Yes	Yes
chr9	125873504	125876488	chr9	126110975	126113294	Yes	No	No	No	No	No	No	No	No	No	No	No	No	No	No	No	No	No	No	No	No	No	No	No	No	No
chr9	97442417	97445376	chr9	98979090	98982787	No	Yes	No	No	No	No	No	No	No	No	No	No	No	No	No	No	No	No	No	No	No	No	No	No	No	No
chr9	115686646	115688430	chr9	115732561	115735121	Yes	No	No	No	No	No	No	No	No	No	No	No	No	No	No	No	No	No	No	No	No	No	No	No	No	Yes
chr9	115686646	115688430	chr9	115873346	115875799	Yes	No	No	No	Yes	No	Yes	Yes	No	No	No	No	No	No	No	Yes	Yes	Yes	No	No	Yes	Yes	Yes	No	Yes	Yes
chr9	125213950	125217615	chr9	125571105	125573750	Yes	No	No	No	Yes	No	No	Yes	No	No	No	No	No	No	No	Yes	No	Yes	No	No	No	No	No	No	No	No
chr9	91797489	91799021	chr9	91892919	91895140	Yes	Yes	No	No	No	No	No	No	Yes	No	No	No	No	No	No	No	No	No	No	No	No	No	No	No	Yes	No
chr9	118455076	118457337	chr9	119333246	119335863	Yes	Yes	No	No	No	No	No	No	No	No	No	No	No	No	No	No	No	No	No	No	No	No	Yes	No	No	Yes
chr9	118455076	118457337	chr9	119421626	119424617	Yes	Yes	No	No	No	No	No	No	No	No	No	No	No	No	No	No	No	No	No	No	No	No	No	No	No	Yes
chr9	118455076	118457337	chr9	119408329	119410733	Yes	No	No	No	No	No	No	No	No	No	No	No	No	No	No	No	No	No	No	No	No	No	No	No	No	No
chr9	130729828	130732017	chr9	130796512	130798550	Yes	No	No	No	No	No	No	No	No	No	Yes	Yes	No	No	No	No	No	No	No	No	No	No	No	No	No	No
chr9	118455076	118457337	chr9	119256556	119258472	No	No	No	No	No	No	No	No	No	No	No	No	No	No	No	No	No	No	No	No	No	No	No	No	No	No
chr9	92025064	92026930	chr9	92162762	92166245	Yes	No	Yes	No	No	No	No	No	Yes	No	No	Yes	No	No	No	Yes	No	No	No	No	No	Yes	No	No	Yes	No
chr9	118455076	118457337	chr9	118916641	118919868	Yes	Yes	No	No	No	No	No	No	No	No	No	No	No	No	No	No	No	No	No	No	No	No	Yes	No	No	No
chr9	118455076	118457337	chr9	118928178	118930045	No	No	No	No	No	No	No	No	No	No	No	No	No	No	No	No	No	No	No	No	No	No	No	No	No	No
chr9	118455076	118457337	chr9	118911271	118913318	No	No	No	No	No	No	No	No	No	No	No	No	No	No	No	No	No	No	No	No	No	No	No	No	No	No
chr9	118455076	118457337	chr9	118873751	118876059	No	Yes	No	No	No	No	No	No	No	No	No	No	No	No	No	No	No	No	No	No	No	No	No	No	No	No
chr9	118455076	118457337	chr9	118644944	118647561	Yes	No	No	No	No	No	No	No	No	No	No	No	No	No	Yes	No	No	No	No	No	No	No	Yes	No	No	No
chr9	7272877	7274919	chr9	7535123	7537594	Yes	Yes	No	No	No	No	No	No	No	No	No	No	No	No	No	No	No	No	No	No	No	No	Yes	No	No	No
chr9	134516289	134519001	chr9	134613885	134617126	Yes	Yes	No	No	No	No	No	Yes	No	No	No	No	No	No	No	No	No	No	No	No	No	No	No	No	No	No
chr9	34645604	34648098	chr9	34663470	34666967	Yes	No	No	No	No	No	No	No	No	No	Yes	No	No	No	No	No	No	No	No	No	No	No	No	No	No	No
chr9	4677666	4681193	chr9	4739031	4742650	Yes	No	No	No	No	No	No	No	No	No	Yes	No	No	No	No	No	No	No	No	No	No	No	No	No	No	No
chr9	130629814	130633954	chr9	130682387	130685094	Yes	No	No	No	Yes	Yes	No	Yes	Yes	No	Yes	Yes	No	No	Yes	Yes	No	Yes	No	No	No	No	Yes	No	Yes	No
chr9	119498092	119500673	chr9	119621431	119623889	Yes	Yes	Yes	No	Yes	Yes	No	No	Yes	Yes	Yes	Yes	Yes	No	Yes	Yes	Yes	No	Yes	Yes	Yes	Yes	Yes	Yes	Yes	Yes
chr9	119498092	119500673	chr9	120209606	120211653	No	Yes	No	No	No	No	No	No	No	No	No	No	No	No	No	No	No	No	No	No	No	No	No	No	No	No
chr9	119498092	119500673	chr9	120249016	120251009	Yes	No	No	No	No	No	No	No	No	No	No	No	No	No	No	No	No	No	No	No	No	No	No	No	No	No
chr9	119498092	119500673	chr9	120172913	120174745	No	No	No	No	No	No	No	No	No	No	No	No	No	No	No	No	No	No	No	No	No	No	No	No	No	No
chr9	119498092	119500673	chr9	119833497	119837417	Yes	Yes	No	No	No	No	No	No	No	No	No	No	No	No	No	No	No	No	No	No	No	No	No	No	No	No
chr9	139943307	139945455	chr9	139957657	139959732	Yes	Yes	No	No	Yes	Yes	No	Yes	No	No	Yes	Yes	No	Yes	No	No	No	No	No	No	Yes	No	Yes	Yes	No	Yes
chr9	119498092	119500673	chr9	120317663	120319478	No	No	No	No	No	No	No	No	No	No	No	No	No	No	No	No	No	No	No	No	No	No	No	No	No	No
chr9	92680594	92682754	chr9	92860438	92862812	Yes	Yes	No	No	Yes	No	Yes	No	No	No	No	Yes	No	No	No	No	No	No	No	No	No	No	No	No	No	Yes
chr9	92680594	92682754	chr9	92863888	92865937	Yes	No	No	No	No	No	No	No	No	No	No	No	No	No	No	No	No	No	No	No	No	No	No	No	No	No
chr9	96038613	96040183	chr9	96063994	96068271	Yes	Yes	No	No	No	Yes	No	No	No	No	No	No	No	Yes	No	Yes	No	No	No	No	No	Yes	No	No	No	No
chr9	6053515	6056525	chr9	6106362	6108177	Yes	No	No	No	No	No	No	Yes	No	No	No	No	No	No	No	No	No	No	No	No	No	No	Yes	No	No	No
chr9	6053515	6056525	chr9	6194345	6199317	Yes	Yes	Yes	Yes	No	No	No	Yes	No	No	No	No	No	No	Yes	No	No	No	No	No	No	No	Yes	No	No	No
chr9	6053515	6056525	chr9	6304173	6307692	Yes	No	Yes	Yes	No	Yes	Yes	Yes	Yes	Yes	Yes	No	No	No	Yes	Yes	Yes	Yes	Yes	No	Yes	No	Yes	Yes	Yes	Yes
chr9	136113346	136115628	chr9	136149129	136151629	Yes	No	No	No	No	No	No	No	No	No	No	Yes	No	No	No	No	No	Yes	No	No	No	No	No	No	No	No
chr9	136113346	136115628	chr9	136195092	136197402	Yes	No	No	No	Yes	No	No	Yes	No	No	No	No	No	No	No	No	No	Yes	No	No	No	No	No	No	No	Yes
chr9	21194386	21196519	chr9	21788319	21791142	Yes	Yes	No	No	No	No	No	No	No	No	No	No	No	No	No	No	No	No	No	No	No	No	No	No	No	No
chr9	6053515	6056525	chr9	6563994	6569476	Yes	No	No	No	No	No	No	No	Yes	No	No	No	No	No	No	No	No	No	No	No	No	No	No	No	No	No
chr9	120249016	120251009	chr9	120297020	120298606	Yes	No	No	No	No	No	No	No	No	No	No	No	No	No	No	No	No	No	No	No	No	No	No	No	No	No
chr9	120249016	120251009	chr9	120317663	120319478	Yes	No	No	No	No	Yes	No	No	Yes	Yes	No	No	No	Yes	Yes	No	Yes	No	No	No	Yes	No	No	No	Yes	Yes
chr9	21194386	21196519	chr9	21212891	21214852	Yes	Yes	No	No	No	No	No	No	No	No	No	No	No	No	No	No	No	No	No	No	No	No	No	No	Yes	No
chr9	34518695	34520425	chr9	34546021	34549251	Yes	No	No	No	No	Yes	No	No	No	No	No	No	No	No	No	No	Yes	No	No	No	No	Yes	No	No	No	No
chr9	92190151	92192814	chr9	92860438	92862812	Yes	No	No	No	No	No	No	No	No	No	No	No	No	No	No	No	No	No	No	No	No	No	No	No	No	No
chr9	92190151	92192814	chr9	92863888	92865937	Yes	Yes	No	No	No	No	No	No	No	No	No	No	No	No	No	No	No	No	No	No	Yes	No	No	No	No	No
chr9	37915983	37917447	chr9	38361050	38364419	Yes	Yes	No	No	No	No	No	No	No	No	No	No	No	No	No	No	No	No	No	No	Yes	No	No	No	No	No
chr9	135915031	135917721	chr9	136018892	136021211	Yes	Yes	No	Yes	Yes	Yes	No	Yes	No	No	Yes	No	No	No	No	Yes	No	No	No	No	No	No	Yes	No	No	No
chr9	135915031	135917721	chr9	136021748	136024049	Yes	Yes	No	No	Yes	No	No	Yes	Yes	No	Yes	No	No	No	No	Yes	No	Yes	No	No	No	No	Yes	No	Yes	No
chr9	135915031	135917721	chr9	136054742	136056415	Yes	No	No	No	No	No	No	No	No	No	No	No	No	No	No	No	No	No	No	No	No	No	No	No	No	No
chr9	129566314	129569070	chr9	129621580	129625311	Yes	Yes	No	No	No	No	No	No	Yes	No	No	No	No	No	No	No	No	No	No	No	No	No	No	No	Yes	No
chr9	113636880	113639082	chr9	114060498	114063482	Yes	Yes	No	No	No	Yes	No	No	No	No	No	No	No	No	No	No	No	No	No	No	No	No	No	No	No	No
chr9	97442417	97445376	chr9	97544099	97546627	Yes	No	No	Yes	Yes	No	No	Yes	No	No	No	No	No	No	No	Yes	No	No	No	No	No	No	No	No	No	No
chr9	74426785	74428314	chr9	74638665	74641608	Yes	No	No	No	No	No	No	No	No	No	No	No	No	No	No	No	No	No	No	No	No	No	No	No	No	No
chr9	114719790	114723066	chr9	114802995	114805613	Yes	Yes	Yes	Yes	No	No	No	No	No	No	No	No	No	No	No	No	No	No	No	No	No	No	Yes	No	No	No
chr9	114719790	114723066	chr9	114834678	114838722	Yes	No	Yes	No	No	No	No	Yes	No	No	Yes	No	No	No	Yes	No	No	No	No	No	No	No	Yes	No	No	No
chr9	15275885	15279049	chr9	15605323	15608605	Yes	No	Yes	No	No	No	No	Yes	No	No	No	No	No	No	No	No	No	No	No	No	No	No	No	No	No	No
chr9	15275885	15279049	chr9	15532166	15534494	Yes	Yes	No	No	No	No	No	No	No	No	No	No	No	No	No	No	No	No	No	No	No	No	No	No	No	No
chr9	15275885	15279049	chr9	15415677	15418139	Yes	No	No	Yes	No	No	No	No	Yes	No	No	No	No	No	No	No	Yes	Yes	Yes	No	No	No	Yes	No	Yes	No
chr9	15275885	15279049	chr9	15421520	15424671	Yes	No	No	No	No	No	No	Yes	No	No	No	No	No	No	No	No	No	No	No	No	No	No	No	No	No	No
chr9	15275885	15279049	chr9	15356329	15358138	Yes	No	No	No	No	No	No	No	No	No	No	No	No	Yes	No	No	No	No	No	No	No	No	No	No	Yes	No
chr9	134377527	134380472	chr9	134619834	134623670	Yes	No	No	No	No	No	No	Yes	No	No	Yes	No	No	No	No	Yes	No	No	No	No	No	No	No	No	No	No
chr9	134377527	134380472	chr9	134613885	134617126	Yes	No	No	No	No	No	Yes	No	No	No	No	No	No	No	No	No	No	No	No	No	No	No	No	No	No	No
chr9	134117058	134118534	chr9	134210375	134213320	Yes	Yes	No	No	No	Yes	No	No	No	No	Yes	Yes	No	No	No	No	No	No	No	No	No	No	No	No	No	No
chr9	139436301	139442310	chr9	139517242	139522596	Yes	No	No	No	No	No	No	Yes	No	No	Yes	Yes	No	No	Yes	Yes	No	No	Yes	No	Yes	Yes	Yes	No	No	Yes
chr9	139436301	139442310	chr9	139507935	139510797	Yes	No	No	No	No	No	No	Yes	No	No	No	No	No	No	No	No	No	No	No	No	Yes	No	No	No	No	No
chr9	139239316	139241469	chr9	139257039	139259347	Yes	Yes	No	No	No	No	Yes	Yes	No	No	Yes	No	No	Yes	Yes	No	No	No	No	No	No	No	No	No	No	No
chr9	72163047	72165621	chr9	72491665	72494364	Yes	Yes	No	No	No	No	No	No	No	No	No	No	No	No	No	No	No	No	No	No	No	No	No	No	No	No
chr9	72163047	72165621	chr9	72545468	72549209	Yes	No	No	No	No	No	No	Yes	No	No	No	No	No	No	No	No	No	No	No	No	No	No	No	No	No	No
chr9	38015831	38020908	chr9	38065277	38070637	Yes	No	Yes	Yes	No	No	Yes	Yes	No	Yes	Yes	Yes	No	No	Yes	No	No	No	No	Yes	Yes	Yes	Yes	No	No	Yes
chr9	139239316	139241469	chr9	139293424	139296843	Yes	No	No	No	No	No	No	Yes	No	No	No	No	No	No	No	Yes	No	No	No	No	No	No	Yes	No	No	No
chr9	134630105	134632178	chr9	135126806	135129183	Yes	Yes	No	No	No	No	No	Yes	No	No	No	No	No	No	No	No	No	No	Yes	No	No	No	Yes	No	No	No
chr9	134630105	134632178	chr9	135143086	135145710	Yes	Yes	No	No	No	No	No	No	No	No	No	No	No	No	No	No	No	No	No	No	Yes	No	No	No	No	No
chr9	134630105	134632178	chr9	135110241	135113188	Yes	No	No	No	No	No	No	No	No	No	No	No	No	No	No	No	No	No	No	No	No	No	Yes	No	No	No
chr9	98103200	98105752	chr9	98334372	98337819	Yes	No	No	No	No	Yes	No	No	No	No	No	No	No	No	No	No	No	No	No	No	No	No	No	No	No	No
chr9	4848758	4850656	chr9	4983771	4989139	Yes	No	Yes	No	No	No	No	No	No	No	No	No	No	No	No	Yes	No	No	No	No	No	Yes	No	No	No	No
chr9	4848758	4850656	chr9	4922980	4925484	Yes	No	No	No	No	No	No	No	No	No	No	No	No	No	No	No	No	Yes	No	No	No	Yes	No	No	No	No
chr9	98103200	98105752	chr9	98979090	98982787	Yes	Yes	No	No	No	No	No	No	No	No	No	No	No	No	No	No	No	No	No	No	No	No	No	No	No	No
chr9	91204919	91206513	chr9	91614695	91617602	Yes	No	No	No	No	No	No	No	No	No	No	No	No	No	No	No	No	No	No	No	No	No	No	No	No	No
chr9	118916641	118919868	chr9	119421626	119424617	No	No	No	No	No	No	No	No	No	No	No	No	No	No	No	No	No	No	No	No	No	No	No	No	No	No
chr9	131057031	131060011	chr9	132543904	132547382	Yes	Yes	No	No	No	No	No	No	No	No	No	No	No	No	No	No	No	Yes	No	No	No	No	No	No	No	No
chr9	97892903	97894676	chr9	98979090	98982787	Yes	No	No	No	No	No	No	No	No	No	No	No	No	No	No	No	No	No	No	No	No	No	No	No	No	No
chr9	131057031	131060011	chr9	131083633	131086516	Yes	No	Yes	No	No	No	No	Yes	No	No	Yes	Yes	No	Yes	Yes	Yes	No	Yes	No	No	No	Yes	Yes	No	No	No
chr9	131057031	131060011	chr9	131101514	131104999	Yes	Yes	Yes	Yes	Yes	Yes	Yes	Yes	Yes	No	Yes	Yes	No	Yes	Yes	Yes	No	Yes	Yes	Yes	No	Yes	Yes	No	Yes	No
chr9	131057031	131060011	chr9	131173606	131175567	Yes	Yes	No	No	Yes	Yes	No	Yes	No	Yes	Yes	No	No	No	No	No	No	Yes	No	No	No	No	No	No	No	No
chr9	131057031	131060011	chr9	131123506	131125846	Yes	No	Yes	No	No	Yes	No	Yes	No	No	Yes	Yes	No	No	Yes	Yes	No	No	No	No	No	No	No	No	No	No
chr9	126163203	126166215	chr9	127081445	127083972	Yes	No	No	No	No	No	No	No	No	No	No	No	No	No	No	No	No	No	No	No	No	No	No	No	No	No
chr9	126163203	126166215	chr9	126887569	126890637	No	No	No	No	No	No	No	No	No	No	No	No	No	No	No	No	No	No	No	No	No	No	No	No	No	No
chr9	126163203	126166215	chr9	126800804	126805101	Yes	Yes	No	No	Yes	No	Yes	Yes	No	No	No	No	No	No	No	No	No	Yes	No	No	Yes	No	Yes	No	No	No
chr9	4748195	4751509	chr9	5424233	5427387	No	Yes	No	No	No	No	No	No	No	No	No	No	No	No	No	No	No	No	No	No	No	No	No	No	No	No
chr9	4748195	4751509	chr9	5588872	5591439	No	Yes	No	No	No	No	No	No	No	No	No	No	No	No	No	No	No	No	No	No	No	No	No	No	No	No
chr9	4748195	4751509	chr9	5599214	5601856	No	No	No	No	No	No	No	No	No	No	No	No	No	No	No	No	No	No	No	No	No	No	No	No	No	No
chr9	4748195	4751509	chr9	4983771	4989139	Yes	No	No	No	No	No	No	No	No	No	Yes	No	No	No	No	No	No	No	No	No	No	No	No	No	No	No
chr9	4983771	4989139	chr9	5440447	5443901	Yes	No	No	No	No	No	No	No	No	No	No	No	No	No	No	No	No	No	No	No	No	No	No	No	No	No
chr9	4983771	4989139	chr9	5588872	5591439	Yes	Yes	No	No	No	No	No	No	No	No	No	No	No	No	No	No	No	No	No	No	No	No	No	No	No	No
chr9	4983771	4989139	chr9	5599214	5601856	Yes	Yes	No	No	No	No	No	No	No	No	No	No	No	No	No	No	No	No	No	No	No	No	No	No	No	No
chr9	139654584	139656371	chr9	139678130	139679889	Yes	No	No	No	No	Yes	No	No	No	No	No	No	No	No	No	No	No	No	No	No	No	No	No	No	No	No
chr9	129264888	129266077	chr9	129318541	129321793	Yes	No	No	No	Yes	No	No	No	No	No	No	No	No	No	No	No	No	No	No	No	No	No	No	No	No	No
chr9	97140349	97141486	chr9	99771225	99772716	No	Yes	No	No	No	No	No	No	No	No	No	No	No	No	No	No	No	No	No	No	No	No	No	No	No	No
chr9	12717936	12720495	chr9	13087833	13090305	Yes	Yes	No	No	No	No	No	No	No	No	No	No	No	No	No	No	No	No	No	No	No	No	Yes	No	No	Yes
chr9	12717936	12720495	chr9	13033114	13035605	Yes	Yes	No	No	No	No	No	No	No	No	No	No	No	No	No	No	No	No	No	No	No	No	No	No	No	No
chr9	12717936	12720495	chr9	12817190	12820854	Yes	Yes	No	No	No	No	No	No	No	No	No	No	No	No	No	No	No	No	No	No	No	No	No	No	No	No
chr9	12717936	12720495	chr9	12884145	12886226	Yes	No	Yes	No	No	No	No	Yes	No	No	No	No	No	No	Yes	No	No	No	Yes	No	No	No	Yes	No	No	No
chr9	95915833	95917697	chr9	96063994	96068271	Yes	Yes	No	No	No	Yes	No	No	No	No	No	No	No	No	No	No	No	No	No	No	No	No	No	No	No	No
chr9	22469163	22472145	chr9	24244900	24247031	No	Yes	No	No	No	No	No	No	No	No	No	No	No	No	No	No	No	No	No	No	No	No	No	No	No	No
chr9	22469163	22472145	chr9	26324418	26327721	No	No	No	No	No	No	No	No	No	No	No	No	No	No	No	No	No	No	No	No	No	No	No	No	No	No
chr9	97442417	97445376	chr9	97678810	97686346	Yes	Yes	No	No	Yes	Yes	No	No	Yes	No	No	No	No	No	No	No	No	No	No	No	No	No	No	No	Yes	No
chr9	22469163	22472145	chr9	23088222	23090389	Yes	No	No	No	No	No	No	No	No	No	No	No	No	No	No	No	No	No	No	No	No	No	No	No	No	No
chr9	140082154	140085859	chr9	140120224	140122862	Yes	Yes	No	Yes	Yes	Yes	Yes	Yes	Yes	No	Yes	Yes	No	Yes	Yes	Yes	No	Yes	No	No	Yes	Yes	Yes	No	No	No
chr9	111326921	111329298	chr9	111522703	111525415	Yes	No	No	No	No	No	No	No	No	No	Yes	No	No	No	Yes	No	No	No	No	No	No	No	Yes	No	No	No
chr9	39148464	39150875	chr9	43843775	43845337	No	No	No	No	No	No	No	No	No	No	No	No	No	No	No	No	No	No	No	No	No	No	No	No	No	No
chr9	97442417	97445376	chr9	97942536	97944867	No	No	No	No	No	No	No	No	No	No	No	No	No	No	No	No	No	No	No	No	No	No	No	No	No	No
chr9	97442417	97445376	chr9	97929366	97931813	Yes	No	No	No	Yes	No	No	No	No	No	Yes	No	No	No	Yes	No	No	No	No	No	No	No	No	No	No	No
chr9	97442417	97445376	chr9	97877356	97879538	Yes	Yes	No	No	No	No	No	No	No	No	No	No	No	No	No	No	No	No	No	Yes	No	No	No	No	No	Yes
chr9	97442417	97445376	chr9	97886455	97887687	No	Yes	No	No	No	No	No	No	No	No	No	No	No	No	No	No	No	No	No	No	No	No	No	No	No	No
chr9	97442417	97445376	chr9	97888986	97890981	Yes	No	Yes	Yes	Yes	Yes	Yes	Yes	Yes	No	Yes	Yes	No	No	No	Yes	No	Yes	Yes	No	Yes	No	Yes	No	Yes	Yes
chr9	97442417	97445376	chr9	97892903	97894676	Yes	No	Yes	No	Yes	Yes	Yes	Yes	Yes	No	Yes	Yes	No	No	Yes	Yes	No	No	No	No	Yes	Yes	Yes	No	Yes	No
chr9	97442417	97445376	chr9	97894854	97896022	Yes	No	No	No	No	No	No	No	No	No	No	No	No	No	No	No	No	No	No	No	No	No	No	No	No	No
chr9	97442417	97445376	chr9	97834578	97836256	No	No	No	No	No	No	No	No	No	No	No	No	No	No	No	No	No	No	No	No	No	No	No	No	No	No
chr9	97442417	97445376	chr9	97764578	97771487	Yes	Yes	No	Yes	No	No	No	No	No	No	No	No	No	No	No	Yes	No	No	No	No	No	No	Yes	No	No	No
chr9	35644112	35648139	chr9	35695181	35697836	Yes	Yes	No	No	No	No	No	Yes	No	No	No	Yes	No	No	Yes	No	No	No	No	No	No	No	No	No	No	No
chr9	21812025	21814995	chr9	22227988	22230134	Yes	No	No	No	No	No	No	Yes	No	No	No	No	No	No	No	No	No	No	No	No	No	No	No	No	No	No
chr9	21812025	21814995	chr9	22117019	22120879	Yes	No	No	No	No	No	No	Yes	Yes	No	Yes	No	No	No	Yes	Yes	No	No	No	No	No	No	Yes	No	Yes	Yes
chr9	135225778	135227434	chr9	135256724	135260775	Yes	No	No	No	No	No	No	No	Yes	No	No	No	No	No	No	No	No	No	No	No	No	No	No	No	No	No
chr9	21812025	21814995	chr9	21964437	21966888	Yes	No	No	No	No	No	Yes	Yes	No	No	No	No	No	No	No	No	No	No	No	No	No	No	Yes	No	No	No
chr9	21812025	21814995	chr9	21992893	21996924	Yes	No	No	No	No	Yes	No	Yes	Yes	No	Yes	No	No	No	Yes	No	No	No	No	No	No	No	Yes	No	Yes	No
chr9	21812025	21814995	chr9	22036466	22039181	Yes	No	No	Yes	No	Yes	No	Yes	Yes	No	No	No	No	No	Yes	No	No	No	No	No	Yes	No	Yes	No	Yes	Yes
chr9	21812025	21814995	chr9	22040363	22043134	Yes	No	No	No	No	No	No	No	No	No	No	No	No	No	No	No	No	No	No	No	No	No	No	No	No	No
chr9	21812025	21814995	chr9	22007709	22010373	Yes	No	No	Yes	No	Yes	No	Yes	Yes	No	Yes	No	No	Yes	Yes	Yes	No	No	No	Yes	Yes	No	Yes	No	Yes	Yes
chr9	21812025	21814995	chr9	22237157	22240529	Yes	Yes	No	Yes	No	Yes	No	Yes	Yes	No	Yes	No	No	No	Yes	Yes	No	No	No	No	Yes	No	Yes	No	Yes	Yes
chr9	21812025	21814995	chr9	22243145	22245777	Yes	Yes	No	No	No	Yes	No	Yes	Yes	No	Yes	No	No	No	Yes	Yes	No	No	No	No	Yes	No	Yes	No	No	No
chr9	21812025	21814995	chr9	22306282	22308974	Yes	No	No	No	No	No	No	No	No	No	No	No	No	No	No	No	No	No	No	No	No	No	No	No	No	No
chr9	21812025	21814995	chr9	22446142	22448333	Yes	No	No	No	No	No	No	No	No	No	No	No	No	No	No	No	No	No	No	No	No	No	No	No	No	No
chr9	21812025	21814995	chr9	22450664	22453508	Yes	No	No	No	No	No	No	Yes	Yes	No	No	No	No	No	No	No	No	No	No	No	No	No	No	No	No	No
chr9	139989531	139991341	chr9	140120224	140122862	Yes	Yes	No	No	Yes	No	No	No	No	No	No	No	No	No	No	No	No	No	No	No	No	No	No	No	No	No
chr9	34046326	34050741	chr9	34071897	34075171	Yes	Yes	No	No	No	No	No	Yes	No	No	Yes	Yes	No	No	Yes	Yes	No	No	Yes	No	No	No	No	No	No	No
chr9	96775384	96777915	chr9	96973865	96977510	Yes	No	Yes	Yes	Yes	Yes	Yes	Yes	Yes	Yes	Yes	Yes	No	No	Yes	Yes	No	Yes	Yes	Yes	Yes	No	Yes	No	Yes	Yes
chr9	91989468	91991449	chr9	92162762	92166245	Yes	No	No	No	No	No	No	No	Yes	No	No	No	No	No	No	No	No	No	No	No	No	No	No	No	Yes	No
chr9	40633158	40634771	chr9	43683779	43687679	Yes	Yes	No	No	No	No	No	No	No	No	No	No	No	No	No	No	No	No	No	No	No	No	No	No	No	Yes
chr9	129810530	129812752	chr9	129882667	129886108	Yes	Yes	No	No	No	No	No	Yes	No	No	No	No	No	No	No	No	No	No	No	No	No	No	No	No	No	No
chr9	113384790	113387430	chr9	114060498	114063482	Yes	No	No	No	No	No	No	Yes	No	No	No	No	No	No	No	No	No	No	No	No	No	No	No	No	No	No
chr9	34700445	34703339	chr9	34868210	34870847	Yes	Yes	No	No	No	Yes	No	No	No	No	No	No	No	No	Yes	No	No	No	No	No	No	No	No	No	No	No
chr9	105393338	105395436	chr9	107147666	107149952	No	Yes	No	No	No	No	No	No	No	No	No	No	No	No	No	No	No	No	No	No	No	No	No	No	No	No
chr9	84300506	84306327	chr9	84455916	84458592	Yes	Yes	Yes	No	No	No	No	No	No	No	No	No	No	No	No	No	No	No	No	No	No	No	No	No	No	No
chr9	84300506	84306327	chr9	84462373	84465720	Yes	Yes	No	No	No	No	No	Yes	No	No	No	Yes	No	No	No	Yes	No	No	No	Yes	Yes	No	Yes	No	No	No
chr9	44741343	44743559	chr9	47184373	47186824	No	Yes	No	No	No	No	No	No	No	No	No	No	No	No	No	No	No	No	No	No	No	No	No	No	No	No
chr9	19047745	19051088	chr9	19171412	19175824	Yes	No	Yes	No	No	Yes	No	Yes	Yes	No	Yes	No	No	No	No	No	Yes	No	Yes	No	Yes	No	Yes	No	Yes	Yes
chr9	19047745	19051088	chr9	19455958	19459296	Yes	Yes	No	No	No	Yes	No	Yes	No	No	No	No	No	No	No	No	No	No	No	No	No	No	No	No	No	No
chr9	19047745	19051088	chr9	19378302	19381929	Yes	No	No	No	No	No	No	No	No	No	No	No	No	No	No	No	No	No	No	No	No	No	No	No	No	No
chr9	84300506	84306327	chr9	85219448	85223084	Yes	Yes	No	No	No	No	No	No	No	No	No	No	No	No	No	No	No	No	No	No	Yes	No	No	No	No	No
chr9	44741343	44743559	chr9	45127874	45129626	No	No	No	No	No	No	No	No	No	No	No	No	No	No	No	No	No	No	No	No	No	No	No	No	No	No
chr9	84300506	84306327	chr9	85080878	85083148	Yes	No	No	No	No	No	No	No	No	No	No	No	No	No	No	No	No	No	No	No	Yes	No	No	No	No	No
chr9	84300506	84306327	chr9	85574989	85577699	No	Yes	No	No	No	No	No	No	No	No	No	No	No	No	No	No	No	No	No	No	No	No	No	No	No	No
chr9	9997237	9999897	chr9	10267956	10270166	Yes	Yes	No	No	No	No	No	No	No	No	No	No	No	No	No	No	No	No	No	No	No	No	No	No	No	Yes
chr9	18441872	18444074	chr9	19026720	19030305	Yes	Yes	No	No	No	No	No	No	No	No	No	No	No	No	No	No	No	No	No	No	No	No	No	No	No	No
chr9	18441872	18444074	chr9	18823156	18825515	No	No	No	No	No	No	No	No	No	No	No	No	No	No	No	No	No	No	No	No	No	No	No	No	No	No
chr9	27246615	27249590	chr9	27547047	27549969	Yes	Yes	No	No	No	No	No	No	No	No	No	No	No	No	No	Yes	No	No	No	No	No	No	No	No	No	No
chr9	93953978	93957406	chr9	94184778	94189496	Yes	Yes	No	No	No	No	No	Yes	No	No	No	No	No	No	No	No	No	No	No	No	No	No	Yes	No	No	No
chr9	124505053	124508062	chr9	124752371	124756083	Yes	Yes	No	Yes	Yes	Yes	Yes	Yes	Yes	No	No	Yes	No	Yes	No	Yes	Yes	Yes	No	Yes	Yes	No	Yes	No	Yes	No
chr9	124505053	124508062	chr9	124750544	124752243	Yes	Yes	No	No	Yes	No	Yes	No	No	No	No	No	No	No	No	No	No	No	No	No	No	No	No	No	No	No
chr9	100683794	100687514	chr9	101536495	101539126	Yes	No	No	No	No	No	No	No	No	No	No	No	No	No	No	No	No	No	No	No	No	No	No	No	No	No
chr9	27246615	27249590	chr9	27275017	27277931	Yes	No	No	No	No	No	No	No	No	No	No	No	No	No	No	No	No	No	Yes	No	Yes	No	No	Yes	No	Yes
chr9	116035709	116038929	chr9	116416570	116421402	Yes	No	No	No	No	No	No	Yes	Yes	No	Yes	No	No	No	No	Yes	Yes	Yes	No	No	Yes	No	No	No	Yes	Yes
chr9	116035709	116038929	chr9	116351265	116355388	Yes	Yes	No	No	No	No	No	No	No	No	Yes	No	No	No	No	No	No	No	No	No	No	No	No	No	No	No
chr9	116035709	116038929	chr9	116349303	116350972	Yes	Yes	No	No	Yes	No	No	No	No	No	No	No	No	No	No	No	No	Yes	No	No	No	No	No	No	No	Yes
chr9	116035709	116038929	chr9	116162667	116164835	Yes	No	No	No	No	No	No	Yes	No	No	Yes	No	No	No	No	No	No	No	No	No	No	No	No	No	No	No
chr9	116035709	116038929	chr9	116168374	116170491	Yes	No	No	No	Yes	No	No	Yes	Yes	No	No	No	No	No	No	Yes	No	Yes	No	No	Yes	No	Yes	No	Yes	No
chr9	131900460	131903295	chr9	131935236	131939327	Yes	Yes	Yes	Yes	No	Yes	Yes	Yes	Yes	No	Yes	Yes	No	No	Yes	Yes	No	Yes	Yes	Yes	Yes	Yes	Yes	No	Yes	Yes
chr9	107542007	107544483	chr9	107921254	107923132	Yes	No	No	No	No	No	No	No	No	No	No	No	No	No	No	No	No	No	No	No	No	No	No	No	No	No
chr9	107542007	107544483	chr9	107918686	107920413	Yes	Yes	No	No	No	No	No	No	Yes	No	No	Yes	No	No	No	No	No	No	No	No	No	No	Yes	No	No	No
chr9	107542007	107544483	chr9	108175166	108179562	Yes	Yes	No	No	No	No	No	No	Yes	No	No	No	No	No	Yes	No	No	No	No	No	Yes	No	Yes	No	No	No
chr9	136271012	136272999	chr9	136350008	136352778	Yes	No	Yes	Yes	Yes	Yes	Yes	Yes	Yes	Yes	Yes	Yes	No	Yes	Yes	Yes	Yes	Yes	Yes	Yes	Yes	No	Yes	No	Yes	Yes
chr9	12716371	12717868	chr9	12884145	12886226	Yes	No	No	No	No	No	No	No	No	No	No	No	No	No	No	No	No	No	No	No	No	No	No	No	No	No
chr9	136271012	136272999	chr9	136590062	136593811	Yes	No	No	No	No	No	No	No	No	No	No	No	No	No	No	No	No	No	No	No	No	No	No	No	No	No
chr9	124505053	124508062	chr9	124622378	124624919	Yes	No	No	No	No	No	Yes	No	No	No	No	No	No	Yes	No	Yes	No	No	No	No	No	No	No	No	No	No
chr9	136271012	136272999	chr9	136302142	136304128	Yes	Yes	No	No	No	Yes	No	No	No	No	No	No	No	No	No	No	No	No	No	No	No	No	No	No	Yes	No
chr9	124505053	124508062	chr9	124691875	124693865	Yes	No	No	No	No	No	No	No	No	No	No	No	No	No	No	No	No	No	No	No	No	No	No	No	No	Yes
chr9	100683794	100687514	chr9	101016647	101019863	Yes	Yes	No	No	No	No	No	No	No	No	No	No	No	No	No	No	No	No	No	No	Yes	No	No	No	No	No
chr9	100683794	100687514	chr9	101024656	101028184	Yes	No	No	Yes	Yes	Yes	No	Yes	Yes	No	No	No	No	No	No	No	Yes	Yes	No	No	Yes	No	Yes	No	Yes	No
chr9	100683794	100687514	chr9	100715915	100718154	Yes	Yes	No	No	Yes	Yes	Yes	Yes	Yes	No	Yes	Yes	No	Yes	Yes	Yes	Yes	Yes	No	No	No	Yes	No	No	Yes	Yes
chr9	100683794	100687514	chr9	100744458	100746455	Yes	No	No	No	No	No	No	Yes	No	No	No	No	No	No	No	No	No	Yes	No	No	Yes	No	No	No	No	No
chr9	100683794	100687514	chr9	100795871	100798929	Yes	Yes	No	No	Yes	Yes	No	Yes	Yes	No	Yes	No	No	No	No	Yes	Yes	Yes	Yes	Yes	Yes	Yes	Yes	No	Yes	Yes
chr9	100683794	100687514	chr9	100834392	100838108	Yes	No	No	No	Yes	Yes	No	Yes	No	No	No	No	No	No	No	No	No	Yes	No	No	No	No	No	No	No	No
chr9	12716371	12717868	chr9	13087833	13090305	Yes	No	No	No	No	No	No	No	No	No	No	No	No	No	No	No	No	No	No	No	No	No	No	No	No	No
chr9	138858509	138861729	chr9	139009909	139012182	Yes	Yes	No	No	Yes	Yes	No	Yes	No	No	Yes	No	No	No	No	No	No	No	No	Yes	Yes	No	No	No	Yes	Yes
chr9	138858509	138861729	chr9	138997815	139003251	Yes	No	No	No	Yes	Yes	No	Yes	No	No	Yes	No	No	No	No	No	No	Yes	No	No	Yes	No	No	No	No	Yes
chr9	138858509	138861729	chr9	139013671	139016140	Yes	No	Yes	Yes	Yes	Yes	Yes	Yes	Yes	Yes	Yes	Yes	No	Yes	Yes	Yes	Yes	Yes	Yes	Yes	Yes	Yes	Yes	Yes	Yes	Yes
chr9	138858509	138861729	chr9	138983708	138988586	Yes	No	No	No	No	No	No	Yes	No	No	No	No	No	No	No	No	No	No	No	No	Yes	No	No	No	No	Yes
chr9	138858509	138861729	chr9	138980392	138982755	Yes	Yes	No	No	Yes	No	No	Yes	No	No	No	No	No	No	No	No	No	No	No	No	No	No	No	No	No	No
chr9	137215078	137221895	chr9	137246964	137250351	Yes	No	No	No	No	No	No	No	No	No	Yes	No	No	No	No	Yes	No	No	No	No	No	Yes	No	No	No	No
chr9	137215078	137221895	chr9	137325803	137331066	Yes	No	No	No	No	No	No	Yes	No	No	Yes	No	No	No	No	No	No	No	No	No	Yes	No	No	No	No	No
chr9	137215078	137221895	chr9	137333609	137336372	Yes	Yes	Yes	No	No	No	No	No	No	No	Yes	No	No	No	Yes	No	No	No	No	No	Yes	No	Yes	No	No	No
chr9	72039844	72041101	chr9	72163047	72165621	Yes	No	No	No	No	No	No	No	No	No	No	No	No	No	No	No	No	No	No	No	No	No	No	No	No	No
chr9	76297893	76300547	chr9	77223822	77225639	No	Yes	No	No	No	No	No	No	No	No	No	No	No	No	No	No	No	No	No	No	No	No	No	No	No	No
chr9	76297893	76300547	chr9	77184923	77187550	Yes	No	Yes	No	No	No	No	No	Yes	No	No	No	No	No	No	No	No	No	No	No	No	No	No	No	No	No
chr9	76297893	76300547	chr9	77258866	77261240	Yes	No	No	No	No	No	No	No	No	No	No	No	No	No	No	No	No	No	No	No	No	No	No	No	No	No
chr9	76297893	76300547	chr9	77356850	77358881	Yes	Yes	No	No	No	No	No	Yes	No	No	No	No	No	No	No	No	No	No	No	No	No	No	No	No	No	No
chr9	76297893	76300547	chr9	76895905	76898471	No	No	No	No	No	No	No	No	No	No	No	No	No	No	No	No	No	No	No	No	No	No	No	No	No	No
chr9	76297893	76300547	chr9	76993605	76995902	Yes	No	Yes	Yes	No	No	No	No	Yes	No	No	No	No	No	No	No	No	No	No	No	No	No	No	No	No	Yes
chr9	76297893	76300547	chr9	76621283	76623521	Yes	No	No	No	No	No	No	No	No	No	No	No	No	No	Yes	No	No	No	Yes	Yes	No	No	No	No	No	No
chr9	123503737	123506775	chr9	124159883	124163602	Yes	No	No	No	No	No	No	No	No	No	No	No	No	No	No	No	No	No	No	No	No	No	No	No	No	No
chr9	1938123	1942996	chr9	2066063	2068207	Yes	Yes	Yes	No	No	No	No	No	No	Yes	No	No	No	No	No	No	No	No	No	No	No	No	Yes	No	No	Yes
chr9	1938123	1942996	chr9	2085275	2089081	Yes	No	Yes	No	No	No	No	Yes	No	No	No	No	No	No	No	No	No	No	No	No	No	No	Yes	No	Yes	Yes
chr9	95103419	95106637	chr9	95199609	95203733	Yes	No	No	No	No	Yes	No	Yes	No	No	No	Yes	No	No	No	No	No	No	No	No	Yes	No	Yes	No	No	No
chr9	95103419	95106637	chr9	95395712	95398829	Yes	No	No	Yes	No	No	No	Yes	No	No	Yes	No	No	No	No	No	No	No	No	No	Yes	No	Yes	No	No	No
chr9	136654162	136655787	chr9	136855410	136861019	Yes	No	No	No	Yes	No	No	No	No	No	No	No	No	Yes	No	No	No	No	No	No	No	No	No	No	No	No
chr9	25963436	25965985	chr9	26612663	26614906	Yes	No	No	No	No	No	No	No	No	No	No	No	No	No	No	Yes	No	No	No	No	No	No	No	No	No	No
chr9	25963436	25965985	chr9	26324418	26327721	Yes	No	Yes	Yes	No	Yes	Yes	Yes	No	Yes	No	No	Yes	No	Yes	Yes	Yes	No	Yes	No	Yes	No	Yes	Yes	Yes	Yes
chr9	25963436	25965985	chr9	26855279	26857564	No	No	No	No	No	No	No	No	No	No	No	No	No	No	No	No	No	No	No	No	No	No	No	No	No	No
chr9	25963436	25965985	chr9	26655486	26657560	Yes	No	No	No	No	No	No	No	No	No	No	No	No	No	No	No	No	No	No	No	No	No	Yes	No	No	No
chr9	138755101	138757827	chr9	139013671	139016140	Yes	No	No	No	Yes	No	Yes	Yes	No	No	Yes	Yes	No	No	Yes	No	No	No	No	No	No	No	Yes	No	No	No
chr9	138755101	138757827	chr9	138851183	138854422	Yes	No	No	No	No	No	No	No	No	No	Yes	No	No	No	No	No	No	No	No	No	No	No	No	No	No	No
chr9	138755101	138757827	chr9	138796341	138799087	Yes	No	No	No	Yes	No	Yes	Yes	No	No	Yes	No	No	No	Yes	Yes	No	Yes	Yes	No	No	Yes	Yes	No	No	No
chr9	138755101	138757827	chr9	138799439	138801624	Yes	Yes	No	No	No	No	No	No	No	No	No	No	No	No	No	No	No	No	No	No	No	No	No	No	No	No
chr9	138755101	138757827	chr9	138816243	138819854	Yes	Yes	No	No	No	No	No	No	No	No	Yes	No	No	No	No	No	No	No	No	No	No	No	No	No	No	No
chr9	89469516	89472962	chr9	89937181	89940892	Yes	No	No	No	No	No	No	No	No	No	No	No	No	No	No	No	No	No	No	No	No	No	No	No	No	No
chr9	69380957	69382351	chr9	70708836	70710460	No	No	No	No	No	No	No	No	No	No	No	No	No	No	No	No	No	No	No	No	No	No	No	No	No	No
chr9	78504138	78507234	chr9	78912134	78914782	Yes	No	No	No	No	No	No	No	No	No	No	No	No	No	No	No	No	No	No	No	No	No	No	No	No	No
chr9	78504138	78507234	chr9	78915989	78919788	Yes	Yes	No	Yes	No	No	No	Yes	No	No	No	No	No	No	No	No	No	No	No	No	Yes	No	No	No	No	No
chr9	124461185	124463714	chr9	124766525	124769050	Yes	No	No	No	No	No	No	No	No	No	No	No	No	No	No	No	No	No	No	No	No	No	No	No	No	No
chr9	124461185	124463714	chr9	124752371	124756083	Yes	No	Yes	Yes	Yes	No	No	Yes	No	No	No	No	No	No	No	No	No	No	No	Yes	No	No	Yes	No	No	No
chr9	124461185	124463714	chr9	124750544	124752243	No	Yes	No	No	No	No	No	No	No	No	No	No	No	No	No	No	No	No	No	No	No	No	No	No	No	No
chr9	2321051	2322979	chr9	2726591	2729292	No	No	No	No	No	No	No	No	No	No	No	No	No	No	No	No	No	No	No	No	No	No	No	No	No	No
chr9	107949333	107952103	chr9	108175166	108179562	Yes	Yes	No	No	No	Yes	Yes	No	Yes	No	Yes	No	No	No	No	No	Yes	No	No	No	No	Yes	No	No	Yes	No
chr9	89986823	89991561	chr9	90111500	90116201	Yes	Yes	No	No	No	No	No	No	No	No	Yes	No	No	No	No	Yes	No	No	No	No	No	No	No	No	No	No
chr9	36596622	36599046	chr9	36728036	36730430	Yes	No	No	No	Yes	No	No	No	No	No	No	No	No	No	No	Yes	No	No	No	No	No	No	No	No	No	No
chr9	94519612	94522134	chr9	94740182	94742119	Yes	No	No	No	No	No	No	No	No	No	No	No	No	No	No	No	No	No	No	No	No	No	Yes	No	No	No
chr9	94519612	94522134	chr9	94709909	94713596	Yes	No	No	Yes	No	No	Yes	No	No	No	No	No	No	No	No	No	No	No	No	No	No	No	No	No	No	Yes
chr9	35276421	35279020	chr9	35383844	35386997	Yes	Yes	No	No	No	No	No	Yes	No	No	No	No	No	No	No	No	No	No	No	No	No	No	Yes	No	No	No
chr9	83926448	83928308	chr9	84300506	84306327	Yes	No	No	No	No	No	No	Yes	No	No	No	No	No	No	No	No	No	No	No	No	No	No	No	No	No	No
chr9	19171412	19175824	chr9	19455958	19459296	Yes	Yes	No	No	No	No	No	No	No	No	No	No	No	No	No	No	No	No	No	No	No	No	No	No	Yes	No
chr9	99618217	99621207	chr9	100160442	100163307	Yes	Yes	No	Yes	Yes	No	No	Yes	No	No	Yes	No	No	No	No	Yes	No	No	No	No	Yes	No	Yes	No	Yes	No
chr9	99618217	99621207	chr9	100229835	100233338	No	No	No	No	No	No	No	No	No	No	No	No	No	No	No	No	No	No	No	No	No	No	No	No	No	No
chr9	99618217	99621207	chr9	100173068	100175896	Yes	Yes	No	No	No	No	No	No	No	No	No	No	No	No	No	No	No	No	No	No	No	No	No	No	No	No
chr9	99618217	99621207	chr9	100359736	100362561	Yes	No	No	No	No	No	No	No	No	No	No	No	No	No	No	No	No	No	No	No	No	No	No	No	No	No
chr9	99618217	99621207	chr9	100376565	100379015	Yes	Yes	No	No	No	No	No	No	No	No	No	No	No	No	No	Yes	No	No	No	No	Yes	No	No	No	No	No
chr9	99618217	99621207	chr9	99870613	99872863	Yes	Yes	Yes	Yes	Yes	Yes	Yes	Yes	Yes	No	Yes	Yes	No	Yes	Yes	Yes	No	Yes	No	Yes	Yes	Yes	No	No	Yes	Yes
chr9	99618217	99621207	chr9	100147951	100150600	Yes	No	No	No	No	No	No	No	No	No	No	No	No	No	No	No	No	No	No	No	No	No	No	No	No	No
chr9	99618217	99621207	chr9	100046257	100047984	Yes	No	No	No	No	No	No	No	No	No	No	No	No	No	No	No	No	No	No	No	No	No	No	No	No	No
chr9	99618217	99621207	chr9	99983186	99985853	Yes	No	No	No	No	No	No	No	No	No	No	No	No	No	No	No	No	No	No	No	No	No	No	No	No	No
chr9	89250939	89253435	chr9	89507017	89510518	Yes	Yes	No	No	No	No	No	No	No	No	No	No	No	No	No	No	No	No	No	No	No	No	No	No	No	Yes
chr9	89250939	89253435	chr9	89559443	89564456	Yes	Yes	Yes	No	No	No	No	No	No	No	No	No	No	No	No	No	No	No	No	No	Yes	No	Yes	No	No	Yes
chr9	89250939	89253435	chr9	89611188	89613656	Yes	Yes	No	No	No	No	No	No	No	No	No	No	No	No	No	No	No	No	No	No	No	No	No	No	No	Yes
chr9	89250939	89253435	chr9	89694989	89696676	Yes	No	No	No	No	No	No	No	No	No	No	No	No	No	No	No	No	No	No	No	No	No	No	No	No	No
chr9	89250939	89253435	chr9	89863678	89867889	Yes	No	No	No	No	No	No	No	No	No	No	No	No	No	No	No	No	No	No	No	No	No	No	No	No	No
chr9	89250939	89253435	chr9	89937181	89940892	Yes	Yes	Yes	No	Yes	No	No	No	No	No	No	No	No	No	No	No	No	No	No	No	Yes	No	No	No	No	Yes
chr9	124039875	124042187	chr9	124080876	124085423	Yes	No	Yes	No	Yes	No	No	Yes	No	No	Yes	Yes	No	Yes	Yes	Yes	No	Yes	No	No	No	No	Yes	No	No	Yes
chr9	124039875	124042187	chr9	124059857	124063525	Yes	No	No	No	No	No	No	Yes	No	No	Yes	No	No	No	No	Yes	No	No	No	No	No	No	No	No	No	No
chr9	124884585	124889242	chr9	125111567	125114138	Yes	Yes	Yes	Yes	Yes	Yes	Yes	Yes	Yes	Yes	Yes	Yes	Yes	Yes	Yes	Yes	Yes	Yes	Yes	Yes	Yes	Yes	Yes	Yes	Yes	Yes
chr9	124884585	124889242	chr9	125109118	125110369	Yes	No	No	No	Yes	No	No	Yes	No	No	No	No	No	No	No	Yes	No	No	No	No	Yes	No	Yes	No	No	Yes
chr9	35828064	35830337	chr9	35881011	35883937	Yes	No	No	No	No	No	No	Yes	No	No	No	No	No	No	No	No	No	No	No	No	No	No	No	No	Yes	No
chr9	123503737	123506775	chr9	123697168	123700203	Yes	No	No	No	No	No	No	No	No	No	No	No	No	Yes	No	No	No	No	No	No	No	No	No	No	No	No
chr9	123503737	123506775	chr9	123820997	123823993	Yes	No	No	No	No	Yes	No	No	No	No	No	No	No	No	No	No	Yes	No	No	No	No	No	No	No	No	No
chr9	124884585	124889242	chr9	125571105	125573750	Yes	No	No	No	Yes	No	No	No	Yes	No	Yes	No	No	No	No	No	No	Yes	No	No	Yes	No	No	No	No	Yes
chr9	124884585	124889242	chr9	125225345	125228675	Yes	No	No	No	No	No	No	Yes	No	No	No	No	No	No	No	No	No	No	No	No	No	No	No	No	No	No
chr9	124884585	124889242	chr9	125213950	125217615	Yes	Yes	Yes	Yes	Yes	Yes	Yes	Yes	Yes	No	Yes	No	No	No	Yes	Yes	Yes	Yes	Yes	Yes	Yes	Yes	Yes	No	Yes	Yes
chr9	93535372	93538256	chr9	93632217	93635084	Yes	Yes	No	No	Yes	Yes	No	No	Yes	No	No	No	No	No	No	No	No	No	No	No	No	No	No	No	Yes	No
chr9	93535372	93538256	chr9	93599907	93602376	Yes	No	No	No	Yes	Yes	No	No	No	No	No	No	No	No	No	No	No	No	No	No	No	No	No	No	No	No
chr9	93535372	93538256	chr9	93596562	93597963	Yes	No	No	No	No	Yes	No	No	No	No	No	No	No	No	No	No	No	No	No	No	No	No	No	No	No	No
chr9	101085360	101087812	chr9	101536495	101539126	Yes	No	No	No	No	No	No	No	No	No	No	No	No	No	No	No	No	No	No	No	No	No	No	No	No	No
chr9	128907831	128910058	chr9	128989875	128992542	Yes	No	No	No	No	No	No	No	No	No	No	No	No	No	No	No	No	No	No	No	No	No	No	Yes	No	Yes
chr9	127539064	127540453	chr9	127614144	127616599	Yes	Yes	Yes	Yes	Yes	No	No	No	No	No	Yes	No	No	No	Yes	Yes	No	No	No	No	Yes	No	Yes	No	No	Yes
chr9	71772094	71774407	chr9	71806699	71809547	Yes	No	No	No	No	No	No	Yes	No	No	No	Yes	No	No	No	Yes	No	No	No	No	No	No	No	No	No	No
chr9	136397144	136400044	chr9	136607060	136609573	Yes	No	No	No	No	No	No	No	No	No	No	No	No	No	No	No	No	No	No	No	No	No	No	No	No	No
chr9	136397144	136400044	chr9	136590062	136593811	Yes	No	No	Yes	Yes	Yes	Yes	Yes	No	No	Yes	Yes	Yes	No	No	Yes	Yes	Yes	No	Yes	Yes	Yes	Yes	No	Yes	Yes
chr9	136397144	136400044	chr9	136579401	136582051	Yes	No	No	No	Yes	Yes	Yes	No	No	No	No	Yes	No	No	No	No	Yes	Yes	No	No	Yes	Yes	No	No	No	Yes
chr9	112011407	112015174	chr9	112080851	112084782	Yes	No	No	No	No	No	No	No	No	No	No	Yes	No	Yes	Yes	No	No	No	No	Yes	No	No	No	No	No	Yes
chr9	136397144	136400044	chr9	136855410	136861019	Yes	Yes	No	No	Yes	No	No	Yes	No	No	No	No	No	No	No	No	No	No	No	No	No	No	No	No	No	No
chr9	117196359	117199180	chr9	117417576	117418792	No	No	No	No	No	No	No	No	No	No	No	No	No	No	No	No	No	No	No	No	No	No	No	No	No	No
chr9	117196359	117199180	chr9	117414229	117417061	Yes	Yes	Yes	Yes	Yes	Yes	No	Yes	Yes	Yes	Yes	Yes	Yes	No	Yes	Yes	No	Yes	No	No	Yes	No	Yes	Yes	No	Yes
chr9	117196359	117199180	chr9	117421979	117426008	Yes	Yes	No	No	No	No	No	No	No	No	No	No	No	No	No	No	No	No	No	No	No	No	No	No	No	No
chr9	117196359	117199180	chr9	117269157	117271205	Yes	No	No	No	Yes	Yes	No	Yes	No	No	No	No	No	No	No	Yes	No	Yes	No	No	No	No	Yes	No	No	No
chr9	117196359	117199180	chr9	117774826	117778494	No	Yes	No	No	No	No	No	No	No	No	No	No	No	No	No	No	No	No	No	No	No	No	No	No	No	No
chr9	129158623	129162335	chr9	129251941	129255232	Yes	No	Yes	No	Yes	Yes	No	Yes	Yes	No	No	No	No	No	No	No	No	No	No	No	No	No	Yes	No	No	No
chr9	90326213	90330537	chr9	90339858	90342381	Yes	Yes	No	No	No	No	No	Yes	No	No	Yes	No	No	No	No	No	No	No	No	No	No	No	Yes	No	No	No
chr9	75470454	75473890	chr9	75636335	75640413	Yes	Yes	No	Yes	No	Yes	Yes	No	No	No	Yes	No	No	Yes	Yes	No	Yes	No	No	No	Yes	No	Yes	No	No	Yes
chr9	75470454	75473890	chr9	75693370	75698841	Yes	No	No	No	No	No	No	Yes	No	No	No	No	No	No	No	No	No	Yes	No	No	Yes	No	Yes	No	No	No
chr9	19492141	19494516	chr9	21109953	21112778	No	Yes	No	No	No	No	No	No	No	No	No	No	No	No	No	No	No	No	No	No	No	No	No	No	No	No
chr9	75470454	75473890	chr9	75796919	75800672	Yes	No	No	No	No	No	No	No	No	No	No	No	No	No	No	No	No	No	No	No	No	No	No	No	No	No
chr9	124039875	124042187	chr9	124159883	124163602	Yes	No	Yes	No	No	No	No	No	No	No	No	No	No	No	Yes	Yes	No	No	No	No	No	No	No	No	No	No
chr9	103132092	103133802	chr9	103198993	103202392	No	No	No	No	No	No	No	No	No	No	No	No	No	No	No	No	No	No	No	No	No	No	No	No	No	No
chr9	104226893	104228862	chr9	104247724	104250534	Yes	No	No	No	No	No	No	No	No	No	No	No	No	No	No	No	No	No	No	No	No	No	Yes	No	No	No
chr9	104226893	104228862	chr9	104291321	104293631	Yes	No	Yes	No	No	Yes	No	Yes	No	No	No	No	No	No	Yes	No	No	No	No	No	No	No	Yes	No	No	Yes
chr9	19492141	19494516	chr9	19640372	19643138	Yes	Yes	No	No	No	No	No	No	No	No	No	No	No	No	No	No	No	No	No	No	No	No	No	No	No	No
chr9	79061215	79064111	chr9	79276915	79278251	Yes	No	No	No	No	No	No	No	No	No	No	No	No	No	No	No	No	No	No	No	No	No	No	No	No	No
chr9	79061215	79064111	chr9	79272157	79274717	Yes	No	Yes	Yes	Yes	Yes	Yes	Yes	Yes	Yes	Yes	Yes	Yes	No	Yes	Yes	Yes	Yes	Yes	Yes	Yes	Yes	Yes	Yes	Yes	Yes
chr9	79061215	79064111	chr9	79279852	79283340	Yes	Yes	Yes	No	No	No	No	No	No	No	No	No	No	No	No	No	No	No	No	No	No	No	No	No	No	No
chr9	79061215	79064111	chr9	79318654	79320932	Yes	Yes	No	Yes	Yes	Yes	Yes	Yes	Yes	No	Yes	No	No	No	Yes	Yes	Yes	No	No	No	Yes	No	Yes	No	Yes	Yes
chr9	19492141	19494516	chr9	19925123	19927513	Yes	No	No	No	No	No	No	No	No	No	No	No	No	No	No	No	No	No	No	No	No	No	No	No	No	No
chr9	19492141	19494516	chr9	19921910	19923373	Yes	No	No	No	No	No	No	Yes	No	Yes	No	No	No	No	No	No	No	No	No	No	Yes	No	No	No	No	Yes
chr9	126117674	126118954	chr9	126146607	126149062	Yes	Yes	No	No	No	No	No	No	No	No	No	No	No	No	No	No	No	Yes	No	No	Yes	No	No	No	No	Yes
chr9	75721249	75724871	chr9	75796919	75800672	Yes	Yes	Yes	Yes	Yes	No	Yes	Yes	Yes	Yes	Yes	Yes	No	No	Yes	Yes	Yes	Yes	No	No	No	No	Yes	No	Yes	Yes
chr9	75721249	75724871	chr9	75768208	75770242	Yes	Yes	No	No	No	No	No	Yes	No	No	Yes	No	No	No	No	Yes	No	No	No	No	No	No	No	No	No	No
chr9	75721249	75724871	chr9	75766208	75768201	Yes	Yes	No	No	No	No	No	No	No	No	No	No	No	No	No	Yes	No	No	No	No	No	No	No	No	No	No
chr9	27725434	27728069	chr9	31798888	31801045	No	No	No	No	No	No	No	No	No	No	No	No	No	No	No	No	No	No	No	No	No	No	No	No	No	No
chr9	21432632	21435871	chr9	21453642	21456650	Yes	No	Yes	No	No	No	No	No	Yes	No	No	No	No	No	No	No	No	No	No	No	No	No	Yes	No	Yes	No
chr9	27725434	27728069	chr9	29210781	29215347	No	No	No	No	No	No	No	No	No	No	No	No	No	No	No	No	No	No	No	No	No	No	No	No	No	No
chr9	27725434	27728069	chr9	29208163	29209732	No	No	No	No	No	No	No	No	No	No	No	No	No	No	No	No	No	No	No	No	No	No	No	No	No	No
chr9	27725434	27728069	chr9	29691071	29692988	No	Yes	No	No	No	No	No	No	No	No	No	No	No	No	No	No	No	No	No	No	No	No	No	No	No	No
chr9	27725434	27728069	chr9	27887923	27889839	Yes	No	Yes	Yes	No	No	No	No	No	No	No	No	No	No	No	No	No	No	No	No	No	No	No	No	No	No
chr9	27725434	27728069	chr9	27787218	27789710	Yes	No	No	No	No	No	No	No	No	No	No	No	No	No	No	No	No	No	No	No	No	No	No	Yes	No	No
chr9	27725434	27728069	chr9	28364351	28366842	Yes	Yes	No	No	No	No	No	No	No	No	No	No	No	No	No	No	No	No	No	No	No	No	No	No	No	No
chr9	87946614	87948399	chr9	88223810	88227448	No	No	No	No	No	No	No	No	No	No	No	No	No	No	No	No	No	No	No	No	No	No	No	No	No	No
chr9	27725434	27728069	chr9	28072014	28074632	Yes	No	Yes	Yes	No	No	No	No	Yes	Yes	No	No	Yes	Yes	Yes	Yes	Yes	No	Yes	Yes	Yes	No	Yes	Yes	Yes	Yes
chr9	21432632	21435871	chr9	21788319	21791142	Yes	No	No	No	No	No	No	No	No	No	No	No	No	No	No	Yes	No	No	No	No	No	No	Yes	No	No	No
chr9	87946614	87948399	chr9	88039096	88041511	Yes	Yes	Yes	No	No	No	No	No	No	No	No	No	No	No	No	No	No	No	No	No	No	No	No	Yes	No	No
chr9	112728375	112733232	chr9	112902145	112907165	Yes	Yes	No	No	Yes	Yes	No	No	No	No	No	No	No	No	No	No	No	No	No	No	No	No	No	No	No	No
chr9	138688662	138691050	chr9	139013671	139016140	Yes	No	No	No	Yes	No	No	No	No	No	No	No	No	No	No	No	No	No	No	No	No	No	No	No	No	No
chr9	138688662	138691050	chr9	139029838	139031332	No	No	No	No	No	No	No	No	No	No	No	No	No	No	No	No	No	No	No	No	No	No	No	No	No	No
chr9	89250939	89253435	chr9	89415822	89418866	Yes	No	Yes	No	No	No	No	No	No	No	No	No	No	No	No	No	No	No	No	No	No	No	Yes	No	No	No
chr9	122730281	122732659	chr9	123238873	123241347	Yes	No	No	No	No	No	No	No	No	No	No	No	No	No	No	No	No	No	No	No	No	No	No	No	No	No
chr9	108013071	108015480	chr9	108175166	108179562	Yes	Yes	No	No	No	No	No	No	Yes	No	No	No	No	No	No	No	No	No	No	Yes	No	No	No	No	Yes	No
chr9	112728375	112733232	chr9	112819274	112822102	Yes	No	No	No	Yes	Yes	No	Yes	Yes	No	No	No	No	No	No	Yes	No	No	No	No	No	No	No	Yes	Yes	Yes
chr9	112728375	112733232	chr9	112809089	112814132	Yes	Yes	No	No	Yes	Yes	No	Yes	Yes	No	No	No	No	No	No	Yes	No	No	No	No	No	No	No	No	Yes	No
chr9	115683067	115685016	chr9	115873346	115875799	Yes	No	No	No	No	No	No	No	No	No	No	No	No	No	No	No	No	No	No	No	No	No	Yes	No	No	No
chr9	91274790	91277899	chr9	91488367	91490410	Yes	No	No	No	No	No	No	No	No	No	No	No	No	No	No	No	No	No	No	No	No	No	No	No	No	No
chr9	98141095	98143017	chr9	98979090	98982787	Yes	Yes	No	No	No	No	No	No	No	No	No	No	No	No	No	No	No	No	No	No	No	No	No	No	No	No
chr9	91274790	91277899	chr9	91614695	91617602	Yes	Yes	No	No	No	Yes	No	Yes	No	No	No	Yes	No	No	Yes	Yes	No	No	Yes	No	Yes	No	Yes	No	Yes	No
chr9	91274790	91277899	chr9	91603365	91608946	Yes	No	No	No	No	No	No	No	No	No	No	No	No	No	No	No	No	No	No	No	No	No	Yes	No	No	No
chr9	129985397	129989522	chr9	130108309	130112574	Yes	No	No	No	No	No	No	Yes	No	No	Yes	No	No	No	No	No	No	No	No	No	No	No	No	No	No	No
chr9	129985397	129989522	chr9	130157445	130161460	Yes	No	No	No	No	No	No	No	No	No	Yes	No	No	No	No	No	No	No	No	No	Yes	No	No	No	No	Yes
chr9	110005258	110007158	chr9	110042420	110047494	Yes	No	No	No	No	No	No	No	No	No	Yes	No	No	No	No	Yes	No	No	No	No	No	No	No	No	No	No
chr9	91274790	91277899	chr9	91892919	91895140	No	No	No	No	No	No	No	No	No	No	No	No	No	No	No	No	No	No	No	No	No	No	No	No	No	No
chr9	98141095	98143017	chr9	98334372	98337819	Yes	Yes	No	No	Yes	Yes	No	No	No	No	No	No	No	No	No	No	No	No	No	No	No	No	No	No	No	No
chr9	79014996	79019525	chr9	79272157	79274717	Yes	No	Yes	No	No	No	No	Yes	No	No	No	No	No	No	No	No	No	No	No	No	No	No	Yes	No	No	No
chr9	79014996	79019525	chr9	79318654	79320932	Yes	No	No	No	No	No	No	Yes	Yes	No	No	No	No	No	No	No	No	No	No	No	No	No	No	No	Yes	No
chr9	85219448	85223084	chr9	85574989	85577699	Yes	No	No	No	No	No	No	No	No	No	No	No	No	No	No	Yes	No	No	Yes	No	No	No	No	No	No	No
chr9	114799037	114801171	chr9	114834678	114838722	Yes	No	No	No	Yes	No	No	No	Yes	No	No	No	No	No	No	No	No	No	No	No	No	No	Yes	No	Yes	No
chr9	110248643	110254052	chr9	110398814	110402113	Yes	No	No	No	No	No	No	Yes	No	No	No	No	No	No	No	No	No	No	No	No	No	No	Yes	No	No	No
chr9	110248643	110254052	chr9	110511407	110514875	Yes	No	No	No	No	No	No	Yes	No	No	Yes	No	No	No	No	No	No	No	No	No	No	No	No	No	No	No
chr9	110248643	110254052	chr9	111432647	111435905	Yes	No	No	No	No	No	No	No	No	No	No	No	No	No	No	No	No	No	No	No	No	No	No	No	No	No
chr9	35101893	35104349	chr9	35476193	35478318	No	No	No	No	No	No	No	No	No	No	No	No	No	No	No	No	No	No	No	No	No	No	No	No	No	No
chr9	132256627	132260004	chr9	132368214	132370890	Yes	Yes	No	No	No	No	No	Yes	No	No	Yes	No	No	No	No	No	No	No	No	No	No	Yes	No	No	No	No
chr9	5492583	5495049	chr9	5508715	5512844	Yes	No	No	No	No	No	No	No	Yes	No	No	No	No	No	Yes	No	No	No	No	No	No	No	No	No	Yes	No
chr9	110248643	110254052	chr9	111031417	111036271	Yes	No	No	Yes	No	No	Yes	Yes	No	No	No	No	No	No	No	No	No	No	Yes	No	Yes	No	No	No	No	No
chr9	110248643	110254052	chr9	111326921	111329298	Yes	No	No	No	No	No	No	Yes	No	No	No	No	No	No	No	No	No	No	No	No	Yes	No	No	No	No	Yes
chr9	23122066	23124444	chr9	23491386	23493535	Yes	Yes	No	No	No	No	No	No	No	No	No	No	No	No	No	No	No	No	No	No	No	No	No	No	No	Yes
chr9	110248643	110254052	chr9	111522703	111525415	Yes	No	No	No	No	No	No	No	No	No	Yes	No	No	No	No	No	No	No	No	No	No	No	No	No	No	No
chr9	101567294	101571455	chr9	101760199	101764075	Yes	No	No	Yes	Yes	Yes	No	No	No	No	No	No	No	No	No	No	No	No	No	No	No	Yes	Yes	No	No	No
chr9	86551316	86554492	chr9	86786841	86789214	Yes	Yes	No	No	No	Yes	No	No	Yes	No	Yes	No	No	No	No	No	No	No	No	No	No	No	No	No	Yes	No
chr9	86551316	86554492	chr9	86875079	86877554	Yes	No	Yes	Yes	Yes	Yes	Yes	Yes	Yes	Yes	Yes	Yes	Yes	Yes	Yes	Yes	No	No	Yes	Yes	Yes	Yes	Yes	Yes	Yes	Yes
chr9	86551316	86554492	chr9	86929064	86931600	Yes	No	Yes	No	Yes	No	No	Yes	Yes	No	No	No	No	No	Yes	No	Yes	No	No	No	Yes	No	Yes	No	Yes	Yes
chr9	86551316	86554492	chr9	86931804	86934001	Yes	No	No	No	No	No	No	No	No	No	No	No	No	No	No	No	No	No	No	No	No	No	No	No	No	No
chr9	86551316	86554492	chr9	86907391	86910567	Yes	No	No	No	No	No	No	No	No	No	No	No	No	No	No	No	No	No	No	No	No	No	No	No	No	No
chr9	95870109	95872951	chr9	96063994	96068271	Yes	No	Yes	Yes	Yes	Yes	No	Yes	Yes	No	No	Yes	No	No	No	No	No	Yes	No	No	Yes	No	Yes	No	No	No
chr9	131494474	131496533	chr9	131579635	131582723	Yes	Yes	No	No	Yes	No	Yes	Yes	No	No	Yes	No	No	No	No	No	No	Yes	No	No	No	No	No	No	No	Yes
chr9	131494474	131496533	chr9	131548529	131551078	Yes	No	No	No	No	No	No	No	No	No	Yes	No	No	No	No	No	No	No	No	No	No	No	No	No	No	No
chr9	131494474	131496533	chr9	131689053	131691828	Yes	No	No	No	Yes	No	No	No	No	No	No	No	No	No	No	No	No	Yes	No	No	Yes	No	No	No	No	Yes
chr9	115478911	115482414	chr9	115581135	115583644	Yes	Yes	No	No	No	Yes	No	No	Yes	No	No	No	No	No	No	Yes	No	No	No	No	No	No	No	No	No	Yes
chr9	31118709	31121424	chr9	31302070	31305392	Yes	Yes	Yes	No	No	No	No	No	No	No	No	No	No	No	Yes	Yes	No	No	No	No	No	No	No	No	Yes	No
chr9	31118709	31121424	chr9	31798888	31801045	Yes	Yes	Yes	No	Yes	No	No	No	No	No	No	No	No	No	Yes	No	No	No	No	No	Yes	No	No	No	No	No
chr9	31118709	31121424	chr9	31541239	31543420	No	Yes	No	No	No	No	No	No	No	No	No	No	No	No	No	No	No	No	No	No	No	No	No	No	No	No
chr9	135569001	135570753	chr9	135673678	135676712	Yes	No	No	No	No	No	No	No	No	Yes	No	No	No	No	No	No	No	No	No	No	No	No	No	Yes	No	Yes
chr9	16038672	16041299	chr9	16132751	16134827	Yes	No	No	No	No	No	No	No	No	No	No	No	No	No	No	No	No	No	No	No	No	No	No	No	No	No
chr9	16038672	16041299	chr9	16130568	16132352	Yes	No	No	No	No	No	No	No	No	No	No	No	No	No	No	No	No	No	No	No	No	No	No	No	No	No
chr9	31118709	31121424	chr9	32250375	32252857	No	Yes	No	No	No	No	No	No	No	No	No	No	No	No	No	No	No	No	No	No	No	No	No	No	No	No
chr9	92987910	92990476	chr9	93219894	93223466	Yes	No	No	No	No	No	No	No	No	No	No	Yes	No	No	No	No	No	No	No	No	No	No	No	No	No	No
chr9	92987910	92990476	chr9	93516671	93519577	Yes	Yes	Yes	No	Yes	Yes	Yes	No	Yes	Yes	Yes	Yes	No	No	No	Yes	No	No	Yes	Yes	Yes	Yes	Yes	Yes	Yes	Yes
chr9	92987910	92990476	chr9	93535372	93538256	Yes	No	No	No	Yes	No	No	No	No	No	No	Yes	No	No	No	Yes	No	No	No	No	No	No	No	No	No	No
chr9	92987910	92990476	chr9	93426815	93428804	Yes	No	No	No	No	No	No	No	No	No	No	No	No	No	No	No	No	No	No	No	No	No	No	No	No	No
chr9	92987910	92990476	chr9	93403883	93406276	Yes	No	No	No	No	No	Yes	No	No	No	No	Yes	No	No	No	No	No	No	No	Yes	Yes	Yes	No	No	No	Yes
chr9	92987910	92990476	chr9	93407484	93408969	Yes	No	No	No	No	No	No	No	No	No	No	No	No	No	No	No	No	No	No	No	No	No	No	No	No	No
chr9	92987910	92990476	chr9	93306921	93311191	No	No	No	No	No	No	No	No	No	No	No	No	No	No	No	No	No	No	No	No	No	No	No	No	No	No
chr9	115478911	115482414	chr9	115511638	115514944	Yes	Yes	No	No	No	Yes	No	Yes	No	No	No	No	No	No	No	No	No	No	No	No	Yes	No	Yes	No	No	No
chr9	115478911	115482414	chr9	115554265	115556836	Yes	No	No	Yes	Yes	Yes	Yes	No	Yes	No	No	No	No	Yes	No	Yes	No	No	No	No	No	No	Yes	No	No	No
chr9	92987910	92990476	chr9	93632217	93635084	Yes	No	No	Yes	No	No	No	No	No	No	Yes	No	No	No	No	Yes	No	No	No	No	Yes	No	No	No	No	Yes
chr9	93766335	93769185	chr9	94184778	94189496	No	Yes	No	No	No	No	No	No	No	No	No	No	No	No	No	No	No	No	No	No	No	No	No	No	No	No
chr9	35825125	35827636	chr9	35881011	35883937	Yes	Yes	Yes	Yes	Yes	Yes	Yes	Yes	Yes	No	No	Yes	Yes	Yes	Yes	No	No	No	Yes	No	Yes	Yes	Yes	Yes	Yes	Yes
chr9	116171750	116173958	chr9	116416570	116421402	Yes	No	No	No	No	No	No	No	No	No	No	No	No	No	No	No	No	No	No	No	No	No	No	No	No	No
chr9	21558122	21561267	chr9	21707741	21712273	No	No	No	No	No	No	No	No	No	No	No	No	No	No	No	No	No	No	No	No	No	No	No	No	No	No
chr9	21558122	21561267	chr9	21788319	21791142	Yes	No	No	No	No	No	No	No	No	No	No	No	No	No	No	No	No	No	No	No	No	No	Yes	No	No	No
chr9	97135706	97138463	chr9	99774300	99776978	No	No	No	No	No	No	No	No	No	No	No	No	No	No	No	No	No	No	No	No	No	No	No	No	No	No
chr9	129709316	129711039	chr9	129959367	129962974	Yes	Yes	No	No	No	No	No	No	No	Yes	No	No	No	No	No	Yes	No	No	Yes	No	Yes	No	No	Yes	Yes	Yes
chr9	134712010	134716410	chr9	135126806	135129183	Yes	No	No	No	No	No	No	No	No	No	No	No	No	No	No	No	No	No	No	No	No	No	No	No	No	No
chr9	134712010	134716410	chr9	135110241	135113188	Yes	No	No	No	No	No	No	Yes	No	No	No	No	No	No	No	No	No	No	No	No	No	No	No	No	No	No
chr9	139685405	139687172	chr9	139701544	139704508	Yes	Yes	No	No	No	No	No	Yes	No	No	No	No	No	No	No	No	No	No	No	No	No	Yes	No	No	No	No
chr9	97430259	97432599	chr9	98979090	98982787	No	No	No	No	No	No	No	No	No	No	No	No	No	No	No	No	No	No	No	No	No	No	No	No	No	No
chr9	74340403	74341888	chr9	74381948	74385611	Yes	Yes	No	No	No	No	No	No	No	No	Yes	No	No	Yes	No	No	No	No	No	No	No	No	No	No	No	No
chr9	98271266	98274324	chr9	98979090	98982787	Yes	No	No	No	No	No	No	No	No	No	No	No	No	No	No	No	No	No	No	No	Yes	No	No	No	No	No
chr9	98271266	98274324	chr9	98636310	98639471	No	Yes	No	No	No	No	No	No	No	No	No	No	No	No	No	No	No	No	No	No	No	No	No	No	No	No
chr9	97888986	97890981	chr9	98979090	98982787	No	No	No	No	No	No	No	No	No	No	No	No	No	No	No	No	No	No	No	No	No	No	No	No	No	No
chr9	97430259	97432599	chr9	97877356	97879538	No	No	No	No	No	No	No	No	No	No	No	No	No	No	No	No	No	No	No	No	No	No	No	No	No	No
chr9	97430259	97432599	chr9	97888986	97890981	Yes	No	No	No	Yes	No	No	Yes	No	No	Yes	No	No	No	No	Yes	No	No	No	No	Yes	No	No	No	No	No
chr9	97430259	97432599	chr9	97892903	97894676	Yes	Yes	Yes	No	No	No	No	Yes	No	No	No	No	No	No	No	Yes	No	No	No	No	No	No	Yes	No	No	No
chr9	97430259	97432599	chr9	97929366	97931813	Yes	Yes	No	No	No	No	No	No	No	No	No	No	No	No	No	No	No	No	No	No	No	No	No	No	No	No
chr9	34328463	34330876	chr9	34378425	34380782	Yes	No	No	No	No	No	No	Yes	No	No	Yes	Yes	No	No	No	Yes	No	No	No	No	Yes	No	No	No	No	No
chr9	118913338	118915805	chr9	119333246	119335863	Yes	No	No	Yes	No	No	No	No	No	No	No	No	No	No	No	No	No	No	No	No	Yes	No	No	No	No	Yes
chr9	118913338	118915805	chr9	119421626	119424617	Yes	Yes	No	No	No	No	No	No	No	No	No	No	No	No	No	No	No	No	No	No	No	No	No	No	No	No
chr9	7093400	7095899	chr9	7258952	7260786	Yes	Yes	No	No	No	No	No	No	No	No	No	No	No	No	No	No	No	No	No	No	No	No	No	No	No	No
chr9	79375639	79377543	chr9	79626090	79628058	Yes	Yes	No	No	No	No	No	No	No	No	No	No	No	No	No	No	No	No	No	No	No	No	No	No	No	No
chr9	79375639	79377543	chr9	79610460	79612840	No	No	No	No	No	No	No	No	No	No	No	No	No	No	No	No	No	No	No	No	No	No	No	No	No	No
chr9	79375639	79377543	chr9	79601575	79604583	Yes	No	No	No	No	No	No	No	No	No	No	No	No	No	No	No	No	No	No	No	No	No	No	No	No	No
chr9	79375639	79377543	chr9	79764426	79767647	No	No	No	No	No	No	No	No	No	No	No	No	No	No	No	No	No	No	No	No	No	No	No	No	No	No
chr9	132082106	132084332	chr9	132371685	132374393	Yes	No	No	No	No	No	No	No	No	No	No	No	No	No	No	No	No	No	No	No	No	No	No	No	No	No
chr9	132082106	132084332	chr9	132368214	132370890	Yes	No	No	No	No	No	No	No	No	No	No	No	No	No	No	Yes	No	No	No	No	No	No	No	No	No	No
chr9	33402335	33405398	chr9	33444914	33448488	Yes	Yes	No	No	Yes	No	No	No	No	No	Yes	Yes	No	No	No	No	No	No	No	No	No	No	No	No	No	No
chr9	33402335	33405398	chr9	33465263	33467964	Yes	Yes	Yes	Yes	Yes	Yes	Yes	Yes	Yes	No	Yes	Yes	No	Yes	Yes	Yes	Yes	Yes	No	Yes	Yes	Yes	Yes	Yes	Yes	Yes
chr9	33402335	33405398	chr9	33451819	33454889	Yes	No	Yes	No	Yes	No	Yes	Yes	Yes	No	Yes	Yes	No	Yes	Yes	Yes	No	Yes	No	Yes	No	Yes	No	No	No	Yes
chr9	33402335	33405398	chr9	33719482	33723303	Yes	No	No	Yes	No	No	No	No	No	No	No	No	No	No	No	No	No	No	No	No	Yes	No	No	No	No	No
chr9	113612258	113614095	chr9	114060498	114063482	No	No	No	No	No	No	No	No	No	No	No	No	No	No	No	No	No	No	No	No	No	No	No	No	No	No
chr9	80377903	80381435	chr9	80735493	80738300	No	Yes	No	No	No	No	No	No	No	No	No	No	No	No	No	No	No	No	No	No	No	No	No	No	No	No
chr9	131944148	131946519	chr9	132371685	132374393	No	Yes	No	No	No	No	No	No	No	No	No	No	No	No	No	No	No	No	No	No	No	No	No	No	No	No
chr9	41856985	41858169	chr9	43341046	43342459	Yes	Yes	No	No	No	No	No	No	No	No	No	No	No	No	No	No	No	No	No	No	No	No	No	No	No	No
chr9	111177611	111179905	chr9	111326921	111329298	Yes	Yes	No	Yes	No	No	No	No	No	No	No	No	No	No	Yes	Yes	No	No	Yes	No	No	Yes	No	No	No	No
chr9	135381900	135384677	chr9	135846995	135849180	No	Yes	No	No	No	No	No	No	No	No	No	No	No	No	No	No	No	No	No	No	No	No	No	No	No	No
chr9	135381900	135384677	chr9	135524835	135527836	Yes	Yes	No	No	No	No	No	No	No	No	No	No	No	No	No	No	No	No	No	No	No	No	Yes	No	No	No
chr9	135381900	135384677	chr9	135673678	135676712	Yes	Yes	No	No	Yes	Yes	Yes	Yes	Yes	No	Yes	No	No	No	Yes	Yes	Yes	Yes	No	No	Yes	No	Yes	No	Yes	Yes
chr9	135381900	135384677	chr9	135449194	135451972	Yes	No	Yes	Yes	Yes	Yes	Yes	Yes	Yes	Yes	Yes	Yes	No	Yes	Yes	No	No	Yes	Yes	Yes	Yes	Yes	Yes	No	Yes	Yes
chr9	135381900	135384677	chr9	135447935	135449092	Yes	Yes	No	No	No	Yes	No	No	No	No	No	No	No	No	No	No	No	No	No	No	No	No	No	No	No	No
chr9	26501499	26503469	chr9	26612663	26614906	Yes	No	No	No	No	No	No	No	No	No	No	No	Yes	No	No	No	No	No	No	No	No	No	No	No	No	No
chr9	26501499	26503469	chr9	26655486	26657560	Yes	No	No	No	No	No	No	No	No	No	No	No	Yes	No	No	No	No	No	No	No	No	No	No	No	No	Yes
chr9	119921705	119923442	chr9	120172913	120174745	Yes	Yes	No	No	No	No	No	No	No	No	No	No	No	No	No	No	No	No	No	No	No	No	No	No	No	Yes
chr9	45127874	45129626	chr9	47184373	47186824	No	Yes	No	No	No	No	No	No	No	No	No	No	No	No	No	No	No	No	No	No	No	No	No	No	No	No
chr9	75457890	75460312	chr9	75693370	75698841	Yes	No	No	No	No	No	No	No	No	No	No	No	No	No	No	No	No	No	No	No	No	No	No	No	No	No
chr9	74420850	74422996	chr9	74590068	74591850	Yes	Yes	No	No	No	No	No	No	No	No	No	No	No	No	No	No	No	No	No	No	No	No	No	No	No	No
chr9	74420850	74422996	chr9	74638665	74641608	Yes	No	Yes	No	Yes	Yes	Yes	Yes	Yes	No	Yes	No	Yes	No	Yes	Yes	Yes	Yes	No	No	Yes	No	Yes	No	Yes	Yes
chr9	38641111	38643843	chr9	38706839	38709222	Yes	Yes	No	No	No	No	No	No	No	No	No	No	No	No	No	No	No	No	No	No	No	No	No	Yes	Yes	No
chr9	86453882	86455435	chr9	86525456	86528717	Yes	Yes	No	No	No	No	No	No	No	No	No	No	No	No	No	No	No	No	No	No	No	No	No	No	No	No
chr9	38641111	38643843	chr9	39148464	39150875	No	No	No	No	No	No	No	No	No	No	No	No	No	No	No	No	No	No	No	No	No	No	No	No	No	No
chr9	38641111	38643843	chr9	39815224	39818334	No	Yes	No	No	No	No	No	No	No	No	No	No	No	No	No	No	No	No	No	No	No	No	No	No	No	No
chr9	38641111	38643843	chr9	41972584	41974665	No	No	No	No	No	No	No	No	No	No	No	No	No	No	No	No	No	No	No	No	No	No	No	No	No	No
chr9	93850615	93853802	chr9	94184778	94189496	Yes	No	Yes	No	Yes	Yes	No	No	Yes	No	No	Yes	No	No	Yes	Yes	No	No	No	No	No	No	Yes	No	Yes	Yes
chr9	93850615	93853802	chr9	94194897	94196555	Yes	No	No	No	No	No	No	No	No	No	No	No	No	No	No	No	No	No	No	No	No	No	Yes	No	No	No
chr9	93850615	93853802	chr9	94182885	94184772	Yes	Yes	No	No	No	No	No	No	No	No	No	No	No	No	No	No	No	No	No	No	No	No	Yes	No	No	No
chr9	93850615	93853802	chr9	94014307	94017081	Yes	Yes	No	No	No	No	No	No	No	No	No	No	No	No	No	Yes	No	Yes	No	No	No	No	No	No	No	No
chr9	93850615	93853802	chr9	94443212	94445862	Yes	No	No	No	No	No	No	No	No	No	No	No	No	No	No	No	No	No	No	No	No	No	No	No	No	Yes
chr9	87567522	87570238	chr9	87872167	87875050	Yes	No	No	No	No	No	No	No	No	No	No	No	No	No	No	No	No	No	No	Yes	No	No	No	No	No	No
chr9	87567522	87570238	chr9	88223810	88227448	Yes	No	No	No	No	No	No	No	No	No	No	No	No	No	No	No	No	No	No	No	No	No	No	No	No	No
chr9	87567522	87570238	chr9	87756923	87759203	Yes	Yes	No	No	No	No	No	No	No	No	No	No	No	No	No	No	No	No	No	No	No	No	No	No	No	No
chr9	96772358	96773633	chr9	96973865	96977510	No	No	No	No	No	No	No	No	No	No	No	No	No	No	No	No	No	No	No	No	No	No	No	No	No	No
chr9	1458032	1461742	chr9	1618997	1621020	Yes	No	No	No	No	No	No	No	No	No	No	No	No	No	No	No	No	No	No	No	No	No	No	No	No	No
chr9	1458032	1461742	chr9	1603877	1606055	Yes	No	No	No	No	No	No	No	Yes	No	No	No	No	No	No	No	No	No	No	No	No	No	No	No	Yes	No
chr9	87311283	87313407	chr9	87394882	87398188	Yes	No	No	No	No	No	No	No	Yes	No	No	Yes	No	No	No	Yes	No	No	Yes	No	No	No	No	No	Yes	No
chr9	1458032	1461742	chr9	1938123	1942996	Yes	No	No	No	No	No	No	No	No	No	No	No	No	No	No	No	No	No	No	No	No	No	No	No	Yes	No
chr9	1458032	1461742	chr9	1836518	1838827	Yes	No	No	No	No	No	No	No	No	No	No	No	No	No	No	No	No	No	No	No	No	No	No	No	Yes	Yes
chr9	1458032	1461742	chr9	1869157	1870999	Yes	No	No	No	No	No	No	No	No	No	No	No	No	No	No	No	No	No	No	No	No	No	No	No	Yes	No
chr9	7093400	7095899	chr9	7184813	7187400	Yes	Yes	No	No	No	No	No	No	No	No	No	No	No	No	No	Yes	No	No	No	No	No	No	No	No	No	No
chr9	130287259	130289139	chr9	130347501	130350031	Yes	Yes	Yes	No	Yes	No	No	Yes	Yes	No	Yes	No	No	No	Yes	Yes	No	Yes	No	Yes	No	No	Yes	No	Yes	No
chr9	87311283	87313407	chr9	87567522	87570238	Yes	Yes	Yes	No	No	No	No	Yes	No	Yes	Yes	Yes	Yes	No	Yes	Yes	No	No	No	Yes	No	No	Yes	Yes	Yes	Yes
chr9	87311283	87313407	chr9	87581324	87583187	Yes	Yes	No	No	No	No	No	No	No	No	No	No	No	No	No	No	No	No	No	No	No	No	No	Yes	No	Yes
chr9	87311283	87313407	chr9	87872167	87875050	Yes	Yes	Yes	Yes	No	No	No	No	No	Yes	No	No	No	No	No	No	No	No	No	No	Yes	No	Yes	No	No	Yes
chr9	87311283	87313407	chr9	87756923	87759203	Yes	No	No	No	No	No	No	No	No	No	No	No	No	No	No	No	No	No	No	No	No	No	No	No	No	No
chr9	87311283	87313407	chr9	88223810	88227448	No	Yes	No	No	No	No	No	No	No	No	No	No	No	No	No	No	No	No	No	No	No	No	No	No	No	No
chr9	87311283	87313407	chr9	88039096	88041511	Yes	No	No	No	No	No	No	Yes	No	No	No	No	No	No	No	No	No	No	No	No	No	No	No	No	No	No
chr9	114927776	114929625	chr9	115122096	115125225	Yes	Yes	No	No	No	No	No	No	No	No	No	No	No	No	No	No	No	No	No	No	No	No	No	No	No	No
chr9	114927776	114929625	chr9	115094343	115097725	Yes	No	No	No	No	No	No	No	No	No	No	No	No	No	No	Yes	No	No	No	No	No	No	No	No	No	No
chr9	67925757	67927357	chr9	69380957	69382351	No	No	No	No	No	No	No	No	No	No	No	No	No	No	No	No	No	No	No	No	No	No	No	No	No	No
chr9	126311733	126314559	chr9	126800804	126805101	Yes	Yes	No	No	No	No	No	No	No	No	No	No	No	No	No	No	No	No	No	No	No	No	No	No	No	No
chr9	130691996	130694468	chr9	130796512	130798550	Yes	No	No	No	No	Yes	No	No	No	No	No	No	No	No	No	No	No	No	No	No	No	Yes	No	No	No	No
chr9	131892694	131895434	chr9	132403552	132406099	No	Yes	No	No	No	No	No	No	No	No	No	No	No	No	No	No	No	No	No	No	No	No	No	No	No	No
chr9	131892694	131895434	chr9	132385717	132389782	Yes	No	Yes	No	No	No	No	Yes	No	No	Yes	Yes	No	No	No	Yes	No	No	No	No	No	Yes	Yes	No	No	No
chr9	131892694	131895434	chr9	132371685	132374393	Yes	Yes	Yes	Yes	Yes	Yes	Yes	Yes	Yes	No	Yes	No	No	No	Yes	Yes	No	No	No	Yes	Yes	No	Yes	No	Yes	No
chr9	131892694	131895434	chr9	132378837	132380805	Yes	No	No	No	No	No	No	No	No	No	No	No	No	No	No	No	No	No	No	No	No	No	No	No	No	No
chr9	110398814	110402113	chr9	111031417	111036271	Yes	No	No	No	No	No	No	No	No	No	No	No	No	No	No	No	No	No	No	No	No	No	No	No	No	No
chr9	131892694	131895434	chr9	132368214	132370890	Yes	No	No	No	No	No	No	No	No	No	No	No	No	No	No	No	No	No	No	No	No	No	No	No	No	No
chr9	73254218	73257301	chr9	73838098	73840044	Yes	Yes	No	No	No	No	No	No	No	No	No	No	No	No	No	No	No	No	No	No	No	No	No	No	No	No
chr9	73254218	73257301	chr9	73863787	73866436	Yes	No	Yes	Yes	No	No	Yes	Yes	No	No	No	No	No	No	No	Yes	No	No	Yes	No	Yes	No	Yes	No	No	No
chr9	131892694	131895434	chr9	132543904	132547382	No	No	No	No	No	No	No	No	No	No	No	No	No	No	No	No	No	No	No	No	No	No	No	No	No	No
chr9	111954430	111956213	chr9	112162487	112165033	Yes	Yes	No	No	No	No	No	No	No	No	No	No	No	No	No	Yes	No	No	No	No	No	Yes	No	Yes	No	Yes
chr9	111954430	111956213	chr9	112080851	112084782	Yes	No	Yes	Yes	No	No	Yes	No	No	Yes	No	Yes	No	Yes	Yes	Yes	No	Yes	No	No	Yes	Yes	Yes	No	No	Yes
chr9	66705762	66710105	chr9	69888734	69891775	Yes	No	No	No	No	Yes	No	No	No	No	No	No	No	No	No	No	No	No	No	No	No	No	No	No	No	No
chr9	73254218	73257301	chr9	73615470	73619647	Yes	Yes	Yes	Yes	No	No	No	Yes	No	No	No	No	No	No	No	No	No	No	Yes	Yes	No	No	Yes	No	Yes	Yes
chr9	73254218	73257301	chr9	73613316	73614831	Yes	No	Yes	No	No	No	No	No	No	No	No	No	No	No	No	No	No	No	No	No	No	No	No	No	No	No
chr9	73254218	73257301	chr9	73538956	73541253	Yes	Yes	Yes	No	No	No	No	Yes	No	No	No	No	No	No	No	No	No	No	No	No	No	No	No	No	No	Yes
chr9	33165045	33168623	chr9	33222899	33227431	Yes	Yes	No	No	No	No	No	Yes	Yes	No	Yes	No	No	No	Yes	Yes	No	No	No	No	No	No	Yes	No	Yes	No
chr9	98787553	98790935	chr9	98979090	98982787	Yes	Yes	No	No	No	No	No	No	No	Yes	No	No	No	No	No	No	No	No	No	No	No	No	No	No	No	Yes
chr9	135776142	135778684	chr9	135846995	135849180	Yes	No	No	No	No	Yes	No	No	Yes	No	No	No	No	No	No	No	No	No	No	No	No	No	No	No	No	No
chr9	131900460	131903295	chr9	132543904	132547382	Yes	No	No	No	No	No	No	No	No	No	Yes	No	No	No	No	No	No	No	No	No	Yes	No	No	No	No	No
chr9	131900460	131903295	chr9	132403552	132406099	Yes	Yes	No	No	No	No	No	No	No	No	No	No	No	No	No	No	No	No	No	No	No	No	No	No	No	No
chr9	131900460	131903295	chr9	132385717	132389782	Yes	No	No	No	No	No	Yes	Yes	Yes	Yes	Yes	No	No	No	No	Yes	No	No	No	No	No	No	No	No	Yes	No
chr9	131900460	131903295	chr9	132371685	132374393	Yes	Yes	Yes	Yes	Yes	Yes	Yes	Yes	Yes	Yes	Yes	Yes	No	Yes	Yes	Yes	Yes	Yes	Yes	Yes	Yes	Yes	Yes	No	Yes	Yes
chr9	131900460	131903295	chr9	132378837	132380805	Yes	No	No	No	No	No	No	No	No	No	Yes	No	No	No	No	Yes	No	No	No	No	No	No	Yes	No	No	No
chr9	131900460	131903295	chr9	132368214	132370890	Yes	No	No	No	Yes	No	No	Yes	No	No	Yes	No	No	No	No	Yes	No	No	No	No	No	No	No	No	No	No
chr9	131900460	131903295	chr9	132329613	132333907	Yes	No	Yes	No	No	No	No	No	No	No	No	No	No	No	No	No	No	No	No	No	No	No	No	No	No	No
chr9	131900460	131903295	chr9	132241753	132247032	Yes	Yes	No	No	No	No	No	Yes	No	No	Yes	No	No	No	No	No	No	No	No	No	No	No	No	No	No	No
chr9	131900460	131903295	chr9	132249607	132252528	Yes	Yes	No	No	No	No	No	Yes	No	No	No	No	No	No	No	No	No	No	No	No	No	No	No	No	No	No
chr9	131900460	131903295	chr9	132256627	132260004	Yes	No	No	No	No	No	No	No	No	No	No	No	No	No	No	No	No	No	No	No	No	No	No	No	No	No
chr9	91932462	91935261	chr9	92162762	92166245	Yes	Yes	No	Yes	Yes	Yes	Yes	Yes	No	No	Yes	No	No	No	No	No	No	No	No	No	Yes	No	Yes	No	No	No
chr9	127622939	127625549	chr9	127655774	127658134	Yes	No	Yes	No	No	Yes	No	Yes	No	No	No	No	No	No	No	No	No	No	No	No	No	No	No	No	No	No
chr9	127622939	127625549	chr9	127904340	127907342	Yes	Yes	No	No	No	No	No	No	No	No	No	No	No	No	No	No	No	No	No	No	No	No	No	No	No	No
chr9	140199417	140200859	chr9	140299780	140303084	Yes	Yes	No	No	No	No	No	No	No	No	No	No	No	No	No	No	No	No	No	No	No	No	No	No	No	No
chr9	139939990	139942208	chr9	139957657	139959732	Yes	No	No	Yes	Yes	Yes	Yes	Yes	No	No	Yes	Yes	No	Yes	Yes	No	No	No	No	No	Yes	Yes	No	No	No	No
chr9	139939990	139942208	chr9	139961556	139965530	Yes	No	No	Yes	Yes	No	Yes	Yes	Yes	No	Yes	Yes	No	Yes	Yes	No	No	No	Yes	Yes	Yes	Yes	No	No	Yes	Yes
chr9	116498798	116500832	chr9	117066899	117069435	Yes	Yes	No	No	No	No	No	No	No	No	No	No	No	No	No	No	No	No	No	No	No	No	No	No	No	No
chr9	139939990	139942208	chr9	140129411	140132322	Yes	No	No	No	No	Yes	No	No	No	No	No	No	No	No	No	No	No	Yes	No	No	No	No	No	No	No	No
chr9	139939990	139942208	chr9	140120224	140122862	Yes	No	No	No	Yes	Yes	No	Yes	No	No	No	No	No	No	No	No	Yes	Yes	No	No	No	No	No	No	No	No
chr9	115605716	115608576	chr9	115664263	115666663	Yes	Yes	Yes	No	Yes	Yes	Yes	Yes	Yes	No	Yes	Yes	No	No	Yes	Yes	Yes	Yes	Yes	Yes	No	Yes	Yes	No	Yes	Yes
chr9	115605716	115608576	chr9	115648736	115650712	Yes	No	Yes	No	Yes	Yes	No	No	Yes	No	No	No	No	No	No	No	No	Yes	No	No	No	No	No	Yes	No	No
chr9	132487646	132490170	chr9	132543904	132547382	Yes	No	Yes	Yes	Yes	Yes	Yes	Yes	Yes	No	Yes	Yes	Yes	No	Yes	Yes	No	Yes	Yes	Yes	Yes	Yes	Yes	Yes	Yes	Yes
chr9	132487646	132490170	chr9	132551444	132553828	Yes	No	Yes	No	No	No	Yes	Yes	No	No	Yes	No	No	No	Yes	Yes	No	Yes	No	No	No	No	No	No	No	No
chr9	115247919	115252098	chr9	115467148	115469307	Yes	No	No	No	No	No	No	No	No	No	No	No	No	No	No	No	No	No	No	No	No	No	No	No	No	No
chr9	115247919	115252098	chr9	115426700	115428985	Yes	No	No	No	No	No	No	No	No	No	No	No	No	No	No	No	No	No	No	No	No	No	No	No	No	No
chr9	116498798	116500832	chr9	117052313	117055285	Yes	No	No	No	No	No	No	No	No	No	No	No	No	No	No	No	No	No	No	No	No	No	No	No	No	No
chr9	116498798	116500832	chr9	116760450	116762667	Yes	Yes	No	No	No	No	No	No	No	No	No	No	No	No	No	No	No	No	No	No	No	No	No	No	No	No
chr9	116498798	116500832	chr9	116724259	116726953	Yes	Yes	Yes	No	No	No	No	Yes	No	No	No	No	No	No	No	No	No	Yes	No	No	No	No	Yes	No	No	Yes
chr9	116498798	116500832	chr9	116842721	116846032	No	Yes	No	No	No	No	No	No	No	No	No	No	No	No	No	No	No	No	No	No	No	No	No	No	No	No
chr9	116498798	116500832	chr9	116834414	116835858	No	No	No	No	No	No	No	No	No	No	No	No	No	No	No	No	No	No	No	No	No	No	No	No	No	No
chr9	116498798	116500832	chr9	116809241	116811522	Yes	No	No	No	No	No	No	Yes	No	No	No	No	No	No	No	No	No	No	No	No	No	No	No	No	No	No
chr9	116498798	116500832	chr9	116794677	116796880	Yes	No	No	No	No	No	No	No	No	No	No	No	No	No	No	No	No	No	No	No	No	No	No	No	No	Yes
chr9	116498798	116500832	chr9	116637366	116640061	Yes	No	No	No	No	No	No	No	No	No	No	No	No	No	No	No	No	No	No	No	No	No	No	No	No	No
chr9	110102218	110104724	chr9	111522703	111525415	No	No	No	No	No	No	No	No	No	No	No	No	No	No	No	No	No	No	No	No	No	No	No	No	No	No
chr9	4076432	4078833	chr9	4373926	4376704	Yes	No	No	No	No	No	No	No	No	No	No	No	No	No	No	No	No	No	No	No	No	No	No	No	No	No
chr9	4076432	4078833	chr9	4364612	4368057	No	No	No	No	No	No	No	No	No	No	No	No	No	No	No	No	No	No	No	No	No	No	No	No	No	No
chr9	88039096	88041511	chr9	88223810	88227448	Yes	Yes	No	No	No	No	No	No	No	No	No	No	No	No	No	No	No	No	No	No	No	No	No	No	No	No
chr9	4076432	4078833	chr9	4227761	4229609	Yes	Yes	Yes	No	No	No	No	Yes	No	No	No	No	No	No	No	Yes	No	No	No	No	No	No	Yes	No	No	No
chr9	4076432	4078833	chr9	4225004	4227264	Yes	No	Yes	No	No	No	No	No	No	No	No	No	No	No	No	No	No	No	No	No	No	No	Yes	No	No	No
chr9	4076432	4078833	chr9	4196529	4198650	Yes	Yes	No	No	No	No	No	No	No	No	No	No	No	No	No	No	No	No	No	No	No	No	No	No	No	No
chr9	4076432	4078833	chr9	4338171	4340632	Yes	No	No	No	No	No	No	No	No	No	No	No	No	No	No	No	No	No	No	No	No	No	No	No	No	No
chr9	124495624	124500015	chr9	124752371	124756083	Yes	No	No	No	Yes	No	No	Yes	Yes	No	No	No	No	No	No	No	No	No	No	No	No	No	Yes	No	Yes	No
chr9	124495624	124500015	chr9	124750544	124752243	Yes	No	No	No	No	No	No	No	No	No	No	No	No	No	No	No	No	No	No	No	No	No	No	No	No	No
chr9	94421315	94423440	chr9	94488549	94490999	Yes	No	No	No	No	No	No	No	Yes	No	No	No	No	No	No	No	No	Yes	Yes	Yes	No	No	No	No	No	No
chr9	122723406	122727001	chr9	123238873	123241347	No	No	No	No	No	No	No	No	No	No	No	No	No	No	No	No	No	No	No	No	No	No	No	No	No	No
chr9	122723406	122727001	chr9	123110156	123112472	Yes	No	No	No	No	No	No	No	No	No	No	No	No	No	No	No	No	No	No	Yes	No	No	No	No	No	No
chr9	33285959	33288189	chr9	33414118	33416751	Yes	No	No	No	No	Yes	No	Yes	No	No	No	No	No	No	No	No	No	No	No	No	No	No	No	No	No	No
chr9	33285959	33288189	chr9	33465263	33467964	Yes	Yes	No	No	No	No	No	Yes	No	No	No	No	No	No	No	No	No	No	No	No	No	No	Yes	No	No	Yes
chr9	33285959	33288189	chr9	33719482	33723303	Yes	No	No	No	No	No	No	No	No	No	No	No	No	No	No	No	No	No	No	No	No	No	No	No	No	No
chr9	3238878	3242250	chr9	3440322	3442784	Yes	No	Yes	No	Yes	Yes	Yes	Yes	Yes	No	No	No	No	No	Yes	No	Yes	No	No	Yes	No	No	Yes	No	Yes	Yes
chr9	95086642	95091469	chr9	95395712	95398829	Yes	No	No	Yes	No	No	No	Yes	No	No	Yes	No	No	No	Yes	Yes	No	Yes	No	No	Yes	No	Yes	Yes	No	Yes
chr9	95086642	95091469	chr9	95552083	95554570	Yes	No	No	No	No	No	No	No	No	No	No	No	No	No	No	No	No	No	No	No	No	No	No	No	No	No
chr9	95086642	95091469	chr9	95216459	95218890	Yes	Yes	No	No	No	No	No	No	No	No	No	Yes	No	No	No	Yes	No	No	No	No	No	No	No	No	No	No
chr9	95086642	95091469	chr9	95199609	95203733	Yes	Yes	No	No	Yes	No	No	Yes	No	No	No	No	No	No	Yes	No	No	No	No	No	Yes	Yes	Yes	No	No	No
chr9	126304353	126308123	chr9	127081445	127083972	No	Yes	No	No	No	No	No	No	No	No	No	No	No	No	No	No	No	No	No	No	No	No	No	No	No	No
chr9	85818315	85819909	chr9	86210870	86214242	No	No	No	No	No	No	No	No	No	No	No	No	No	No	No	No	No	No	No	No	No	No	No	No	No	No
chr9	85818315	85819909	chr9	86157880	86160489	Yes	No	No	No	No	No	No	No	No	No	No	No	No	No	No	No	No	No	No	No	No	No	No	No	No	No
chr9	3238878	3242250	chr9	4338171	4340632	No	No	No	No	No	No	No	No	No	No	No	No	No	No	No	No	No	No	No	No	No	No	No	No	No	No
chr9	126304353	126308123	chr9	126722172	126724199	Yes	No	No	No	No	No	No	No	No	No	No	No	No	No	No	No	No	No	No	No	No	No	No	No	No	No
chr9	126304353	126308123	chr9	126719071	126720381	No	Yes	No	No	No	No	No	No	No	No	No	No	No	No	No	No	No	No	No	No	No	No	No	No	No	No
chr9	3238878	3242250	chr9	4364612	4368057	No	Yes	No	No	No	No	No	No	No	No	No	No	No	No	No	No	No	No	No	No	No	No	No	No	No	No
chr9	126304353	126308123	chr9	126689486	126693650	No	Yes	No	No	No	No	No	No	No	No	No	No	No	No	No	No	No	No	No	No	No	No	No	No	No	No
chr9	3238878	3242250	chr9	4373926	4376704	Yes	Yes	No	No	No	No	No	No	No	No	No	No	No	No	No	No	No	No	No	No	No	No	No	No	No	No
chr9	126304353	126308123	chr9	126800804	126805101	Yes	No	Yes	Yes	Yes	Yes	Yes	Yes	Yes	No	Yes	Yes	No	Yes	Yes	Yes	Yes	Yes	No	No	Yes	No	Yes	No	Yes	Yes
chr9	126304353	126308123	chr9	126775707	126777892	Yes	No	No	No	No	No	No	No	No	No	No	No	No	No	No	No	No	No	No	No	No	No	No	No	No	Yes
chr9	126304353	126308123	chr9	126772606	126774723	Yes	No	No	No	No	No	No	No	No	No	No	No	No	No	No	No	No	No	No	No	No	No	No	No	No	No
chr9	126304353	126308123	chr9	126767155	126770587	Yes	Yes	No	No	No	No	No	No	No	No	No	No	No	No	No	No	No	No	No	No	No	No	No	No	No	No
chr9	126304353	126308123	chr9	126758208	126762116	No	No	No	No	No	No	No	No	No	No	No	No	No	No	No	No	No	No	No	No	No	No	No	No	No	No
chr9	126304353	126308123	chr9	126887569	126890637	Yes	No	No	No	No	No	No	No	No	No	No	No	No	No	No	No	No	No	No	No	No	No	No	No	No	Yes
chr9	126304353	126308123	chr9	126884203	126886745	Yes	Yes	No	No	No	No	No	No	No	No	No	No	No	No	No	No	No	No	No	No	No	No	No	No	No	No
chr9	126304353	126308123	chr9	126874576	126876684	Yes	Yes	No	No	No	No	No	No	No	No	No	No	No	No	No	No	No	No	No	No	No	No	No	No	No	No
chr9	78215426	78217236	chr9	78469152	78471770	Yes	Yes	No	No	No	No	No	No	No	No	No	No	No	No	No	No	No	No	No	No	No	No	No	No	No	No
chr9	71734684	71738621	chr9	71806699	71809547	Yes	No	No	No	No	No	Yes	Yes	No	No	Yes	No	No	No	No	Yes	No	No	No	No	No	No	Yes	No	Yes	No
chr9	4381447	4383773	chr9	4748195	4751509	No	No	No	No	No	No	No	No	No	No	No	No	No	No	No	No	No	No	No	No	No	No	No	No	No	No
chr9	4381447	4383773	chr9	4661373	4663934	Yes	No	No	No	No	No	No	No	No	No	No	No	No	No	No	No	No	No	No	No	No	No	No	No	No	No
chr9	4381447	4383773	chr9	4639009	4641553	Yes	No	Yes	Yes	No	No	No	Yes	Yes	No	No	No	No	No	No	Yes	No	No	No	No	Yes	No	Yes	No	Yes	Yes
chr9	4381447	4383773	chr9	4548347	4551876	Yes	Yes	Yes	No	No	No	No	No	Yes	No	No	Yes	No	No	No	No	No	No	No	No	No	No	No	No	No	No
chr9	108602911	108605797	chr9	108642844	108645052	Yes	No	No	No	No	No	No	No	Yes	No	No	No	No	No	Yes	Yes	Yes	Yes	Yes	No	No	No	Yes	No	Yes	No
chr9	91001592	91005029	chr9	91146386	91151385	Yes	Yes	No	No	No	No	No	No	No	No	No	No	No	No	No	Yes	No	No	No	No	No	Yes	No	No	No	No
chr9	108602911	108605797	chr9	110102218	110104724	No	No	No	No	No	No	No	No	No	No	No	No	No	No	No	No	No	No	No	No	No	No	No	No	No	No
chr9	91001592	91005029	chr9	91192294	91194841	Yes	No	No	No	No	No	No	Yes	No	No	No	No	No	No	No	Yes	No	No	No	No	No	No	No	No	No	No
chr9	108602911	108605797	chr9	109621708	109627490	Yes	Yes	No	No	No	No	No	No	No	No	No	No	No	No	No	No	No	No	No	No	Yes	No	No	No	No	No
chr9	108602911	108605797	chr9	109897896	109901061	No	No	No	No	No	No	No	No	No	No	No	No	No	No	No	No	No	No	No	No	No	No	No	No	No	No
chr9	108602911	108605797	chr9	109933172	109936054	Yes	No	No	No	No	No	No	Yes	No	No	No	No	No	No	No	No	No	No	No	No	Yes	No	No	No	No	Yes
chr9	108602911	108605797	chr9	109917008	109918768	No	No	No	No	No	No	No	No	No	No	No	No	No	No	No	No	No	No	No	No	No	No	No	No	No	No
chr9	117774826	117778494	chr9	119421626	119424617	Yes	No	No	No	No	No	No	No	No	No	No	No	No	No	No	No	No	No	No	No	No	No	No	No	No	No
chr9	27337256	27338423	chr9	27527363	27531059	Yes	No	No	No	No	No	No	No	No	No	No	No	No	No	No	No	No	No	No	No	No	No	No	No	No	No
chr9	85146692	85148902	chr9	85219448	85223084	Yes	No	No	No	No	No	No	No	No	No	No	No	No	Yes	No	No	No	No	No	No	Yes	No	No	No	No	No
chr9	85146692	85148902	chr9	85377924	85380055	No	No	No	No	No	No	No	No	No	No	No	No	No	No	No	No	No	No	No	No	No	No	No	No	No	No
chr9	85146692	85148902	chr9	85419122	85421503	No	No	No	No	No	No	No	No	No	No	No	No	No	No	No	No	No	No	No	No	No	No	No	No	No	No
chr9	126161556	126162920	chr9	126800804	126805101	No	No	No	No	No	No	No	No	No	No	No	No	No	No	No	No	No	No	No	No	No	No	No	No	No	No
chr9	85146692	85148902	chr9	85574989	85577699	No	Yes	No	No	No	No	No	No	No	No	No	No	No	No	No	No	No	No	No	No	No	No	No	No	No	No
chr9	129260653	129264848	chr9	129543030	129545412	Yes	Yes	No	No	Yes	No	Yes	No	No	No	Yes	Yes	No	No	Yes	No	No	Yes	No	No	Yes	Yes	No	No	No	No
chr9	129260653	129264848	chr9	129318541	129321793	Yes	No	Yes	Yes	Yes	Yes	Yes	Yes	Yes	Yes	Yes	Yes	Yes	Yes	Yes	Yes	Yes	Yes	Yes	Yes	Yes	Yes	Yes	Yes	Yes	Yes
chr9	129260653	129264848	chr9	129450510	129454237	Yes	No	No	No	Yes	No	No	Yes	No	No	No	No	No	No	No	No	No	No	No	No	No	No	No	No	No	No
chr9	72035651	72038687	chr9	72724948	72729493	Yes	Yes	No	No	No	No	No	No	No	No	No	No	No	No	No	No	No	No	No	No	No	No	No	No	No	No
chr9	72035651	72038687	chr9	72163047	72165621	Yes	No	Yes	Yes	Yes	No	Yes	Yes	Yes	Yes	Yes	No	Yes	Yes	Yes	Yes	Yes	Yes	Yes	Yes	Yes	Yes	Yes	Yes	Yes	Yes
chr9	72035651	72038687	chr9	72160594	72162281	Yes	No	No	Yes	No	No	Yes	Yes	No	Yes	No	No	Yes	No	No	No	Yes	No	Yes	No	Yes	Yes	Yes	Yes	No	Yes
chr9	72035651	72038687	chr9	72157331	72158942	Yes	Yes	No	No	No	No	No	No	No	No	No	No	No	No	No	No	No	No	No	No	No	No	No	No	No	Yes
chr9	72035651	72038687	chr9	72545468	72549209	Yes	Yes	Yes	No	Yes	No	No	Yes	No	No	Yes	No	No	No	Yes	Yes	No	No	No	No	No	No	No	No	No	No
chr9	72035651	72038687	chr9	72532851	72535780	Yes	No	No	No	No	Yes	No	Yes	No	No	Yes	No	No	No	No	Yes	No	No	No	No	No	No	Yes	No	No	No
chr9	72035651	72038687	chr9	72491665	72494364	Yes	No	No	No	Yes	No	No	Yes	No	No	Yes	No	No	No	No	Yes	No	No	No	No	No	No	Yes	No	No	No
chr9	71649542	71652079	chr9	72163047	72165621	No	Yes	No	No	No	No	No	No	No	No	No	No	No	No	No	No	No	No	No	No	No	No	No	No	No	No
chr9	106938530	106940739	chr9	107156371	107158373	Yes	Yes	No	No	No	No	No	No	No	No	No	No	No	No	No	No	No	No	No	No	No	No	No	No	No	No
chr9	106938530	106940739	chr9	107147666	107149952	Yes	No	No	Yes	No	No	No	No	Yes	Yes	Yes	No	Yes	No	Yes	No	No	No	No	No	No	No	No	Yes	Yes	No
chr9	104218632	104222694	chr9	104328714	104330785	Yes	Yes	Yes	No	No	No	No	No	No	No	No	No	No	No	No	No	No	No	No	No	No	No	Yes	No	No	No
chr9	104218632	104222694	chr9	104291321	104293631	Yes	Yes	Yes	Yes	Yes	Yes	Yes	Yes	Yes	Yes	Yes	Yes	Yes	Yes	Yes	No	Yes	Yes	Yes	Yes	Yes	No	Yes	Yes	Yes	Yes
chr9	71649542	71652079	chr9	72545468	72549209	No	No	No	No	No	No	No	No	No	No	No	No	No	No	No	No	No	No	No	No	No	No	No	No	No	No
chr9	106938530	106940739	chr9	107444057	107446138	Yes	Yes	No	No	No	No	No	No	No	No	No	No	No	No	No	No	No	No	No	No	No	No	No	No	No	No
chr9	106938530	106940739	chr9	107256345	107258286	No	No	No	No	No	No	No	No	No	No	No	No	No	No	No	No	No	No	No	No	No	No	No	No	No	No
chr9	106938530	106940739	chr9	107504869	107506881	No	Yes	No	No	No	No	No	No	No	No	No	No	No	No	No	No	No	No	No	No	No	No	No	No	No	No
chr9	77814640	77817559	chr9	77850560	77854745	Yes	Yes	Yes	No	Yes	No	Yes	Yes	No	No	Yes	Yes	Yes	Yes	Yes	No	Yes	Yes	Yes	Yes	No	No	No	No	No	No
chr9	77814640	77817559	chr9	78479792	78482641	No	No	No	No	No	No	No	No	No	No	No	No	No	No	No	No	No	No	No	No	No	No	No	No	No	No
chr9	77814640	77817559	chr9	78469152	78471770	No	No	No	No	No	No	No	No	No	No	No	No	No	No	No	No	No	No	No	No	No	No	No	No	No	No
chr9	71649542	71652079	chr9	71836843	71839354	Yes	Yes	No	No	No	No	No	No	No	No	No	No	No	No	No	No	No	No	No	No	No	No	No	No	No	No
chr9	71649542	71652079	chr9	71806699	71809547	Yes	No	Yes	No	No	Yes	No	Yes	Yes	No	Yes	No	No	No	No	No	No	No	No	Yes	Yes	No	Yes	No	No	Yes
chr9	92230067	92231636	chr9	92680594	92682754	No	No	No	No	No	No	No	No	No	No	No	No	No	No	No	No	No	No	No	No	No	No	No	No	No	No
chr9	101298181	101301298	chr9	101552613	101554650	Yes	Yes	No	No	No	No	No	No	No	No	No	No	No	No	No	No	No	No	No	No	No	No	No	No	No	No
chr9	101298181	101301298	chr9	101536495	101539126	Yes	No	No	No	Yes	Yes	No	No	Yes	No	No	No	No	No	No	No	No	No	No	No	No	No	No	No	Yes	No
chr9	101298181	101301298	chr9	101468016	101470610	Yes	Yes	Yes	No	No	No	No	Yes	No	No	No	No	No	No	No	Yes	No	Yes	No	No	No	No	No	No	Yes	No
chr9	77814640	77817559	chr9	78915989	78919788	Yes	Yes	No	No	No	No	No	No	No	No	No	No	No	No	No	No	No	No	No	No	Yes	No	No	No	No	No
chr9	18436957	18439478	chr9	19011883	19014696	Yes	Yes	No	No	No	No	No	No	No	No	No	No	No	No	No	No	No	No	No	No	No	No	No	No	No	Yes
chr9	72590602	72591803	chr9	72724948	72729493	Yes	Yes	No	No	No	No	No	Yes	No	No	No	No	No	No	Yes	No	No	No	No	No	No	No	Yes	No	No	No
chr9	18212639	18214570	chr9	19026720	19030305	No	No	No	No	No	No	No	No	No	No	No	No	No	No	No	No	No	No	No	No	No	No	No	No	No	No
chr9	89028064	89031453	chr9	89559443	89564456	Yes	No	No	No	No	No	No	No	No	No	Yes	No	No	No	No	No	No	No	No	No	No	No	No	No	No	No
chr9	89028064	89031453	chr9	89950176	89954220	Yes	Yes	No	No	No	No	No	No	No	No	No	No	No	No	No	No	No	No	No	No	No	No	No	No	No	No
chr9	89028064	89031453	chr9	89937181	89940892	Yes	No	No	No	No	No	No	No	No	No	No	No	No	No	No	No	No	No	No	No	Yes	No	Yes	No	No	No
chr9	36405789	36408610	chr9	36554877	36557539	Yes	No	Yes	Yes	Yes	Yes	Yes	Yes	Yes	Yes	Yes	Yes	No	Yes	Yes	Yes	Yes	Yes	Yes	Yes	Yes	No	Yes	No	Yes	Yes
chr9	113213685	113215633	chr9	113384790	113387430	Yes	Yes	Yes	No	No	No	No	Yes	Yes	No	No	No	No	No	No	No	No	No	No	No	No	No	No	No	Yes	No
chr9	113213685	113215633	chr9	113343849	113346675	Yes	Yes	No	No	No	No	No	No	No	No	No	No	No	No	No	No	No	No	No	No	No	No	No	No	No	No
chr9	36405789	36408610	chr9	36728036	36730430	Yes	Yes	No	Yes	No	No	No	Yes	No	No	No	No	No	No	No	Yes	No	No	No	No	No	No	No	No	No	Yes
chr9	104363479	104365767	chr9	107147666	107149952	No	Yes	No	No	No	No	No	No	No	No	No	No	No	No	No	No	No	No	No	No	No	No	No	No	No	No
chr9	117774826	117778494	chr9	118285542	118288665	Yes	Yes	No	Yes	No	No	No	No	No	No	No	No	No	No	No	Yes	No	No	No	No	Yes	No	Yes	No	No	Yes
chr9	134542465	134545177	chr9	134613885	134617126	Yes	No	No	No	Yes	No	No	Yes	No	No	No	No	No	No	No	No	No	No	No	No	No	No	No	No	No	No
chr9	112298735	112301747	chr9	112317690	112320163	Yes	No	No	No	No	No	No	No	No	No	Yes	No	No	No	No	Yes	No	No	No	No	No	No	No	No	No	No
chr9	113213685	113215633	chr9	114060498	114063482	Yes	No	No	No	No	No	No	No	No	No	No	No	No	No	No	No	No	No	No	No	No	No	No	No	No	No
chr9	36405789	36408610	chr9	36448921	36451618	Yes	Yes	Yes	Yes	Yes	Yes	Yes	Yes	Yes	Yes	Yes	Yes	No	Yes	Yes	Yes	Yes	Yes	Yes	Yes	Yes	Yes	Yes	Yes	Yes	Yes
chr9	104363479	104365767	chr9	104489084	104491892	Yes	Yes	No	No	No	No	No	No	No	No	No	No	No	No	No	No	No	No	No	No	No	No	No	No	No	No
chr9	133970836	133973314	chr9	133999458	134002233	Yes	Yes	No	No	No	No	No	Yes	No	No	No	No	No	No	No	No	No	No	No	No	No	No	No	No	No	No
chr9	132934653	132937106	chr9	132997241	132999740	Yes	No	No	No	No	No	No	No	No	No	No	No	No	No	No	No	No	No	No	No	No	No	No	No	No	No
chr9	69259350	69261406	chr9	70858907	70860123	Yes	No	No	No	No	No	No	No	Yes	No	No	No	No	No	No	No	No	No	No	No	No	No	No	No	No	No
chr9	37912627	37915058	chr9	38432089	38434123	Yes	No	No	No	No	No	No	No	No	No	No	No	No	No	No	No	No	No	No	No	Yes	No	No	No	No	No
chr9	37912627	37915058	chr9	38159668	38162061	Yes	Yes	No	No	No	No	Yes	Yes	Yes	Yes	No	No	No	No	Yes	No	No	Yes	No	No	No	No	Yes	No	Yes	No
chr9	37912627	37915058	chr9	38399584	38402083	Yes	No	No	No	Yes	No	No	No	No	No	Yes	No	No	No	No	No	No	No	No	No	Yes	No	No	No	No	Yes
chr9	37912627	37915058	chr9	38361050	38364419	Yes	Yes	No	Yes	Yes	No	Yes	Yes	Yes	No	Yes	Yes	No	No	Yes	Yes	Yes	Yes	Yes	Yes	Yes	Yes	Yes	No	Yes	Yes
chr9	37912627	37915058	chr9	38333383	38335367	Yes	No	No	No	No	No	No	No	No	No	No	No	No	No	No	No	No	No	No	No	No	No	No	No	No	No
chr9	37912627	37915058	chr9	38261977	38264652	Yes	No	No	Yes	Yes	Yes	No	Yes	Yes	Yes	Yes	No	No	No	No	Yes	Yes	No	No	Yes	Yes	No	Yes	No	Yes	Yes
chr9	37912627	37915058	chr9	38086975	38089470	Yes	No	No	No	Yes	Yes	Yes	Yes	No	No	Yes	No	No	No	Yes	Yes	Yes	Yes	No	No	No	No	Yes	No	Yes	No
chr9	37912627	37915058	chr9	38065277	38070637	Yes	No	Yes	Yes	Yes	Yes	Yes	Yes	Yes	No	Yes	No	No	No	Yes	Yes	No	Yes	No	Yes	Yes	No	Yes	No	Yes	Yes
chr9	130284540	130286805	chr9	130347501	130350031	Yes	No	No	No	No	No	No	Yes	No	No	Yes	No	No	No	Yes	Yes	No	No	No	Yes	No	No	No	No	No	No
chr9	31838330	31840432	chr9	32250375	32252857	Yes	No	No	No	No	No	No	No	No	No	No	No	No	No	No	No	No	No	No	No	No	No	No	No	No	Yes
chr9	21182350	21184298	chr9	21788319	21791142	No	Yes	No	No	No	No	No	No	No	No	No	No	No	No	No	No	No	No	No	No	No	No	No	No	No	No
chr9	128392269	128396103	chr9	128989875	128992542	Yes	No	No	No	Yes	No	No	No	No	No	No	No	No	No	No	No	No	No	No	No	No	No	No	No	No	No
chr9	126115730	126117540	chr9	126800804	126805101	No	No	No	No	No	No	No	No	No	No	No	No	No	No	No	No	No	No	No	No	No	No	No	No	No	No
chr9	126115730	126117540	chr9	126146607	126149062	Yes	Yes	Yes	Yes	Yes	Yes	Yes	Yes	Yes	Yes	Yes	Yes	Yes	Yes	Yes	Yes	Yes	Yes	Yes	No	Yes	Yes	Yes	Yes	Yes	Yes
chr9	128392269	128396103	chr9	128505340	128512038	Yes	No	Yes	Yes	Yes	Yes	No	No	Yes	No	No	No	No	No	No	No	No	No	No	No	No	No	No	No	No	No
chr9	100229835	100233338	chr9	100376565	100379015	Yes	No	Yes	Yes	Yes	Yes	Yes	Yes	Yes	Yes	Yes	Yes	No	No	No	No	No	Yes	Yes	Yes	Yes	Yes	Yes	Yes	Yes	Yes
chr9	100229835	100233338	chr9	100359736	100362561	Yes	No	Yes	Yes	Yes	Yes	Yes	Yes	Yes	Yes	Yes	Yes	Yes	Yes	Yes	Yes	No	Yes	Yes	Yes	Yes	Yes	Yes	Yes	Yes	Yes
chr9	100229835	100233338	chr9	100358447	100359596	Yes	No	No	No	No	No	No	No	No	No	No	No	No	No	No	No	No	No	No	No	No	No	No	No	No	No
chr9	100229835	100233338	chr9	100353157	100354757	Yes	No	No	No	No	No	No	No	Yes	Yes	No	No	No	No	No	No	No	No	No	No	No	No	No	Yes	No	Yes
chr9	107258901	107261178	chr9	107504869	107506881	Yes	Yes	No	No	No	No	No	No	No	No	No	No	No	No	No	No	No	No	Yes	No	No	No	No	No	No	No
chr9	107258901	107261178	chr9	107444057	107446138	Yes	No	No	No	No	No	No	No	No	No	No	No	No	No	No	No	No	No	Yes	Yes	No	No	Yes	No	No	No
chr9	133744707	133747252	chr9	133814036	133818250	Yes	No	Yes	No	Yes	Yes	Yes	Yes	Yes	No	Yes	Yes	No	No	Yes	Yes	No	Yes	No	No	Yes	Yes	Yes	No	Yes	Yes
chr9	133744707	133747252	chr9	133920396	133923560	Yes	No	No	No	Yes	Yes	No	Yes	Yes	No	No	No	No	No	No	No	No	Yes	No	No	No	No	Yes	No	Yes	No
chr9	133744707	133747252	chr9	133871368	133875161	Yes	Yes	Yes	No	Yes	Yes	No	Yes	No	No	No	Yes	No	No	Yes	Yes	No	Yes	No	No	Yes	Yes	Yes	No	No	No
chr9	90564783	90566998	chr9	90655410	90657705	Yes	Yes	Yes	No	No	No	No	No	No	Yes	Yes	No	Yes	No	No	Yes	No	No	Yes	No	No	No	Yes	Yes	No	Yes
chr9	139034373	139036265	chr9	139116522	139119439	Yes	Yes	No	No	No	No	No	Yes	No	No	No	No	No	No	No	No	No	No	No	No	No	No	No	No	No	Yes
chr9	139034373	139036265	chr9	139158149	139161601	Yes	No	No	No	Yes	Yes	No	No	No	No	No	No	No	No	No	No	No	Yes	No	No	No	No	No	No	No	Yes
chr9	90564783	90566998	chr9	91614695	91617602	Yes	Yes	No	No	Yes	No	No	No	No	No	Yes	No	No	No	No	No	No	No	No	No	No	No	No	No	No	Yes
chr9	90564783	90566998	chr9	91192294	91194841	Yes	No	No	No	Yes	Yes	No	Yes	Yes	No	No	No	No	Yes	No	No	No	No	No	No	Yes	No	No	No	No	No
chr9	90564783	90566998	chr9	91207236	91211194	No	Yes	No	No	No	No	No	No	No	No	No	No	No	No	No	No	No	No	No	No	No	No	No	No	No	No
chr9	90564783	90566998	chr9	91204919	91206513	No	Yes	No	No	No	No	No	No	No	No	No	No	No	No	No	No	No	No	No	No	No	No	No	No	No	No
chr9	90564783	90566998	chr9	91355188	91358220	No	No	No	No	No	No	No	No	No	No	No	No	No	No	No	No	No	No	No	No	No	No	No	No	No	No
chr9	116371247	116373525	chr9	116382205	116386234	Yes	No	No	No	No	No	No	Yes	No	No	No	No	No	No	No	No	No	No	No	No	No	No	No	No	No	No
chr9	19583277	19584728	chr9	19921910	19923373	No	Yes	No	No	No	No	No	No	No	No	No	No	No	No	No	No	No	No	No	No	No	No	No	No	No	No
chr9	108004799	108008843	chr9	108163348	108165050	Yes	Yes	No	Yes	No	No	No	No	No	No	No	No	No	No	No	No	No	No	No	No	No	No	No	No	No	No
chr9	108004799	108008843	chr9	108121744	108123636	Yes	Yes	No	No	No	No	No	No	No	No	No	No	No	No	No	No	No	No	No	No	No	No	No	No	No	No
chr9	108004799	108008843	chr9	108175166	108179562	Yes	No	No	No	Yes	No	Yes	Yes	Yes	Yes	Yes	Yes	No	No	No	No	No	No	No	Yes	Yes	Yes	Yes	No	No	Yes
chr9	90564783	90566998	chr9	91892919	91895140	No	No	No	No	No	No	No	No	No	No	No	No	No	No	No	No	No	No	No	No	No	No	No	No	No	No
chr9	86606561	86608745	chr9	86875079	86877554	Yes	No	No	No	No	No	No	No	No	No	No	No	No	No	Yes	Yes	No	No	No	No	No	No	No	No	No	No
chr9	108602911	108605797	chr9	111522703	111525415	Yes	Yes	No	No	Yes	No	No	No	No	No	No	No	No	No	No	No	No	No	No	No	No	No	No	No	No	No
chr9	137672870	137674981	chr9	137872961	137876420	Yes	No	No	No	Yes	Yes	No	No	No	No	No	Yes	No	No	No	No	No	No	No	No	No	No	No	No	No	Yes
chr9	36861201	36863366	chr9	36990730	36992621	Yes	Yes	No	No	No	No	No	No	No	No	No	No	No	No	Yes	Yes	No	No	No	Yes	No	No	No	No	No	No
chr9	136225308	136227371	chr9	136268230	136270208	Yes	Yes	No	No	No	No	No	No	No	No	No	Yes	No	Yes	No	No	No	No	No	No	No	Yes	No	No	No	No
chr9	136225308	136227371	chr9	136350008	136352778	Yes	Yes	No	No	No	No	No	No	No	No	No	No	No	No	No	No	No	Yes	No	No	No	No	No	No	No	No
chr9	89721306	89723046	chr9	89937181	89940892	Yes	No	No	No	No	No	No	No	No	No	No	No	No	No	No	No	No	No	No	No	No	No	No	No	No	No
chr9	127533259	127537811	chr9	127617532	127619181	Yes	No	Yes	Yes	Yes	Yes	Yes	Yes	Yes	Yes	Yes	Yes	No	No	Yes	Yes	Yes	No	No	No	Yes	Yes	Yes	Yes	No	Yes
chr9	127533259	127537811	chr9	127614144	127616599	Yes	Yes	Yes	Yes	Yes	Yes	Yes	Yes	Yes	Yes	Yes	Yes	Yes	Yes	Yes	Yes	Yes	Yes	Yes	Yes	Yes	Yes	Yes	Yes	Yes	Yes
chr9	127533259	127537811	chr9	127601316	127603847	Yes	No	Yes	No	No	No	No	No	No	Yes	Yes	No	No	No	No	Yes	No	No	Yes	No	No	No	Yes	No	No	No
chr9	127533259	127537811	chr9	127655774	127658134	Yes	Yes	Yes	No	Yes	Yes	No	Yes	Yes	No	Yes	No	No	No	No	Yes	Yes	No	Yes	No	No	No	No	No	Yes	No
chr9	127533259	127537811	chr9	127904340	127907342	Yes	Yes	No	No	Yes	No	No	Yes	No	No	Yes	No	No	No	No	Yes	No	No	No	No	Yes	No	No	No	Yes	No
chr9	127533259	127537811	chr9	128134270	128138377	Yes	Yes	Yes	No	No	Yes	No	Yes	Yes	No	Yes	No	No	No	No	Yes	Yes	Yes	No	No	Yes	Yes	No	No	Yes	Yes
chr9	89100712	89104542	chr9	89877654	89879392	No	No	No	No	No	No	No	No	No	No	No	No	No	No	No	No	No	No	No	No	No	No	No	No	No	No
chr9	89100712	89104542	chr9	89950176	89954220	No	Yes	No	No	No	No	No	No	No	No	No	No	No	No	No	No	No	No	No	No	No	No	No	No	No	No
chr9	89100712	89104542	chr9	89937181	89940892	Yes	Yes	No	Yes	No	No	Yes	Yes	Yes	No	Yes	No	No	No	No	Yes	No	No	No	No	Yes	No	Yes	No	Yes	Yes
chr9	94899753	94903828	chr9	95552083	95554570	Yes	Yes	No	No	No	Yes	No	No	No	No	No	No	No	No	No	No	Yes	Yes	No	No	No	No	No	No	No	No
chr9	94899753	94903828	chr9	95395712	95398829	Yes	No	No	No	Yes	Yes	No	Yes	Yes	No	Yes	No	No	No	No	Yes	Yes	Yes	No	No	Yes	No	No	No	Yes	Yes
chr9	94899753	94903828	chr9	95467858	95470474	Yes	Yes	No	No	No	No	No	No	No	No	No	No	No	No	No	No	No	No	No	No	No	No	No	No	No	No
chr9	94899753	94903828	chr9	95054224	95058394	Yes	Yes	No	Yes	No	No	No	Yes	No	No	Yes	No	No	No	No	No	No	No	No	No	Yes	No	No	No	No	Yes
chr9	94899753	94903828	chr9	95199609	95203733	Yes	No	No	No	Yes	Yes	No	No	No	No	No	No	No	No	No	No	No	No	No	No	No	No	No	No	No	No
chr9	10365392	10367468	chr9	11318392	11320867	Yes	No	No	No	No	No	No	No	No	No	No	No	No	No	No	No	No	No	No	No	No	No	No	No	No	Yes
chr9	10365392	10367468	chr9	12463699	12466172	Yes	Yes	No	No	No	No	No	No	No	No	No	No	No	No	No	No	No	No	No	No	No	No	No	No	No	No
chr9	10365392	10367468	chr9	12425291	12427893	Yes	No	No	No	No	No	No	No	No	No	No	No	No	No	No	No	No	No	No	No	No	No	No	No	No	No
chr9	89100712	89104542	chr9	89507017	89510518	Yes	No	No	No	No	No	No	No	No	No	No	No	No	No	No	No	No	No	No	No	No	No	Yes	No	No	No
chr9	10365392	10367468	chr9	12639277	12641680	No	No	No	No	No	No	No	No	No	No	No	No	No	No	No	No	No	No	No	No	No	No	No	No	No	No
chr9	89100712	89104542	chr9	89611188	89613656	Yes	Yes	No	No	No	No	No	No	No	No	No	No	No	No	No	No	No	No	No	No	No	No	No	No	No	No
chr9	89100712	89104542	chr9	89559443	89564456	Yes	Yes	No	No	No	No	No	No	No	No	Yes	No	No	No	No	Yes	No	No	No	No	Yes	No	Yes	No	No	No
chr9	10365392	10367468	chr9	12328168	12330592	Yes	No	No	No	Yes	No	No	No	No	No	No	No	No	No	No	No	No	No	No	No	Yes	No	No	No	No	No
chr9	89100712	89104542	chr9	89415822	89418866	Yes	No	No	No	No	No	No	No	No	No	No	No	No	No	No	No	No	No	No	No	No	No	Yes	No	No	No
chr9	94899753	94903828	chr9	94985802	94989242	Yes	Yes	No	No	No	No	No	Yes	No	No	Yes	No	No	No	No	Yes	No	No	No	No	No	No	Yes	No	No	No
chr9	94899753	94903828	chr9	94968287	94971967	Yes	Yes	No	No	No	No	No	Yes	No	No	Yes	Yes	No	No	Yes	Yes	No	Yes	No	No	No	No	Yes	No	No	No
chr9	94899753	94903828	chr9	95003820	95005954	Yes	No	Yes	Yes	Yes	No	Yes	Yes	No	No	Yes	No	No	Yes	No	Yes	Yes	Yes	No	No	Yes	Yes	Yes	No	Yes	Yes
chr9	94899753	94903828	chr9	95006774	95008011	Yes	Yes	No	No	No	No	No	No	No	No	No	No	No	No	No	No	No	No	No	No	No	No	Yes	No	No	No
chr9	123554341	123557015	chr9	123697168	123700203	Yes	No	Yes	No	No	No	No	Yes	No	No	Yes	No	No	No	No	No	No	No	No	No	Yes	No	No	No	No	No
chr9	10365392	10367468	chr9	10525439	10526811	No	No	No	No	No	No	No	No	No	No	No	No	No	No	No	No	No	No	No	No	No	No	No	No	No	No
chr9	20550399	20554205	chr9	20620723	20626000	Yes	No	No	Yes	No	No	No	No	Yes	No	Yes	No	No	No	Yes	No	No	No	No	No	No	No	Yes	No	Yes	No
chr9	20550399	20554205	chr9	20939781	20942568	Yes	Yes	No	No	No	No	No	No	No	No	No	No	No	No	No	No	No	No	No	No	No	No	No	No	No	No
chr9	75883673	75887031	chr9	76179547	76182202	Yes	Yes	Yes	No	No	No	No	No	No	Yes	No	No	No	No	No	No	No	Yes	Yes	No	No	No	No	No	No	Yes
chr9	75883673	75887031	chr9	76993605	76995902	No	No	No	No	No	No	No	No	No	No	No	No	No	No	No	No	No	No	No	No	No	No	No	No	No	No
chr9	91790228	91796229	chr9	91892919	91895140	Yes	No	No	No	No	No	No	No	No	No	No	No	No	No	No	No	No	No	No	No	No	No	Yes	No	No	No
chr9	122137500	122139133	chr9	122730281	122732659	No	No	No	No	No	No	No	No	No	No	No	No	No	No	No	No	No	No	No	No	No	No	No	No	No	No
chr9	122137500	122139133	chr9	122219917	122221215	No	No	No	No	No	No	No	No	No	No	No	No	No	No	No	No	No	No	No	No	No	No	No	No	No	No
chr9	122137500	122139133	chr9	123238873	123241347	Yes	No	No	No	No	No	No	No	No	No	No	No	No	No	No	No	No	No	No	No	No	No	No	No	No	No
chr9	122137500	122139133	chr9	123110156	123112472	Yes	No	No	Yes	No	No	No	No	No	No	No	No	No	No	No	No	No	No	No	No	No	No	No	No	No	No
chr9	130045571	130047298	chr9	130157445	130161460	Yes	No	No	No	No	No	No	No	No	No	No	No	No	No	No	Yes	No	No	No	No	No	No	Yes	No	No	No
chr9	130045571	130047298	chr9	130108309	130112574	Yes	Yes	Yes	No	No	No	No	No	No	No	Yes	Yes	No	No	No	No	No	No	No	No	No	No	Yes	No	No	No
chr9	136808207	136814119	chr9	136855410	136861019	Yes	No	Yes	No	Yes	Yes	No	Yes	Yes	No	Yes	No	No	No	Yes	No	No	No	No	No	No	No	No	No	Yes	No
chr9	134508120	134512817	chr9	134613885	134617126	Yes	Yes	No	No	No	No	No	Yes	No	No	No	No	No	No	Yes	No	No	No	No	No	No	No	Yes	No	No	No
chr9	91355188	91358220	chr9	91614695	91617602	Yes	No	No	No	No	Yes	No	No	No	No	No	No	No	No	No	No	No	No	No	No	No	No	Yes	No	No	No
chr9	117353095	117355997	chr9	117414229	117417061	Yes	Yes	No	Yes	Yes	No	No	Yes	Yes	No	No	No	No	No	No	No	No	No	No	No	No	No	Yes	No	Yes	No
chr9	137040109	137041685	chr9	137333609	137336372	Yes	No	No	No	Yes	No	No	No	No	No	No	No	No	No	No	No	No	No	No	No	No	No	No	No	No	No
chr9	75883673	75887031	chr9	77258866	77261240	No	No	No	No	No	No	No	No	No	No	No	No	No	No	No	No	No	No	No	No	No	No	No	No	No	No
chr9	75883673	75887031	chr9	77184923	77187550	No	No	No	No	No	No	No	No	No	No	No	No	No	No	No	No	No	No	No	No	No	No	No	No	No	No
chr9	36006204	36010275	chr9	36165382	36167587	Yes	Yes	No	Yes	Yes	Yes	No	Yes	No	No	No	No	No	No	Yes	No	Yes	No	No	No	No	No	No	No	No	No
chr9	36006204	36010275	chr9	36109585	36111568	Yes	Yes	No	No	No	Yes	No	No	No	No	No	No	No	No	No	Yes	No	No	No	No	No	No	No	No	No	No
chr9	36006204	36010275	chr9	36100075	36101295	Yes	Yes	No	No	No	No	No	No	No	No	No	No	No	No	No	No	No	No	No	No	No	No	Yes	No	No	No
chr9	36006204	36010275	chr9	36022319	36025097	Yes	No	Yes	Yes	Yes	Yes	Yes	Yes	No	No	No	Yes	No	No	Yes	No	Yes	No	No	Yes	No	Yes	Yes	No	Yes	No
chr9	77192243	77193974	chr9	77258866	77261240	Yes	Yes	No	No	No	Yes	No	No	Yes	No	No	No	No	No	No	No	No	No	No	No	No	No	No	No	No	Yes
chr9	77192243	77193974	chr9	77356850	77358881	Yes	Yes	No	No	No	No	No	No	No	No	No	No	No	No	No	No	No	No	No	No	No	No	No	No	No	No
chr9	4796588	4799067	chr9	4983771	4989139	Yes	Yes	Yes	No	No	No	No	No	No	No	No	No	No	No	No	No	No	No	No	No	No	No	No	No	No	No
chr9	34010076	34012172	chr9	34071897	34075171	Yes	No	No	No	No	No	No	Yes	No	No	Yes	No	No	No	Yes	Yes	No	No	No	Yes	No	No	No	No	Yes	No
chr9	122045028	122047684	chr9	122127036	122129163	Yes	Yes	No	No	No	No	No	No	No	Yes	No	No	No	No	No	No	No	No	No	No	No	No	No	No	No	No
chr9	34010076	34012172	chr9	34252156	34257191	Yes	No	No	No	Yes	Yes	No	No	No	No	No	No	No	No	No	No	No	No	No	No	No	No	No	No	No	No
chr9	97929366	97931813	chr9	98979090	98982787	No	Yes	No	No	No	No	No	No	No	No	No	No	No	No	No	No	No	No	No	No	No	No	No	No	No	No
chr9	86534519	86537429	chr9	86929064	86931600	Yes	Yes	No	No	No	No	No	No	No	No	No	No	No	No	No	No	No	No	No	No	No	No	No	No	No	Yes
chr9	86534519	86537429	chr9	86875079	86877554	Yes	Yes	No	Yes	Yes	No	No	No	No	No	No	No	No	No	No	No	No	No	No	No	No	No	Yes	No	No	No
chr9	6352916	6356561	chr9	6666902	6668887	Yes	No	No	No	No	No	No	No	No	No	No	No	No	No	No	No	No	No	No	No	No	No	No	No	No	No
chr9	6352916	6356561	chr9	6685613	6687880	No	No	No	No	No	No	No	No	No	No	No	No	No	No	No	No	No	No	No	No	No	No	No	No	No	No
chr9	6352916	6356561	chr9	6737861	6740518	Yes	No	No	No	No	No	No	No	No	No	No	No	No	No	No	No	No	No	No	No	No	No	No	No	No	No
chr9	6352916	6356561	chr9	6563994	6569476	Yes	No	Yes	No	Yes	Yes	No	Yes	Yes	No	Yes	No	No	No	Yes	Yes	Yes	Yes	No	Yes	No	No	Yes	No	Yes	No
chr9	6352916	6356561	chr9	6411824	6416021	Yes	No	Yes	Yes	No	Yes	No	No	Yes	No	No	No	No	No	Yes	No	No	No	No	No	No	No	Yes	No	No	No
chr9	6352916	6356561	chr9	6487509	6489547	Yes	Yes	No	No	No	Yes	No	No	Yes	No	No	No	No	No	No	No	No	No	No	No	No	No	No	No	No	No
chr9	129975694	129978125	chr9	130198976	130201481	Yes	Yes	No	No	No	No	No	No	No	No	No	No	No	No	No	No	No	No	No	No	No	No	No	No	No	No
chr9	129975694	129978125	chr9	130216945	130218825	Yes	No	No	No	No	No	No	No	No	No	No	No	No	No	No	No	No	No	No	No	No	No	No	No	No	No
chr9	129975694	129978125	chr9	130067433	130068929	Yes	Yes	No	No	No	No	No	No	No	No	No	No	No	No	No	No	No	No	No	No	No	No	No	No	No	No
chr9	129975694	129978125	chr9	130108309	130112574	Yes	No	Yes	No	No	Yes	Yes	Yes	Yes	No	Yes	Yes	No	No	No	Yes	No	No	Yes	Yes	No	No	No	No	Yes	No
chr9	129975694	129978125	chr9	130155548	130156791	Yes	No	No	No	No	No	No	No	No	No	No	No	No	No	No	No	No	No	No	No	No	No	No	No	No	No
chr9	129975694	129978125	chr9	130157445	130161460	Yes	No	No	No	Yes	Yes	Yes	Yes	Yes	No	Yes	No	No	No	No	Yes	No	No	No	No	Yes	No	No	No	Yes	Yes
chr9	131083633	131086516	chr9	131101514	131104999	Yes	No	No	No	No	Yes	No	Yes	No	No	Yes	Yes	No	Yes	Yes	No	No	No	No	No	No	Yes	Yes	No	No	No
chr9	129975694	129978125	chr9	130178682	130182010	Yes	No	No	No	No	No	No	No	No	No	No	No	No	No	No	No	No	No	No	No	No	No	No	No	No	No
chr9	129975694	129978125	chr9	130185413	130188002	Yes	Yes	No	No	No	No	No	No	No	No	No	No	No	No	No	No	No	No	No	No	No	No	No	No	No	No
chr9	104210317	104212703	chr9	104310921	104312908	Yes	Yes	No	No	No	No	No	No	No	No	No	No	No	No	No	No	No	No	No	No	No	No	No	No	No	No
chr9	104210317	104212703	chr9	104328714	104330785	Yes	No	No	No	No	No	No	No	No	No	No	No	No	No	No	No	No	No	No	No	No	No	No	No	No	No
chr9	104210317	104212703	chr9	104291321	104293631	Yes	No	No	Yes	Yes	No	No	Yes	No	Yes	No	No	No	No	No	No	No	Yes	Yes	No	Yes	No	Yes	No	No	Yes
chr9	129975694	129978125	chr9	130682387	130685094	No	Yes	No	No	No	No	No	No	No	No	No	No	No	No	No	No	No	No	No	No	No	No	No	No	No	No
chr9	97113931	97115437	chr9	99666783	99668572	Yes	No	No	No	No	No	No	No	Yes	No	No	No	No	No	No	No	No	No	No	No	No	No	No	No	No	No
chr9	40625741	40627650	chr9	43691771	43694084	No	No	No	No	No	No	No	No	No	No	No	No	No	No	No	No	No	No	No	No	No	No	No	No	No	No
chr9	24089057	24091626	chr9	24244900	24247031	Yes	No	No	No	No	No	No	No	No	No	No	No	No	No	No	No	No	No	No	No	No	No	No	No	No	No
chr9	120405736	120408822	chr9	122730281	122732659	No	No	No	No	No	No	No	No	No	No	No	No	No	No	No	No	No	No	No	No	No	No	No	No	No	No
chr9	120405736	120408822	chr9	123110156	123112472	Yes	No	No	No	No	No	No	No	No	No	No	No	No	No	No	No	No	No	No	No	No	No	No	No	No	No
chr9	120405736	120408822	chr9	122127036	122129163	Yes	Yes	No	No	No	No	No	No	No	No	No	No	No	No	No	No	No	No	No	No	No	No	No	No	No	No
chr9	35095141	35097604	chr9	35476193	35478318	Yes	No	No	No	No	No	No	Yes	No	No	No	No	No	No	No	No	No	No	No	No	No	No	No	No	No	No
chr9	34559772	34563447	chr9	34590052	34593569	Yes	No	Yes	No	Yes	Yes	No	Yes	Yes	Yes	No	No	Yes	No	No	No	No	No	No	No	No	No	No	Yes	No	Yes
chr9	81435187	81437493	chr9	81847679	81849601	No	Yes	No	No	No	No	No	No	No	No	No	No	No	No	No	No	No	No	No	No	No	No	No	No	No	No
chr9	120405736	120408822	chr9	122051035	122053180	No	Yes	No	No	No	No	No	No	No	No	No	No	No	No	No	No	No	No	No	No	No	No	No	No	No	No
chr9	81435187	81437493	chr9	81730290	81731822	No	No	No	No	No	No	No	No	No	No	No	No	No	No	No	No	No	No	No	No	No	No	No	No	No	No
chr9	81435187	81437493	chr9	81743699	81745960	Yes	Yes	No	No	No	No	No	Yes	No	No	No	No	No	No	No	Yes	No	No	No	No	No	No	No	No	No	No
chr9	81435187	81437493	chr9	81748966	81750851	No	Yes	No	No	No	No	No	No	No	No	No	No	No	No	No	No	No	No	No	No	No	No	No	No	No	No
chr9	120405736	120408822	chr9	120931008	120933895	Yes	No	No	No	No	No	No	No	No	No	No	No	No	No	No	No	No	No	No	No	No	No	Yes	No	No	No
chr9	102060850	102064546	chr9	102273366	102275097	Yes	No	No	No	No	No	No	No	No	No	No	No	No	No	No	No	No	No	No	No	No	No	No	No	No	No
chr9	120405736	120408822	chr9	121357273	121359981	No	Yes	No	No	No	No	No	No	No	No	No	No	No	No	No	No	No	No	No	No	No	No	No	No	No	No
chr9	120405736	120408822	chr9	121283028	121285883	Yes	Yes	No	No	No	No	No	Yes	No	No	No	No	No	No	No	No	No	No	No	No	No	No	No	No	No	No
chr9	120405736	120408822	chr9	120544571	120547208	Yes	No	Yes	Yes	No	No	No	Yes	Yes	No	No	No	No	No	Yes	No	No	No	No	No	No	No	Yes	No	Yes	No
chr9	102060850	102064546	chr9	102568285	102570976	Yes	Yes	No	No	No	No	No	Yes	No	No	No	No	No	No	No	No	No	No	No	No	No	No	No	No	No	No
chr9	102060850	102064546	chr9	102580296	102585140	No	No	No	No	No	No	No	No	No	No	No	No	No	No	No	No	No	No	No	No	No	No	No	No	No	No
chr9	33741795	33743571	chr9	33777983	33780333	Yes	Yes	No	No	No	Yes	No	No	No	No	No	Yes	No	No	No	Yes	No	No	No	No	No	No	No	No	No	No
chr9	102060850	102064546	chr9	102772119	102774687	Yes	No	No	No	No	No	No	Yes	No	No	No	No	No	No	No	No	No	No	No	No	No	No	No	No	No	No
chr9	44435172	44437367	chr9	46875848	46877052	No	No	No	No	No	No	No	No	No	No	No	No	No	No	No	No	No	No	No	No	No	No	No	No	No	No
chr9	134470638	134472029	chr9	134613885	134617126	Yes	No	No	No	No	No	No	Yes	No	No	No	No	No	No	No	No	No	No	No	No	No	No	No	No	No	No
chr9	132595890	132599609	chr9	132860901	132862888	No	No	No	No	No	No	No	No	No	No	No	No	No	No	No	No	No	No	No	No	No	No	No	No	No	No
chr9	110000110	110003483	chr9	110102218	110104724	Yes	No	No	No	Yes	Yes	Yes	No	No	No	No	No	No	No	Yes	No	No	No	No	No	No	No	Yes	No	Yes	No
chr9	136261431	136263499	chr9	136350008	136352778	Yes	No	No	No	No	No	No	No	No	No	No	No	No	No	No	No	No	Yes	No	No	No	No	No	No	No	No
chr9	114789245	114795304	chr9	114834678	114838722	Yes	Yes	Yes	No	Yes	No	No	No	Yes	No	No	No	No	No	Yes	Yes	No	No	No	No	No	No	No	No	Yes	No
chr9	81769561	81771198	chr9	81847679	81849601	No	Yes	No	No	No	No	No	No	No	No	No	No	No	No	No	No	No	No	No	No	No	No	No	No	No	No
chr9	128189320	128191649	chr9	129158623	129162335	Yes	Yes	No	No	No	No	No	No	No	No	No	No	No	No	No	No	No	No	No	No	No	No	No	No	No	No
chr9	128189320	128191649	chr9	129251941	129255232	No	Yes	No	No	No	No	No	No	No	No	No	No	No	No	No	No	No	No	No	No	No	No	No	No	No	No
chr9	128189320	128191649	chr9	128989875	128992542	Yes	Yes	No	No	Yes	No	No	No	No	No	No	No	No	No	No	No	No	No	No	No	No	No	No	No	No	No
chr9	87394882	87398188	chr9	87567522	87570238	Yes	No	No	No	No	No	No	No	Yes	No	No	No	No	No	No	No	No	No	No	No	No	No	No	No	No	No
chr9	87394882	87398188	chr9	87872167	87875050	Yes	Yes	No	No	No	No	No	No	No	No	No	No	No	No	No	No	No	No	No	No	No	No	No	No	No	No
chr9	80729330	80731235	chr9	80827435	80829908	Yes	Yes	No	No	No	No	No	No	Yes	No	No	No	No	No	No	No	No	No	No	No	No	No	No	No	No	No
chr9	5184813	5187645	chr9	5440447	5443901	Yes	Yes	Yes	No	No	Yes	No	Yes	No	No	Yes	No	No	No	No	Yes	No	No	No	No	No	No	Yes	No	No	No
chr9	5184813	5187645	chr9	5424233	5427387	Yes	Yes	Yes	Yes	No	No	Yes	Yes	No	Yes	No	Yes	Yes	Yes	Yes	Yes	Yes	No	No	Yes	No	No	Yes	Yes	Yes	Yes
chr9	5184813	5187645	chr9	5428223	5430106	No	Yes	No	No	No	No	No	No	No	No	No	No	No	No	No	No	No	No	No	No	No	No	No	No	No	No
chr9	5184813	5187645	chr9	5588872	5591439	Yes	No	Yes	No	Yes	No	No	Yes	No	No	Yes	No	No	No	No	Yes	No	No	No	No	Yes	No	Yes	No	No	Yes
chr9	5184813	5187645	chr9	5599214	5601856	Yes	Yes	Yes	Yes	Yes	No	No	Yes	No	No	Yes	No	No	No	Yes	Yes	No	No	No	No	No	No	Yes	No	No	No
chr9	5184813	5187645	chr9	5320291	5322530	Yes	Yes	No	No	No	No	No	No	No	No	No	No	No	No	No	No	No	No	No	No	No	No	No	No	No	No
chr9	5184813	5187645	chr9	5262884	5264773	Yes	No	Yes	No	No	No	No	No	No	No	No	Yes	No	No	No	No	No	No	No	No	No	No	No	No	No	No
chr9	116207210	116209974	chr9	116416570	116421402	Yes	Yes	Yes	Yes	Yes	Yes	Yes	Yes	Yes	Yes	Yes	Yes	Yes	Yes	Yes	Yes	Yes	Yes	Yes	Yes	Yes	Yes	Yes	Yes	Yes	Yes
chr9	116207210	116209974	chr9	116339258	116345457	Yes	No	Yes	No	Yes	Yes	No	Yes	Yes	No	Yes	No	No	No	No	Yes	No	Yes	No	No	No	No	Yes	No	Yes	No
chr9	116207210	116209974	chr9	116349303	116350972	Yes	Yes	Yes	No	Yes	Yes	No	Yes	Yes	Yes	Yes	No	No	No	No	Yes	No	Yes	No	No	Yes	No	Yes	Yes	Yes	Yes
chr9	116207210	116209974	chr9	116351265	116355388	Yes	No	Yes	Yes	Yes	Yes	Yes	Yes	Yes	Yes	Yes	No	No	Yes	Yes	Yes	Yes	Yes	Yes	Yes	Yes	Yes	Yes	No	Yes	Yes
chr9	44419325	44420829	chr9	46861275	46862729	Yes	No	No	No	No	No	No	No	No	No	No	No	No	No	No	No	No	No	No	No	No	No	No	No	No	No
chr9	93685160	93689108	chr9	94184778	94189496	Yes	Yes	No	No	No	No	No	No	No	No	No	No	No	No	No	No	No	No	No	No	No	No	No	No	No	No
chr9	119256556	119258472	chr9	119333246	119335863	Yes	No	No	No	No	No	No	No	No	No	No	No	No	Yes	No	No	No	No	No	No	No	No	No	No	No	No
chr9	93516671	93519577	chr9	93632217	93635084	Yes	No	No	No	Yes	No	No	No	Yes	No	No	No	No	No	No	No	No	No	No	No	Yes	No	No	No	Yes	No
chr9	120405736	120408822	chr9	120465320	120468420	Yes	No	No	No	No	No	No	Yes	No	No	No	No	No	No	No	No	No	No	No	No	No	No	Yes	No	No	No
chr9	128189320	128191649	chr9	128392269	128396103	Yes	No	No	No	Yes	Yes	No	Yes	No	No	No	Yes	No	No	No	Yes	No	Yes	No	No	No	Yes	Yes	No	Yes	No
chr9	81769561	81771198	chr9	82045420	82047499	No	No	No	No	No	No	No	No	No	No	No	No	No	No	No	No	No	No	No	No	No	No	No	No	No	No
chr9	38086975	38089470	chr9	38261977	38264652	Yes	No	Yes	No	No	Yes	No	No	No	No	Yes	Yes	No	No	No	Yes	No	No	Yes	Yes	No	No	No	No	No	Yes
chr9	38086975	38089470	chr9	38159668	38162061	Yes	Yes	Yes	Yes	No	No	Yes	No	Yes	No	No	No	No	No	No	No	No	Yes	No	No	No	No	Yes	No	No	No
chr9	38086975	38089470	chr9	38399584	38402083	Yes	No	No	No	Yes	No	No	No	No	No	No	No	No	No	No	No	No	No	No	No	No	No	No	No	No	No
chr9	38086975	38089470	chr9	38361050	38364419	Yes	Yes	Yes	No	Yes	No	Yes	Yes	No	No	Yes	No	No	No	No	Yes	No	Yes	Yes	No	Yes	No	Yes	No	Yes	Yes
chr9	135723218	135725081	chr9	135776142	135778684	Yes	Yes	No	No	Yes	Yes	No	No	Yes	No	No	No	No	No	No	No	No	No	No	No	No	No	No	No	No	No
chr9	74817377	74819554	chr9	74885488	74888528	Yes	Yes	No	No	No	No	Yes	No	Yes	No	No	No	No	No	No	No	No	No	Yes	No	Yes	No	No	No	Yes	Yes
chr9	74817377	74819554	chr9	75436138	75438360	No	No	No	No	No	No	No	No	No	No	No	No	No	No	No	No	No	No	No	No	No	No	No	No	No	No
chr9	7569038	7571133	chr9	9941889	9944794	No	Yes	No	No	No	No	No	No	No	No	No	No	No	No	No	No	No	No	No	No	No	No	No	No	No	No
chr9	2469034	2470738	chr9	2726591	2729292	Yes	Yes	Yes	No	No	Yes	No	Yes	No	No	No	No	No	No	No	No	No	No	No	No	No	No	No	No	No	No
chr9	7569038	7571133	chr9	9352107	9354733	No	No	No	No	No	No	No	No	No	No	No	No	No	No	No	No	No	No	No	No	No	No	No	No	No	No
chr9	2469034	2470738	chr9	2799518	2801581	No	Yes	No	No	No	No	No	No	No	No	No	No	No	No	No	No	No	No	No	No	No	No	No	No	No	No
chr9	15305248	15309207	chr9	15421520	15424671	Yes	Yes	No	No	No	No	No	No	No	No	No	No	No	No	No	No	No	No	No	No	Yes	No	No	No	No	No
chr9	7569038	7571133	chr9	8894933	8896951	Yes	No	No	No	No	No	No	No	No	No	No	No	No	No	No	No	No	No	No	No	No	No	No	No	No	No
chr9	26890942	26893536	chr9	26946086	26948285	Yes	Yes	No	No	No	No	No	No	No	No	No	No	No	No	No	No	No	No	No	No	No	No	No	No	No	No
chr9	35510067	35512583	chr9	35552473	35555138	Yes	Yes	Yes	No	No	No	Yes	Yes	No	No	Yes	No	No	No	Yes	Yes	No	No	No	No	No	No	Yes	No	No	No
chr9	26890942	26893536	chr9	26973531	26977311	Yes	No	No	No	No	No	No	No	No	Yes	No	No	No	No	No	No	No	No	No	No	No	No	No	No	No	No
chr9	7569038	7571133	chr9	7656989	7658848	Yes	No	No	No	No	No	No	No	No	No	No	No	No	No	No	No	No	No	No	No	No	No	No	No	No	No
chr9	103112067	103116162	chr9	103187794	103192556	Yes	Yes	No	No	No	No	No	Yes	No	No	Yes	No	No	No	No	No	No	No	No	No	No	No	No	No	No	No
chr9	103112067	103116162	chr9	103198993	103202392	Yes	Yes	No	No	No	No	No	Yes	No	No	No	Yes	No	No	No	No	No	No	No	No	No	No	Yes	No	No	No
chr9	137712509	137713977	chr9	137872961	137876420	Yes	No	No	No	Yes	Yes	No	No	No	No	No	No	No	No	No	No	No	No	No	No	No	No	No	No	No	No
chr9	41274449	41277410	chr9	43580634	43581812	No	No	No	No	No	No	No	No	No	No	No	No	No	No	No	No	No	No	No	No	No	No	No	No	No	No
chr9	104363479	104365767	chr9	107444057	107446138	Yes	Yes	No	No	No	No	No	No	No	No	No	No	No	No	No	No	No	No	No	No	No	No	No	No	No	No
chr9	104363479	104365767	chr9	107504869	107506881	No	No	No	No	No	No	No	No	No	No	No	No	No	No	No	No	No	No	No	No	No	No	No	No	No	No
chr9	128134270	128138377	chr9	129251941	129255232	No	Yes	No	No	No	No	No	No	No	No	No	No	No	No	No	No	No	No	No	No	No	No	No	No	No	No
chr9	32587932	32591674	chr9	32702047	32707426	Yes	No	Yes	Yes	Yes	No	Yes	Yes	No	No	No	Yes	No	No	Yes	Yes	No	No	Yes	No	No	Yes	No	No	No	No
chr9	131939521	131941183	chr9	132368214	132370890	Yes	No	No	No	No	No	No	No	No	No	No	No	No	No	No	No	No	No	No	No	No	No	No	No	No	No
chr9	131939521	131941183	chr9	132371685	132374393	Yes	Yes	No	No	No	No	No	No	No	No	Yes	No	No	No	No	No	No	No	No	No	No	No	No	No	No	No
chr9	32587932	32591674	chr9	32966998	32970077	Yes	Yes	No	Yes	Yes	Yes	No	Yes	Yes	No	No	Yes	No	No	Yes	Yes	No	No	No	No	Yes	No	Yes	No	Yes	Yes
chr9	139844050	139845706	chr9	139928629	139931377	Yes	No	No	No	Yes	No	No	No	No	No	Yes	No	No	No	No	No	No	No	No	No	No	No	No	No	No	No
chr9	98030111	98033190	chr9	98979090	98982787	No	Yes	No	No	No	No	No	No	No	No	No	No	No	No	No	No	No	No	No	No	No	No	No	No	No	No
chr9	116070457	116073640	chr9	116416570	116421402	Yes	Yes	No	No	No	Yes	No	No	No	No	Yes	No	No	No	No	No	No	Yes	No	No	Yes	No	No	No	No	No
chr9	116070457	116073640	chr9	116160025	116161177	Yes	Yes	No	No	No	No	No	No	No	No	No	No	No	No	No	No	No	No	No	No	No	No	No	No	No	No
chr9	116070457	116073640	chr9	116162667	116164835	Yes	Yes	No	No	No	No	Yes	Yes	No	No	No	No	No	No	No	Yes	No	Yes	No	No	No	No	No	No	No	No
chr9	116070457	116073640	chr9	116168374	116170491	Yes	No	No	Yes	Yes	Yes	Yes	Yes	Yes	No	Yes	Yes	No	Yes	Yes	Yes	No	Yes	No	No	Yes	Yes	Yes	No	No	No
chr9	136743946	136749378	chr9	136855410	136861019	Yes	No	No	No	Yes	Yes	No	Yes	No	Yes	Yes	No	No	No	Yes	No	No	No	No	No	Yes	No	No	No	No	Yes
chr9	108399278	108401310	chr9	108479608	108482148	Yes	Yes	No	No	No	No	No	No	Yes	No	No	No	No	No	No	No	No	Yes	No	No	No	No	No	No	No	No
chr9	99615936	99617416	chr9	100160442	100163307	No	No	No	No	No	No	No	No	No	No	No	No	No	No	No	No	No	No	No	No	No	No	No	No	No	No
chr9	99615936	99617416	chr9	99870613	99872863	Yes	No	No	No	No	No	No	No	No	No	No	No	No	No	No	No	No	No	No	No	No	No	No	No	No	No
chr9	111944700	111947006	chr9	112080851	112084782	Yes	No	Yes	Yes	No	No	Yes	Yes	No	No	Yes	Yes	No	Yes	Yes	Yes	No	No	No	Yes	No	Yes	Yes	No	No	No
chr9	111944700	111947006	chr9	112162487	112165033	Yes	No	No	No	No	No	No	No	No	No	No	No	No	No	No	No	No	No	No	No	No	Yes	No	No	No	No
chr9	111944700	111947006	chr9	112280757	112284105	Yes	No	No	No	No	No	No	No	No	No	No	No	No	No	No	No	No	No	No	No	No	No	No	No	No	No
chr9	110633187	110639088	chr9	111031417	111036271	Yes	Yes	No	No	No	No	No	No	No	No	No	No	No	No	No	No	No	No	No	No	No	No	No	No	No	Yes
chr9	127472722	127475549	chr9	128134270	128138377	Yes	No	No	No	No	No	No	No	No	No	No	No	No	No	No	No	No	No	No	No	No	No	No	No	No	No
chr9	127472722	127475549	chr9	127514714	127517868	Yes	Yes	Yes	Yes	Yes	No	Yes	Yes	No	No	Yes	No	No	Yes	Yes	Yes	No	Yes	No	No	Yes	No	Yes	No	No	Yes
chr9	127472722	127475549	chr9	127525756	127528084	Yes	No	No	No	No	Yes	No	No	Yes	No	Yes	No	No	Yes	No	No	No	Yes	No	No	No	No	No	No	Yes	Yes
chr9	127617532	127619181	chr9	128134270	128138377	Yes	Yes	No	No	No	No	No	No	No	No	No	No	No	No	No	No	No	No	No	No	No	No	No	No	No	No
chr9	33622980	33625548	chr9	33719482	33723303	Yes	No	Yes	Yes	Yes	Yes	Yes	Yes	Yes	Yes	Yes	Yes	Yes	Yes	Yes	Yes	Yes	Yes	Yes	Yes	Yes	Yes	Yes	Yes	Yes	Yes
chr9	70957241	70959623	chr9	71641599	71644293	No	Yes	No	No	No	No	No	No	No	No	No	No	No	No	No	No	No	No	No	No	No	No	No	No	No	No
chr9	16032180	16033842	chr9	16130568	16132352	Yes	Yes	Yes	No	No	No	No	No	No	No	No	No	No	No	Yes	No	No	No	No	No	No	No	No	No	No	No
chr9	16032180	16033842	chr9	16132751	16134827	Yes	Yes	No	No	No	No	No	No	No	No	No	No	No	No	No	No	No	No	No	No	No	No	No	No	No	No
chr9	73243326	73245454	chr9	73615470	73619647	No	No	No	No	No	No	No	No	No	No	No	No	No	No	No	No	No	No	No	No	No	No	No	No	No	No
chr9	73243326	73245454	chr9	73863787	73866436	No	Yes	No	No	No	No	No	No	No	No	No	No	No	No	No	No	No	No	No	No	No	No	No	No	No	No
chr9	89028064	89031453	chr9	90277072	90279261	No	Yes	No	No	No	No	No	No	No	No	No	No	No	No	No	No	No	No	No	No	No	No	No	No	No	No
chr9	139681209	139683320	chr9	139957657	139959732	Yes	Yes	No	No	No	No	No	No	No	No	Yes	No	No	No	No	No	No	No	No	No	No	No	Yes	No	No	No
chr9	139681209	139683320	chr9	139928629	139931377	Yes	No	Yes	Yes	Yes	Yes	No	Yes	Yes	No	Yes	Yes	No	No	Yes	Yes	Yes	Yes	No	No	Yes	Yes	Yes	No	Yes	Yes
chr9	140730144	140734598	chr9	140992603	140996456	Yes	No	No	No	Yes	No	No	No	No	No	No	No	No	No	No	No	No	No	No	No	No	No	No	No	No	No
chr9	139681209	139683320	chr9	139922034	139924842	Yes	Yes	No	No	Yes	No	No	Yes	Yes	No	Yes	No	No	No	No	No	No	No	No	No	No	No	No	No	Yes	No
chr9	113603674	113606638	chr9	114060498	114063482	Yes	Yes	No	No	No	No	No	No	No	No	No	No	No	No	No	No	No	No	No	No	No	No	No	No	No	No
chr9	86450990	86453818	chr9	88398775	88403375	Yes	No	No	No	No	No	No	No	No	No	No	No	No	Yes	No	No	No	No	No	No	No	No	No	No	No	No
chr9	135900048	135901661	chr9	136021748	136024049	Yes	Yes	No	No	No	No	No	No	No	No	Yes	No	No	No	No	No	No	Yes	No	No	No	No	No	No	No	No
chr9	86450990	86453818	chr9	86525456	86528717	Yes	Yes	Yes	Yes	No	No	No	No	No	No	Yes	No	No	No	No	Yes	No	No	Yes	No	No	No	Yes	No	No	No
chr9	86450990	86453818	chr9	86929064	86931600	No	No	No	No	No	No	No	No	No	No	No	No	No	No	No	No	No	No	No	No	No	No	No	No	No	No
chr9	86450990	86453818	chr9	86875079	86877554	No	Yes	No	No	No	No	No	No	No	No	No	No	No	No	No	No	No	No	No	No	No	No	No	No	No	No
chr9	98265922	98270991	chr9	98979090	98982787	Yes	No	No	No	No	No	No	No	No	No	No	No	No	No	No	No	No	No	No	No	Yes	No	No	No	No	No
chr9	88968085	88972001	chr9	89019523	89022857	Yes	No	No	No	No	No	No	No	No	No	No	No	No	No	Yes	No	No	No	No	No	No	No	Yes	No	No	No
chr9	126964054	126965693	chr9	126978296	126981814	Yes	No	No	No	Yes	Yes	No	No	Yes	No	No	No	No	No	No	No	No	No	No	No	No	No	No	No	Yes	No
chr9	79370056	79372203	chr9	79601575	79604583	Yes	No	No	No	No	No	No	No	No	No	No	No	No	No	No	No	No	No	No	No	No	No	Yes	No	No	No
chr9	79370056	79372203	chr9	79610460	79612840	No	Yes	No	No	No	No	No	No	No	No	No	No	No	No	No	No	No	No	No	No	No	No	No	No	No	No
chr9	79370056	79372203	chr9	79626090	79628058	No	No	No	No	No	No	No	No	No	No	No	No	No	No	No	No	No	No	No	No	No	No	No	No	No	No
chr9	79370056	79372203	chr9	79764426	79767647	No	Yes	No	No	No	No	No	No	No	No	No	No	No	No	No	No	No	No	No	No	No	No	No	No	No	No
chr9	38370526	38372541	chr9	38432089	38434123	Yes	Yes	No	No	No	No	No	No	No	No	No	No	No	No	No	No	No	No	No	No	No	No	No	No	No	No
chr9	38370526	38372541	chr9	38399584	38402083	Yes	Yes	Yes	Yes	Yes	Yes	Yes	No	Yes	No	Yes	Yes	No	Yes	No	Yes	No	Yes	Yes	No	Yes	Yes	Yes	No	Yes	No
chr9	80047841	80050331	chr9	80365127	80368204	Yes	Yes	No	Yes	Yes	No	No	Yes	No	Yes	No	No	No	No	No	Yes	No	No	No	Yes	Yes	No	Yes	No	Yes	Yes
chr9	80047841	80050331	chr9	80262020	80265233	Yes	No	No	No	No	No	No	Yes	No	No	No	No	No	No	No	No	No	No	No	No	No	No	No	No	No	No
chr9	80047841	80050331	chr9	80102025	80104816	Yes	No	No	Yes	No	No	Yes	No	Yes	No	No	No	No	No	No	No	No	No	No	No	Yes	Yes	Yes	No	Yes	Yes
chr9	80047841	80050331	chr9	80063350	80065459	Yes	No	Yes	No	No	No	No	No	No	No	No	No	No	No	No	No	No	No	No	No	No	No	Yes	No	No	No
chr9	140316327	140320770	chr9	140338423	140341545	Yes	No	Yes	Yes	Yes	Yes	Yes	Yes	Yes	No	Yes	Yes	No	Yes	Yes	Yes	No	Yes	Yes	No	No	Yes	Yes	No	No	No
chr9	140316327	140320770	chr9	140418947	140421921	Yes	No	No	No	No	No	Yes	Yes	No	No	No	No	No	No	No	No	No	No	No	No	Yes	No	No	No	No	No
chr9	79628882	79630567	chr9	79764426	79767647	Yes	Yes	No	No	No	No	Yes	No	No	No	No	No	No	No	No	No	No	No	No	No	No	No	Yes	No	No	Yes
chr9	32147649	32150366	chr9	32250375	32252857	Yes	Yes	No	No	Yes	No	No	No	No	Yes	No	Yes	Yes	No	No	Yes	No	No	Yes	No	No	No	No	No	Yes	No
chr9	32147649	32150366	chr9	32349676	32352678	Yes	No	No	No	No	No	No	No	No	No	No	No	No	No	No	Yes	No	No	Yes	No	No	No	No	No	No	No
chr9	22812831	22814838	chr9	23491386	23493535	Yes	No	No	No	No	No	No	No	No	No	No	No	No	No	No	No	No	No	No	No	No	No	No	No	No	No
chr9	22812831	22814838	chr9	23088222	23090389	Yes	No	No	No	No	No	No	Yes	No	No	No	No	No	No	Yes	No	No	No	No	No	No	No	No	No	No	Yes
chr9	135994091	135999534	chr9	136018892	136021211	Yes	Yes	Yes	No	No	No	No	Yes	Yes	No	Yes	Yes	No	No	Yes	Yes	No	Yes	No	No	Yes	Yes	Yes	No	No	No
chr9	80047841	80050331	chr9	80377903	80381435	Yes	Yes	No	No	No	No	No	No	No	No	No	No	No	No	No	No	No	No	No	No	No	No	Yes	No	No	No
chr9	80047841	80050331	chr9	80827435	80829908	Yes	Yes	No	No	No	No	No	No	No	No	No	No	No	No	No	No	No	No	No	No	Yes	No	No	No	No	No
chr9	80047841	80050331	chr9	80735493	80738300	Yes	No	No	Yes	No	No	No	No	No	No	No	No	No	No	No	No	No	No	No	No	No	No	No	No	No	No
chr9	80047841	80050331	chr9	80649256	80651565	Yes	Yes	No	No	No	No	No	No	No	No	No	No	No	No	No	No	No	No	No	No	Yes	No	No	No	No	No
chr9	125140592	125143019	chr9	125213950	125217615	Yes	No	No	No	Yes	Yes	No	Yes	No	No	No	Yes	No	No	Yes	No	No	Yes	No	No	No	No	Yes	No	No	No
chr9	125140592	125143019	chr9	125571105	125573750	Yes	No	No	No	No	No	No	No	No	No	No	No	No	No	No	No	No	No	No	No	No	No	No	No	No	No
chr9	32383686	32385844	chr9	32571337	32573937	Yes	Yes	No	No	Yes	No	No	Yes	No	No	No	No	No	No	No	No	No	No	No	No	No	No	No	No	No	No
chr9	32383686	32385844	chr9	32549629	32554010	Yes	Yes	No	No	No	No	No	No	No	No	No	No	No	No	No	No	No	No	No	No	No	No	No	No	No	No
chr9	32383686	32385844	chr9	32524230	32527491	Yes	Yes	No	No	No	No	No	No	No	No	Yes	No	No	No	No	No	No	No	No	No	No	No	No	No	No	No
chr9	32383686	32385844	chr9	32430210	32433570	Yes	No	No	Yes	No	No	No	Yes	No	No	No	No	No	No	No	No	No	No	No	No	No	No	Yes	No	No	No
chr9	36637112	36639310	chr9	36728036	36730430	Yes	No	Yes	No	Yes	Yes	No	Yes	Yes	No	No	No	No	No	No	No	No	No	No	No	No	No	No	No	No	Yes
chr9	10854598	10857865	chr9	12639277	12641680	No	Yes	No	No	No	No	No	No	No	No	No	No	No	No	No	No	No	No	No	No	No	No	No	No	No	No
chr9	10854598	10857865	chr9	12328168	12330592	Yes	No	No	No	No	No	No	No	No	No	No	No	No	No	No	No	No	No	No	No	No	No	No	No	No	Yes
chr9	10854598	10857865	chr9	12463699	12466172	No	No	No	No	No	No	No	No	No	No	No	No	No	No	No	No	No	No	No	No	No	No	No	No	No	No
chr9	10854598	10857865	chr9	11318392	11320867	Yes	No	No	No	No	No	No	No	No	No	No	No	No	No	No	No	No	No	No	No	No	No	No	No	No	Yes
chr9	37480361	37483501	chr9	38399584	38402083	No	No	No	No	No	No	No	No	No	No	No	No	No	No	No	No	No	No	No	No	No	No	No	No	No	No
chr9	37480361	37483501	chr9	38361050	38364419	Yes	Yes	No	No	No	No	No	No	No	No	No	No	No	No	No	Yes	No	No	No	No	No	No	No	No	No	No
chr9	37480361	37483501	chr9	38261977	38264652	Yes	Yes	No	No	No	No	No	No	No	No	No	No	No	No	No	No	No	No	No	No	No	No	No	No	No	No
chr9	37480361	37483501	chr9	38432089	38434123	No	No	No	No	No	No	No	No	No	No	No	No	No	No	No	No	No	No	No	No	No	No	No	No	No	No
chr9	12701419	12703436	chr9	12884145	12886226	Yes	Yes	Yes	No	No	No	No	Yes	No	No	No	No	No	No	No	Yes	No	No	No	No	No	No	No	No	No	No
chr9	12701419	12703436	chr9	13087833	13090305	Yes	No	No	No	No	No	No	Yes	No	No	No	No	No	No	No	No	No	No	No	No	No	No	No	No	No	No
chr9	33737278	33739212	chr9	33777983	33780333	Yes	No	Yes	Yes	Yes	Yes	Yes	Yes	No	No	Yes	Yes	No	No	Yes	Yes	Yes	No	Yes	Yes	Yes	No	Yes	No	No	Yes
chr9	33737278	33739212	chr9	33851239	33853508	Yes	No	No	Yes	No	No	No	Yes	No	No	No	No	No	No	Yes	No	No	No	No	No	No	No	Yes	No	No	No
chr9	37480361	37483501	chr9	37745997	37748595	Yes	Yes	No	No	No	Yes	No	No	No	No	No	No	No	No	No	No	No	No	No	No	No	No	No	No	No	No
chr9	85812802	85815554	chr9	86262842	86265735	No	No	No	No	No	No	No	No	No	No	No	No	No	No	No	No	No	No	No	No	No	No	No	No	No	No
chr9	33737278	33739212	chr9	34071897	34075171	Yes	No	No	No	No	Yes	No	No	No	No	No	No	No	No	No	No	No	No	No	No	No	No	No	No	No	No
chr9	37480361	37483501	chr9	37912627	37915058	Yes	No	No	No	No	No	No	No	No	No	No	No	No	No	No	No	No	No	No	No	No	No	No	No	No	No
chr9	85812802	85815554	chr9	86210870	86214242	Yes	Yes	No	No	No	No	No	Yes	No	No	No	No	No	No	No	No	No	No	No	No	No	No	No	No	No	No
chr9	85812802	85815554	chr9	86157880	86160489	Yes	Yes	No	No	No	No	No	No	No	No	No	No	No	No	No	No	No	No	No	No	No	No	No	No	No	Yes
chr9	5883581	5887881	chr9	6304173	6307692	Yes	Yes	Yes	No	No	Yes	No	No	Yes	No	No	No	No	No	No	No	Yes	No	No	No	Yes	No	No	No	No	No
chr9	5883581	5887881	chr9	6049198	6050761	Yes	Yes	Yes	No	No	Yes	No	Yes	Yes	No	Yes	No	No	No	No	No	No	Yes	No	No	No	No	No	No	No	No
chr9	5883581	5887881	chr9	6053515	6056525	Yes	Yes	Yes	Yes	Yes	Yes	Yes	Yes	Yes	No	Yes	No	No	Yes	Yes	Yes	Yes	Yes	Yes	Yes	Yes	No	Yes	No	Yes	Yes
chr9	109459608	109462640	chr9	109621708	109627490	Yes	No	No	No	No	No	No	No	No	No	Yes	No	No	No	No	No	No	No	No	No	No	No	No	No	No	No
chr9	94895455	94897399	chr9	95003820	95005954	Yes	No	No	No	No	No	No	No	No	No	No	No	No	No	No	No	No	No	No	No	No	No	Yes	No	No	Yes
chr9	94895455	94897399	chr9	95552083	95554570	Yes	No	No	No	No	No	No	No	No	No	No	No	No	No	No	No	No	No	No	No	No	No	No	No	No	No
chr9	94895455	94897399	chr9	95395712	95398829	Yes	No	No	No	No	Yes	No	No	No	No	No	No	No	No	No	No	No	No	No	No	No	No	No	No	No	No
chr9	13033114	13035605	chr9	13087833	13090305	Yes	No	Yes	Yes	No	No	No	Yes	No	Yes	No	No	Yes	No	Yes	Yes	No	Yes	Yes	Yes	No	Yes	Yes	No	No	Yes
chr9	37745997	37748595	chr9	38261977	38264652	Yes	Yes	No	No	No	No	No	Yes	No	No	No	No	No	No	No	No	No	No	No	No	No	No	No	No	No	No
chr9	37745997	37748595	chr9	38399584	38402083	No	No	No	No	No	No	No	No	No	No	No	No	No	No	No	No	No	No	No	No	No	No	No	No	No	No
chr9	37745997	37748595	chr9	38361050	38364419	Yes	Yes	No	No	No	No	Yes	Yes	No	No	No	No	No	No	No	No	No	No	No	No	No	No	No	No	No	No
chr9	112819274	112822102	chr9	112913538	112916716	Yes	No	No	No	Yes	No	No	Yes	Yes	No	No	No	No	No	No	Yes	No	No	No	No	No	No	No	No	Yes	Yes
chr9	13033114	13035605	chr9	14767859	14770299	Yes	Yes	No	No	No	No	No	No	No	No	No	No	No	No	No	No	No	No	No	No	No	No	No	No	No	No
chr9	13033114	13035605	chr9	14658524	14662834	No	Yes	No	No	No	No	No	No	No	No	No	No	No	No	No	No	No	No	No	No	No	No	No	No	No	No
chr9	13033114	13035605	chr9	14433036	14435131	No	Yes	No	No	No	No	No	No	No	No	No	No	No	No	No	No	No	No	No	No	No	No	No	No	No	No
chr9	13033114	13035605	chr9	14427724	14430250	No	No	No	No	No	No	No	No	No	No	No	No	No	No	No	No	No	No	No	No	No	No	No	No	No	No
chr9	13033114	13035605	chr9	14352170	14354909	No	No	No	No	No	No	No	No	No	No	No	No	No	No	No	No	No	No	No	No	No	No	No	No	No	No
chr9	13033114	13035605	chr9	14399323	14402205	No	Yes	No	No	No	No	No	No	No	No	No	No	No	No	No	No	No	No	No	No	No	No	No	No	No	No
chr9	80047841	80050331	chr9	80983699	80985862	Yes	Yes	No	No	No	No	No	No	No	No	No	No	No	No	No	No	No	No	No	No	No	No	No	No	No	No
chr9	112679884	112682084	chr9	112728375	112733232	Yes	Yes	No	No	Yes	No	No	No	Yes	No	No	No	No	No	No	No	No	No	No	No	No	No	No	No	Yes	No
chr9	21707741	21712273	chr9	21788319	21791142	Yes	Yes	No	Yes	No	Yes	No	Yes	Yes	No	Yes	No	Yes	No	Yes	Yes	No	No	No	No	Yes	No	Yes	No	Yes	Yes
chr9	118644944	118647561	chr9	119333246	119335863	Yes	Yes	No	Yes	No	No	No	No	No	No	No	No	No	No	No	No	No	No	No	No	Yes	No	No	No	No	Yes
chr9	118644944	118647561	chr9	119408329	119410733	No	No	No	No	No	No	No	No	No	No	No	No	No	No	No	No	No	No	No	No	No	No	No	No	No	No
chr9	118644944	118647561	chr9	119421626	119424617	Yes	No	No	No	No	Yes	No	No	No	No	No	No	No	No	No	No	No	No	No	No	No	No	No	No	No	No
chr9	140194955	140198415	chr9	140212772	140216407	Yes	No	No	No	Yes	No	Yes	No	No	No	Yes	Yes	No	No	No	No	No	No	No	No	No	No	No	No	No	Yes
chr9	91785916	91787732	chr9	91892919	91895140	Yes	No	Yes	No	No	No	No	No	No	No	No	No	No	No	No	No	No	No	No	No	No	No	No	No	No	No
chr9	140194955	140198415	chr9	140299780	140303084	Yes	Yes	No	No	Yes	No	Yes	Yes	Yes	Yes	No	Yes	No	No	No	No	No	No	No	No	Yes	No	No	No	No	Yes
chr9	140194955	140198415	chr9	140316327	140320770	Yes	Yes	No	No	Yes	No	No	No	No	No	No	No	No	No	No	No	No	No	No	No	No	Yes	No	No	No	No
chr9	140194955	140198415	chr9	140338423	140341545	Yes	Yes	No	No	Yes	Yes	No	No	No	No	No	No	No	No	No	No	No	No	No	No	No	No	No	No	No	No
chr9	118644944	118647561	chr9	118911271	118913318	Yes	No	No	No	No	No	No	No	No	No	No	Yes	No	No	No	No	No	No	No	No	No	No	No	No	No	No
chr9	118644944	118647561	chr9	118916641	118919868	Yes	No	No	No	No	No	No	No	No	No	No	Yes	No	No	No	No	No	No	No	No	No	No	Yes	No	No	No
chr9	118644944	118647561	chr9	118913338	118915805	Yes	No	Yes	No	No	No	No	No	No	No	No	No	No	No	No	No	No	No	No	No	No	No	Yes	No	No	No
chr9	118644944	118647561	chr9	118928178	118930045	Yes	No	No	No	No	No	No	No	No	No	No	No	No	No	No	No	No	No	No	No	No	No	Yes	No	No	No
chr9	118644944	118647561	chr9	118873751	118876059	Yes	Yes	Yes	No	No	No	No	No	No	No	No	No	No	No	Yes	No	No	No	No	No	No	No	Yes	No	No	No
chr9	118644944	118647561	chr9	118970318	118972396	Yes	Yes	No	No	No	No	No	No	No	No	No	No	No	No	No	No	No	No	No	No	No	No	Yes	No	No	No
chr9	118644944	118647561	chr9	118762366	118763974	Yes	No	No	No	No	No	No	No	No	No	No	No	No	No	No	No	No	No	No	No	No	No	No	No	No	No
chr9	131416793	131420276	chr9	131450144	131453683	Yes	No	No	No	No	No	No	Yes	Yes	No	Yes	No	No	No	No	Yes	No	No	No	No	No	No	Yes	No	No	No
chr9	131416793	131420276	chr9	131444330	131447970	Yes	No	No	No	Yes	Yes	No	No	Yes	No	Yes	No	No	No	Yes	No	No	No	No	No	No	No	No	No	No	No
chr9	129423299	129425941	chr9	129450510	129454237	Yes	Yes	No	No	No	No	No	No	No	No	No	Yes	Yes	No	No	No	No	No	No	No	No	Yes	No	Yes	No	Yes
chr9	118434063	118436301	chr9	118452708	118454470	Yes	No	Yes	No	No	No	No	No	No	No	No	No	No	No	Yes	No	No	No	No	No	No	No	Yes	No	No	No
chr9	109410227	109412064	chr9	109621708	109627490	Yes	No	No	No	No	No	No	No	No	No	Yes	No	No	No	No	Yes	No	No	No	No	Yes	No	No	No	No	No
chr9	107256345	107258286	chr9	107444057	107446138	Yes	No	No	No	No	No	No	No	No	No	No	No	No	No	No	No	No	No	No	No	No	No	No	No	No	No
chr9	34252156	34257191	chr9	34378425	34380782	Yes	Yes	No	Yes	Yes	Yes	Yes	Yes	Yes	No	Yes	Yes	Yes	No	Yes	No	No	No	No	No	No	No	Yes	Yes	No	Yes
chr9	96763953	96765984	chr9	96973865	96977510	Yes	Yes	No	No	No	No	No	No	No	No	No	No	No	No	No	No	No	Yes	No	No	No	No	No	No	No	No
chr9	140021338	140025550	chr9	140062236	140064801	Yes	No	No	No	No	No	No	No	No	No	No	No	No	No	No	No	No	No	No	No	No	No	No	No	No	No
chr9	126485628	126488574	chr9	126800804	126805101	Yes	Yes	No	No	No	No	No	No	No	No	No	No	No	No	No	No	No	No	No	No	No	No	Yes	No	No	Yes
chr9	138983708	138988586	chr9	138997815	139003251	Yes	Yes	No	No	Yes	No	Yes	Yes	No	No	Yes	No	No	No	No	No	No	Yes	No	No	No	No	No	No	No	Yes
chr9	138983708	138988586	chr9	139009909	139012182	Yes	No	No	No	Yes	No	No	Yes	No	No	Yes	No	No	No	No	No	No	No	No	No	Yes	No	No	No	No	No
chr9	13426189	13428994	chr9	13688085	13690691	Yes	No	No	No	No	No	No	Yes	No	No	No	No	No	No	No	No	No	No	No	No	No	No	No	No	No	No
chr9	113797915	113801511	chr9	113909968	113912489	Yes	No	No	No	No	No	No	No	No	No	No	No	No	No	No	No	No	No	No	No	No	No	Yes	No	No	No
chr9	113797915	113801511	chr9	114060498	114063482	Yes	No	Yes	No	No	No	Yes	No	Yes	Yes	No	No	Yes	No	No	No	No	No	Yes	No	Yes	No	Yes	Yes	Yes	Yes
chr9	90924493	90926379	chr9	91001592	91005029	Yes	Yes	No	No	No	No	No	No	No	No	No	No	Yes	No	No	Yes	No	No	No	No	No	No	No	No	No	No
chr9	90924493	90926379	chr9	91192294	91194841	Yes	No	No	No	No	No	No	No	No	No	No	No	No	No	No	No	No	No	No	No	No	No	No	No	No	No
chr9	29829866	29832313	chr9	31798888	31801045	Yes	Yes	No	No	No	No	No	No	No	No	No	No	No	No	No	No	No	No	No	No	No	No	No	No	No	No
chr9	29829866	29832313	chr9	31302070	31305392	No	No	No	No	No	No	No	No	No	No	No	No	No	No	No	No	No	No	No	No	No	No	No	No	No	No
chr9	29829866	29832313	chr9	30773577	30775552	No	Yes	No	No	No	No	No	No	No	No	No	No	No	No	No	No	No	No	No	No	No	No	No	No	No	No
chr9	29829866	29832313	chr9	30966506	30968674	Yes	No	No	No	No	No	No	No	No	No	No	No	No	No	No	No	No	No	Yes	No	No	No	No	No	No	No
chr9	129701477	129704759	chr9	129975694	129978125	Yes	No	No	No	No	No	No	Yes	Yes	No	No	No	No	No	No	Yes	No	No	No	No	No	No	No	No	No	No
chr9	129701477	129704759	chr9	130157445	130161460	Yes	No	No	No	No	No	No	No	No	No	No	No	No	No	No	No	No	No	No	No	No	No	No	No	No	No
chr9	35755690	35758260	chr9	35786920	35788787	Yes	No	No	No	Yes	Yes	No	Yes	No	No	No	No	No	No	No	No	No	No	No	No	No	No	No	No	No	No
chr9	129701477	129704759	chr9	129959367	129962974	Yes	No	Yes	Yes	Yes	Yes	Yes	Yes	Yes	Yes	Yes	Yes	Yes	Yes	Yes	Yes	Yes	Yes	Yes	Yes	Yes	Yes	Yes	Yes	Yes	Yes
chr9	129701477	129704759	chr9	129956951	129958476	Yes	No	No	No	No	No	No	No	No	No	No	No	No	No	No	No	No	No	No	No	No	No	No	No	No	No
chr9	129701477	129704759	chr9	129966737	129968549	Yes	No	No	No	No	No	No	No	No	No	No	No	No	No	No	No	No	No	No	No	No	No	No	No	No	No
chr9	29829866	29832313	chr9	32250375	32252857	Yes	Yes	No	No	No	No	No	No	No	No	No	No	No	No	No	No	No	No	No	No	No	No	No	No	No	No
chr9	86321355	86324490	chr9	86431368	86433613	No	No	No	No	No	No	No	No	No	No	No	No	No	No	No	No	No	No	No	No	No	No	No	No	No	No
chr9	91500902	91503093	chr9	91614695	91617602	Yes	No	No	No	No	No	No	No	No	No	No	Yes	No	No	No	No	No	No	No	No	No	Yes	No	No	No	No
chr9	109897896	109901061	chr9	109933172	109936054	Yes	Yes	No	No	No	No	No	Yes	No	No	No	Yes	No	No	No	No	No	No	No	No	No	No	Yes	No	Yes	No
chr9	109897896	109901061	chr9	110102218	110104724	Yes	No	No	No	No	No	No	No	No	No	No	No	No	No	No	No	No	No	No	No	No	No	No	No	No	No
chr9	72585099	72588238	chr9	72724948	72729493	Yes	Yes	Yes	Yes	Yes	Yes	Yes	Yes	Yes	Yes	Yes	Yes	Yes	No	Yes	Yes	Yes	Yes	Yes	Yes	Yes	Yes	Yes	Yes	Yes	Yes
chr9	123652503	123657705	chr9	123697168	123700203	Yes	No	No	No	Yes	Yes	No	Yes	Yes	No	No	No	No	No	No	No	Yes	No	No	No	No	No	Yes	No	Yes	No
chr9	72585099	72588238	chr9	72843073	72846356	Yes	No	Yes	No	No	No	No	Yes	No	Yes	Yes	No	No	Yes	No	No	No	No	No	No	Yes	No	No	No	No	Yes
chr9	72585099	72588238	chr9	73214861	73218679	Yes	Yes	No	No	Yes	No	Yes	No	No	No	No	No	No	No	No	No	No	No	No	No	Yes	No	No	No	No	No
chr9	129372822	129375301	chr9	129543030	129545412	Yes	No	No	No	Yes	Yes	Yes	Yes	No	No	Yes	No	No	No	Yes	No	No	Yes	No	No	No	No	No	No	Yes	No
chr9	129372822	129375301	chr9	129450510	129454237	Yes	Yes	Yes	Yes	Yes	Yes	Yes	Yes	Yes	Yes	No	Yes	No	No	Yes	Yes	No	No	Yes	Yes	Yes	Yes	No	No	Yes	Yes
chr9	129372822	129375301	chr9	129463988	129465888	Yes	Yes	No	No	Yes	No	No	Yes	No	No	No	No	No	No	No	No	No	No	No	No	No	No	No	No	No	No
chr9	129372822	129375301	chr9	129423299	129425941	Yes	No	No	No	No	No	No	No	No	No	No	No	Yes	No	No	No	No	No	No	No	No	Yes	No	No	No	Yes
chr9	101076197	101080552	chr9	101126771	101128809	Yes	No	No	No	No	No	No	Yes	No	No	No	No	No	No	No	Yes	No	Yes	No	No	No	No	No	No	No	No
chr9	19470970	19473208	chr9	19640372	19643138	Yes	Yes	No	No	No	No	No	No	No	No	No	No	No	No	No	No	No	No	No	No	No	No	No	No	No	No
chr9	19470970	19473208	chr9	19921910	19923373	Yes	Yes	No	No	No	No	No	Yes	No	No	No	No	No	No	No	No	No	No	No	No	Yes	No	No	No	No	Yes
chr9	19470970	19473208	chr9	19925123	19927513	No	Yes	No	No	No	No	No	No	No	No	No	No	No	No	No	No	No	No	No	No	No	No	No	No	No	No
chr9	13426189	13428994	chr9	14312313	14316755	No	No	No	No	No	No	No	No	No	No	No	No	No	No	No	No	No	No	No	No	No	No	No	No	No	No
chr9	13426189	13428994	chr9	14319764	14323773	Yes	Yes	No	No	No	No	No	No	No	No	No	No	No	No	No	No	No	No	No	No	No	No	No	No	No	Yes
chr9	101076197	101080552	chr9	101552613	101554650	Yes	Yes	No	No	Yes	Yes	No	Yes	Yes	No	Yes	No	No	No	No	No	No	No	No	No	No	No	No	No	Yes	No
chr9	101076197	101080552	chr9	101557794	101559838	Yes	No	No	No	No	No	No	No	No	No	No	No	No	No	No	No	No	No	No	No	No	No	No	No	No	No
chr9	101076197	101080552	chr9	101471359	101473313	Yes	Yes	No	No	No	No	No	No	No	No	No	No	No	No	No	No	No	No	No	No	No	No	No	No	No	No
chr9	101076197	101080552	chr9	101468016	101470610	Yes	No	Yes	Yes	No	No	Yes	Yes	No	No	Yes	No	No	No	Yes	No	No	Yes	Yes	Yes	Yes	No	Yes	No	No	Yes
chr9	101076197	101080552	chr9	101536495	101539126	Yes	Yes	Yes	Yes	Yes	Yes	Yes	Yes	Yes	Yes	Yes	Yes	No	Yes	Yes	Yes	No	Yes	Yes	Yes	Yes	Yes	Yes	No	Yes	Yes
chr9	13426189	13428994	chr9	14767859	14770299	Yes	Yes	No	No	No	No	No	No	No	No	No	No	No	No	No	No	No	No	No	No	No	No	No	No	No	No
chr9	101076197	101080552	chr9	101203864	101206788	Yes	No	No	No	No	No	No	No	No	No	No	No	No	No	No	No	No	Yes	No	No	No	No	No	No	No	No
chr9	101076197	101080552	chr9	101285035	101286715	Yes	No	No	No	No	No	No	Yes	No	No	No	No	No	No	Yes	Yes	No	No	No	No	No	No	No	No	No	Yes
chr9	101076197	101080552	chr9	101332321	101333824	Yes	Yes	No	No	No	No	No	No	No	No	No	No	No	No	No	No	No	Yes	No	No	No	No	No	No	No	No
chr9	13426189	13428994	chr9	14427724	14430250	Yes	Yes	No	No	No	No	No	No	No	No	No	No	No	No	No	No	No	No	No	No	Yes	No	No	No	No	No
chr9	13426189	13428994	chr9	14433036	14435131	Yes	Yes	No	No	No	No	No	No	No	No	No	No	No	No	No	No	No	No	No	No	No	No	No	No	No	No
chr9	13426189	13428994	chr9	14352170	14354909	Yes	No	No	No	No	No	No	Yes	Yes	No	No	No	No	No	No	No	No	No	No	No	Yes	No	Yes	No	Yes	Yes
chr9	13426189	13428994	chr9	14399323	14402205	Yes	Yes	Yes	No	No	No	No	Yes	No	No	No	No	No	No	No	No	No	No	No	No	No	No	No	No	No	No
chr9	72089396	72092488	chr9	72119900	72121717	Yes	No	No	No	No	No	No	No	No	No	No	No	No	No	No	No	No	No	No	No	No	No	No	No	No	No
chr9	137034167	137037698	chr9	137108781	137110888	Yes	Yes	No	No	Yes	Yes	No	No	No	No	No	Yes	No	No	No	No	No	Yes	No	No	No	Yes	No	No	No	Yes
chr9	137034167	137037698	chr9	137310737	137313230	Yes	Yes	No	No	Yes	No	No	No	No	No	Yes	No	No	No	No	No	No	No	No	No	No	No	No	No	No	No
chr9	137034167	137037698	chr9	137333609	137336372	Yes	Yes	Yes	Yes	Yes	Yes	Yes	Yes	Yes	Yes	Yes	Yes	Yes	Yes	Yes	Yes	Yes	Yes	Yes	Yes	Yes	Yes	Yes	Yes	Yes	Yes
chr9	137034167	137037698	chr9	137325803	137331066	Yes	Yes	No	No	Yes	No	No	No	No	No	Yes	No	No	No	No	No	No	No	No	Yes	Yes	No	No	No	No	No
chr9	137034167	137037698	chr9	137340212	137342904	Yes	No	No	No	No	No	No	No	No	No	No	No	No	No	Yes	Yes	No	No	No	No	Yes	No	No	No	No	No
chr9	137034167	137037698	chr9	137297869	137301149	Yes	No	No	No	Yes	No	No	No	No	No	No	No	No	No	No	No	No	No	No	No	Yes	No	Yes	No	No	No
chr9	137034167	137037698	chr9	137215078	137221895	Yes	Yes	No	No	No	No	No	Yes	No	No	Yes	No	No	No	Yes	No	No	No	Yes	Yes	Yes	No	Yes	No	No	No
chr9	21490685	21493499	chr9	21788319	21791142	Yes	Yes	No	No	No	No	No	Yes	No	No	Yes	No	No	No	No	Yes	No	No	No	No	No	No	Yes	No	No	No
chr9	36994831	36997400	chr9	37261396	37263503	Yes	No	No	Yes	No	No	Yes	Yes	No	No	No	No	Yes	No	No	Yes	No	Yes	Yes	No	No	No	No	No	No	Yes
chr9	77565823	77568810	chr9	77615820	77618537	Yes	No	No	No	No	No	No	No	No	No	Yes	No	No	Yes	No	Yes	No	No	No	No	No	No	No	No	No	No
chr9	36994831	36997400	chr9	37410695	37412144	Yes	Yes	No	No	No	No	No	No	No	No	No	No	No	No	No	No	No	No	No	No	No	No	No	No	No	No
chr9	36994831	36997400	chr9	37385488	37386989	Yes	No	No	No	No	No	No	No	No	No	No	No	No	No	No	No	No	No	No	No	No	No	No	No	No	No
chr9	36994831	36997400	chr9	37389853	37392874	Yes	No	No	No	No	No	No	No	No	No	No	No	No	No	No	No	No	No	No	No	No	No	No	No	No	No
chr9	36994831	36997400	chr9	37328996	37330658	Yes	No	No	No	No	No	No	Yes	No	No	No	No	No	No	No	Yes	No	No	No	No	No	No	No	No	No	No
chr9	36994831	36997400	chr9	37363903	37365902	Yes	Yes	No	No	No	No	No	Yes	No	No	No	No	No	No	No	No	No	No	No	No	No	No	No	No	No	No
chr9	36994831	36997400	chr9	37308032	37310327	Yes	Yes	No	No	No	No	Yes	No	No	No	No	No	No	No	No	No	No	Yes	No	Yes	No	No	No	No	No	Yes
chr9	27376726	27380070	chr9	27527363	27531059	Yes	Yes	No	No	No	No	No	No	No	No	No	No	No	No	No	No	No	No	No	No	No	No	No	No	Yes	No
chr9	118911271	118913318	chr9	119333246	119335863	Yes	Yes	No	No	No	No	No	No	No	No	No	No	No	No	No	No	No	No	No	No	Yes	No	No	No	No	Yes
chr9	118911271	118913318	chr9	119421626	119424617	No	No	No	No	No	No	No	No	No	No	No	No	No	No	No	No	No	No	No	No	No	No	No	No	No	No
chr9	118911271	118913318	chr9	119408329	119410733	No	No	No	No	No	No	No	No	No	No	No	No	No	No	No	No	No	No	No	No	No	No	No	No	No	No
chr9	118911271	118913318	chr9	119252433	119254607	No	No	No	No	No	No	No	No	No	No	No	No	No	No	No	No	No	No	No	No	No	No	No	No	No	No
chr9	73004186	73008926	chr9	73214861	73218679	Yes	Yes	No	No	No	No	No	Yes	Yes	No	No	No	No	No	Yes	No	No	No	No	No	No	No	No	No	No	No
chr9	20939781	20942568	chr9	21109953	21112778	Yes	Yes	No	No	No	No	No	Yes	No	No	Yes	No	No	No	No	No	Yes	No	No	No	No	No	Yes	No	No	No
chr9	20620723	20626000	chr9	20880308	20881496	No	Yes	No	No	No	No	No	No	No	No	No	No	No	No	No	No	No	No	No	No	No	No	No	No	No	No
chr9	20620723	20626000	chr9	20884096	20886118	Yes	No	No	No	No	No	No	Yes	No	No	No	No	No	No	No	No	No	No	No	No	No	No	No	No	No	No
chr9	20620723	20626000	chr9	21109953	21112778	Yes	No	Yes	No	No	Yes	No	No	Yes	No	No	No	No	No	No	No	No	No	No	No	Yes	No	Yes	No	No	No
chr9	20620723	20626000	chr9	20939781	20942568	Yes	Yes	Yes	Yes	No	Yes	Yes	Yes	Yes	No	Yes	No	No	No	Yes	Yes	Yes	No	Yes	No	Yes	Yes	Yes	No	Yes	Yes
chr9	20620723	20626000	chr9	20932573	20934098	No	Yes	No	No	No	No	No	No	No	No	No	No	No	No	No	No	No	No	No	No	No	No	No	No	No	No
chr9	129882667	129886108	chr9	129947751	129950800	Yes	Yes	No	No	No	No	No	Yes	No	No	No	No	No	No	No	No	No	No	No	No	No	No	Yes	No	No	No
chr9	72026439	72029055	chr9	72532851	72535780	No	Yes	No	No	No	No	No	No	No	No	No	No	No	No	No	No	No	No	No	No	No	No	No	No	No	No
chr9	72026439	72029055	chr9	72545468	72549209	Yes	No	No	No	No	No	No	No	No	No	No	No	No	No	No	No	No	No	No	No	No	No	No	No	No	No
chr9	134465453	134468036	chr9	134613885	134617126	Yes	No	Yes	Yes	Yes	Yes	Yes	Yes	Yes	Yes	Yes	Yes	Yes	Yes	Yes	Yes	Yes	Yes	Yes	Yes	Yes	Yes	Yes	No	Yes	Yes
chr9	134465453	134468036	chr9	134619834	134623670	Yes	Yes	Yes	Yes	Yes	Yes	No	Yes	Yes	Yes	Yes	Yes	No	No	Yes	Yes	No	Yes	Yes	Yes	Yes	Yes	Yes	No	Yes	No
chr9	72026439	72029055	chr9	72491665	72494364	Yes	No	No	No	No	No	No	No	No	No	No	No	No	No	No	No	No	No	No	No	No	No	No	No	No	No
chr9	72026439	72029055	chr9	72163047	72165621	Yes	No	No	No	No	No	No	No	No	No	No	No	No	No	No	No	No	No	No	No	No	No	No	No	No	No
chr9	117313473	117315844	chr9	117348474	117352057	Yes	No	No	No	No	No	No	Yes	No	No	Yes	No	No	No	No	No	No	No	No	No	No	No	No	No	No	No
chr9	92220351	92221898	chr9	92863888	92865937	Yes	No	No	No	No	No	No	No	No	No	No	No	No	No	No	No	No	No	No	No	No	No	No	No	No	No
chr9	92220351	92221898	chr9	92860438	92862812	Yes	Yes	No	No	No	No	No	No	No	No	No	No	No	No	No	No	No	No	No	No	No	No	No	No	No	No
chr9	77391326	77393300	chr9	77690369	77693929	Yes	Yes	Yes	No	Yes	Yes	Yes	Yes	Yes	No	Yes	No	No	No	Yes	Yes	Yes	Yes	Yes	No	Yes	No	Yes	No	Yes	Yes
chr9	77391326	77393300	chr9	77615820	77618537	Yes	No	Yes	Yes	Yes	Yes	Yes	Yes	Yes	Yes	Yes	No	No	Yes	Yes	Yes	Yes	Yes	Yes	No	Yes	No	Yes	Yes	Yes	Yes
chr9	77391326	77393300	chr9	77565823	77568810	Yes	Yes	No	No	No	No	No	No	No	No	No	No	No	No	No	No	No	No	No	Yes	No	No	No	No	No	No
chr9	213473	216467	chr9	271672	273864	Yes	Yes	No	No	No	No	No	No	No	No	No	No	No	No	No	No	No	No	No	No	No	No	No	No	No	No
chr9	213473	216467	chr9	305330	308433	Yes	No	No	No	No	No	No	No	No	No	No	No	No	No	No	No	No	No	No	No	No	No	No	No	No	No
chr9	2871767	2873927	chr9	3440322	3442784	No	Yes	No	No	No	No	No	No	No	No	No	No	No	No	No	No	No	No	No	No	No	No	No	No	No	No
chr9	79781256	79783933	chr9	80365127	80368204	No	Yes	No	No	No	No	No	No	No	No	No	No	No	No	No	No	No	No	No	No	No	No	No	No	No	No
chr9	136855410	136861019	chr9	136963344	136965939	Yes	Yes	No	No	Yes	Yes	No	Yes	Yes	No	Yes	Yes	No	No	No	No	No	Yes	Yes	No	No	Yes	No	No	Yes	No
chr9	137669996	137671950	chr9	137872961	137876420	Yes	Yes	No	No	Yes	Yes	No	Yes	Yes	Yes	No	No	No	No	No	No	No	No	No	No	No	No	No	Yes	No	Yes
chr9	89588836	89590416	chr9	89937181	89940892	Yes	No	No	No	No	No	No	No	No	No	No	No	No	No	No	No	No	No	No	No	No	No	Yes	No	No	No
chr9	137669996	137671950	chr9	138302511	138306202	Yes	No	No	No	No	No	No	No	No	No	No	No	No	No	No	No	No	No	No	No	No	No	No	No	No	No
chr9	2871767	2873927	chr9	3180456	3182826	Yes	Yes	No	No	No	No	No	No	No	No	No	No	No	No	No	No	No	No	No	No	Yes	No	No	No	No	Yes
chr9	112295148	112298189	chr9	112317690	112320163	Yes	No	No	No	No	No	No	No	No	No	Yes	No	No	No	No	Yes	No	No	No	No	No	No	No	No	No	No
chr9	91192294	91194841	chr9	91614695	91617602	Yes	No	No	No	No	No	No	No	No	No	No	No	No	No	No	No	No	No	No	No	Yes	No	No	No	No	No
chr9	79781256	79783933	chr9	80069498	80074037	Yes	No	No	No	No	No	No	No	No	No	No	No	No	No	No	No	No	No	No	No	No	No	No	No	No	No
chr9	79781256	79783933	chr9	79830032	79832064	No	No	No	No	No	No	No	No	No	No	No	No	No	No	No	No	No	No	No	No	No	No	No	No	No	No
chr9	2871767	2873927	chr9	4364612	4368057	No	No	No	No	No	No	No	No	No	No	No	No	No	No	No	No	No	No	No	No	No	No	No	No	No	No
chr9	2871767	2873927	chr9	4373926	4376704	No	No	No	No	No	No	No	No	No	No	No	No	No	No	No	No	No	No	No	No	No	No	No	No	No	No
chr9	139232688	139234933	chr9	139257039	139259347	Yes	No	No	No	Yes	Yes	No	No	No	No	Yes	Yes	No	No	Yes	No	No	No	No	No	No	No	No	No	No	Yes
chr9	139232688	139234933	chr9	139293424	139296843	Yes	No	Yes	No	Yes	Yes	No	Yes	No	No	Yes	Yes	No	Yes	Yes	Yes	No	Yes	No	No	Yes	Yes	No	No	No	Yes
chr9	125571105	125573750	chr9	126110975	126113294	Yes	Yes	No	No	No	No	No	No	No	No	No	No	No	No	No	No	No	No	No	No	No	No	No	No	No	No
chr9	125864061	125866261	chr9	125986572	125989131	Yes	Yes	No	No	No	Yes	No	Yes	No	No	No	No	No	No	No	No	No	No	No	No	No	No	No	No	No	No
chr9	125864061	125866261	chr9	126110975	126113294	Yes	Yes	No	Yes	Yes	Yes	No	Yes	Yes	No	Yes	Yes	No	No	No	Yes	No	Yes	No	Yes	Yes	Yes	No	No	No	No
chr9	110245577	110247467	chr9	111575076	111578215	No	No	No	No	No	No	No	No	No	No	No	No	No	No	No	No	No	No	No	No	No	No	No	No	No	No
chr9	110245577	110247467	chr9	111522703	111525415	Yes	Yes	No	No	No	No	No	No	No	No	No	No	No	No	No	No	No	No	No	No	Yes	No	No	No	No	No
chr9	125265895	125267156	chr9	125571105	125573750	No	Yes	No	No	No	No	No	No	No	No	No	No	No	No	No	No	No	No	No	No	No	No	No	No	No	No
chr9	110245577	110247467	chr9	111296436	111298897	No	No	No	No	No	No	No	No	No	No	No	No	No	No	No	No	No	No	No	No	No	No	No	No	No	No
chr9	110245577	110247467	chr9	111326921	111329298	Yes	Yes	Yes	Yes	No	No	No	Yes	No	No	No	No	No	No	No	No	No	No	No	No	Yes	No	No	No	No	Yes
chr9	110245577	110247467	chr9	111432647	111435905	No	Yes	No	No	No	No	No	No	No	No	No	No	No	No	No	No	No	No	No	No	No	No	No	No	No	No
chr9	110245577	110247467	chr9	111031417	111036271	Yes	No	No	Yes	No	No	No	No	No	No	No	No	No	No	No	No	No	No	No	No	No	No	Yes	No	No	No
chr9	109897896	109901061	chr9	111522703	111525415	No	No	No	No	No	No	No	No	No	No	No	No	No	No	No	No	No	No	No	No	No	No	No	No	No	No
chr9	79007912	79010673	chr9	79318654	79320932	Yes	No	No	No	No	No	No	No	No	No	No	No	No	No	No	No	No	No	No	No	No	No	No	No	No	No
chr9	124622378	124624919	chr9	124752371	124756083	Yes	No	No	No	No	Yes	No	No	No	No	No	No	No	No	No	No	No	No	No	No	No	No	No	No	No	No
chr9	128989875	128992542	chr9	129158623	129162335	Yes	No	No	No	Yes	No	No	No	No	No	No	No	No	No	No	No	No	No	No	No	No	No	No	No	No	No
chr9	128989875	128992542	chr9	129251941	129255232	Yes	Yes	No	No	No	No	No	No	Yes	No	No	No	No	No	No	No	No	No	No	No	No	No	No	No	No	No
chr9	133741212	133742918	chr9	133814036	133818250	Yes	Yes	No	No	Yes	Yes	No	Yes	Yes	No	Yes	Yes	No	No	Yes	Yes	No	Yes	Yes	No	Yes	Yes	No	No	Yes	Yes
chr9	133741212	133742918	chr9	133871368	133875161	Yes	Yes	Yes	No	Yes	No	No	Yes	No	No	Yes	Yes	No	No	Yes	Yes	No	Yes	No	No	Yes	No	Yes	No	No	Yes
chr9	133741212	133742918	chr9	133920396	133923560	Yes	Yes	No	No	Yes	Yes	No	No	Yes	No	No	Yes	No	No	No	Yes	No	Yes	No	No	Yes	No	No	No	No	No
chr9	121590452	121592735	chr9	122051035	122053180	Yes	Yes	Yes	No	No	No	No	No	No	No	No	No	No	No	No	No	No	No	No	No	Yes	No	Yes	No	No	No
chr9	121590452	121592735	chr9	122079909	122081932	No	Yes	No	No	No	No	No	No	No	No	No	No	No	No	No	No	No	No	No	No	No	No	No	No	No	No
chr9	103362747	103365688	chr9	103461996	103464105	Yes	Yes	No	No	No	No	No	No	No	No	No	No	Yes	No	No	No	No	No	No	No	No	No	No	Yes	No	Yes
chr9	133643250	133648578	chr9	133708663	133713344	Yes	No	Yes	No	No	No	No	Yes	Yes	No	No	Yes	No	No	No	No	No	No	No	No	Yes	No	Yes	No	No	No
chr9	133643250	133648578	chr9	133735368	133737124	Yes	No	Yes	No	No	No	No	Yes	No	No	No	Yes	No	No	No	Yes	No	Yes	No	No	Yes	No	Yes	No	No	Yes
chr9	133643250	133648578	chr9	133738269	133740165	Yes	No	Yes	Yes	Yes	Yes	Yes	Yes	Yes	Yes	Yes	Yes	Yes	Yes	Yes	Yes	No	Yes	Yes	No	Yes	Yes	Yes	No	Yes	Yes
chr9	133643250	133648578	chr9	133741212	133742918	Yes	Yes	Yes	Yes	Yes	Yes	No	Yes	Yes	No	No	Yes	No	No	Yes	Yes	No	Yes	Yes	Yes	Yes	No	Yes	No	Yes	Yes
chr9	133643250	133648578	chr9	133814036	133818250	Yes	Yes	No	No	No	No	No	No	No	No	No	No	No	No	No	No	Yes	Yes	No	No	No	No	No	No	Yes	No
chr9	136645937	136650229	chr9	136855410	136861019	Yes	Yes	Yes	Yes	Yes	Yes	Yes	Yes	Yes	Yes	Yes	Yes	No	No	Yes	Yes	Yes	Yes	Yes	Yes	Yes	Yes	Yes	No	Yes	Yes
chr9	136645937	136650229	chr9	136963344	136965939	Yes	No	No	No	No	No	No	No	No	No	No	No	No	No	No	No	No	No	No	No	No	No	No	No	No	No
chr9	138329721	138334317	chr9	138390464	138393339	Yes	Yes	No	No	No	No	No	No	No	No	No	No	No	No	No	Yes	No	Yes	No	No	No	Yes	No	No	No	No
chr9	138329721	138334317	chr9	138365926	138367702	Yes	No	No	No	Yes	No	No	No	No	No	No	No	No	No	No	No	No	Yes	No	No	No	No	No	No	No	Yes
chr9	103362747	103365688	chr9	104073020	104075279	Yes	Yes	No	Yes	Yes	No	Yes	Yes	Yes	Yes	Yes	No	No	No	No	Yes	Yes	No	No	No	Yes	No	Yes	No	Yes	Yes
chr9	103362747	103365688	chr9	103996842	103998962	Yes	Yes	No	No	No	No	No	No	No	No	No	No	No	No	No	No	No	No	No	No	Yes	No	No	No	No	Yes
chr9	103362747	103365688	chr9	103880740	103882804	Yes	No	No	No	No	No	No	No	No	No	No	No	No	No	No	No	No	No	No	No	No	No	No	No	No	No
chr9	103362747	103365688	chr9	104291321	104293631	No	Yes	No	No	No	No	No	No	No	No	No	No	No	No	No	No	No	No	No	No	No	No	No	No	No	No
chr9	103362747	103365688	chr9	104149487	104151741	No	Yes	No	No	No	No	No	No	No	No	No	No	No	No	No	No	No	No	No	No	No	No	No	No	No	No
chr9	116162667	116164835	chr9	116416570	116421402	Yes	No	No	No	No	No	No	Yes	No	No	Yes	No	No	No	Yes	No	No	No	No	No	Yes	No	Yes	No	No	Yes
chr9	116162667	116164835	chr9	116349303	116350972	Yes	Yes	No	No	Yes	No	No	No	No	No	No	No	No	No	No	No	No	No	No	No	No	No	No	No	No	No
chr9	106787673	106790285	chr9	107147666	107149952	Yes	No	No	No	No	No	No	No	No	No	No	No	No	No	No	No	No	No	No	No	No	No	Yes	No	No	No
chr9	33080172	33083729	chr9	33165045	33168623	Yes	Yes	No	Yes	Yes	No	No	Yes	No	No	No	Yes	No	No	Yes	Yes	No	No	No	No	No	No	Yes	No	No	No
chr9	33080172	33083729	chr9	33169943	33173609	Yes	Yes	Yes	Yes	Yes	Yes	Yes	Yes	Yes	Yes	Yes	Yes	No	No	Yes	No	No	No	No	Yes	Yes	Yes	Yes	No	Yes	Yes
chr9	33080172	33083729	chr9	33178437	33182160	Yes	No	No	No	No	No	No	No	No	No	No	No	No	No	No	No	No	Yes	No	No	No	No	No	No	No	No
chr9	33080172	33083729	chr9	33222899	33227431	Yes	Yes	Yes	Yes	Yes	Yes	Yes	Yes	Yes	Yes	Yes	Yes	Yes	Yes	Yes	Yes	Yes	Yes	Yes	Yes	Yes	Yes	Yes	Yes	Yes	Yes
chr9	5449445	5452936	chr9	5582465	5584572	Yes	Yes	Yes	No	No	No	No	Yes	No	No	No	No	No	No	No	No	No	No	No	No	No	No	No	No	No	No
chr9	5449445	5452936	chr9	5586050	5587817	Yes	Yes	Yes	No	Yes	No	No	No	No	No	No	No	No	No	No	No	No	No	No	No	No	No	Yes	No	No	No
chr9	5449445	5452936	chr9	5574345	5576060	Yes	No	No	No	No	No	No	No	No	No	No	No	Yes	No	No	No	No	No	No	No	No	No	No	No	No	Yes
chr9	5449445	5452936	chr9	5588872	5591439	Yes	No	Yes	Yes	Yes	Yes	No	Yes	Yes	Yes	Yes	No	No	No	Yes	Yes	No	Yes	Yes	No	No	No	Yes	Yes	Yes	Yes
chr9	5449445	5452936	chr9	5599214	5601856	Yes	No	Yes	No	Yes	Yes	No	No	No	No	No	No	No	No	No	No	No	No	Yes	No	No	No	No	No	Yes	No
chr9	121590452	121592735	chr9	123110156	123112472	No	No	No	No	No	No	No	No	No	No	No	No	No	No	No	No	No	No	No	No	No	No	No	No	No	No
chr9	121590452	121592735	chr9	122127036	122129163	Yes	No	Yes	Yes	No	No	No	No	No	No	No	No	No	No	No	No	No	No	No	No	No	No	Yes	No	No	No
chr9	98223820	98226275	chr9	98265922	98270991	Yes	No	No	No	No	Yes	No	Yes	Yes	No	No	No	No	No	No	No	No	No	No	No	Yes	No	No	No	Yes	No
chr9	99178512	99183966	chr9	99211297	99214360	Yes	No	No	No	No	No	Yes	Yes	No	No	Yes	No	No	No	No	No	No	No	No	No	No	No	No	No	No	No
chr9	67288683	67291559	chr9	69651421	69653463	Yes	Yes	No	No	No	No	No	No	No	No	No	No	No	No	No	No	No	No	No	No	No	No	No	No	No	No
chr9	67288683	67291559	chr9	70150654	70151935	No	No	No	No	No	No	No	No	No	No	No	No	No	No	No	No	No	No	No	No	No	No	No	No	No	No
chr9	137034167	137037698	chr9	137629676	137632254	No	Yes	No	No	No	No	No	No	No	No	No	No	No	No	No	No	No	No	No	No	No	No	No	No	No	No
chr9	18254223	18257349	chr9	18394970	18396899	Yes	Yes	Yes	No	No	Yes	No	Yes	No	No	No	No	No	No	Yes	No	No	No	Yes	No	No	No	Yes	No	No	No
chr9	18254223	18257349	chr9	18392558	18394601	Yes	Yes	Yes	No	No	No	No	Yes	No	No	No	No	No	No	No	No	No	No	No	No	No	No	No	No	No	No
chr9	18254223	18257349	chr9	18436957	18439478	Yes	No	No	No	No	No	No	Yes	No	No	No	No	No	No	No	No	No	No	No	No	No	No	No	No	No	No
chr9	18254223	18257349	chr9	18441872	18444074	Yes	Yes	Yes	Yes	No	Yes	No	Yes	Yes	No	No	No	No	No	Yes	No	No	No	No	Yes	Yes	No	Yes	No	Yes	Yes
chr9	137709471	137711143	chr9	137872961	137876420	Yes	Yes	No	No	Yes	No	No	No	No	No	No	No	No	No	No	No	No	No	No	No	No	No	No	No	No	No
chr9	96587850	96590751	chr9	96724284	96726612	Yes	No	No	No	No	No	Yes	Yes	No	No	No	Yes	No	No	No	No	No	No	No	No	No	No	No	No	No	No
chr9	96587850	96590751	chr9	96704825	96707379	Yes	No	No	No	No	No	No	No	No	No	No	No	No	No	No	No	No	No	No	No	No	No	No	No	No	Yes
chr9	17809899	17813046	chr9	18207270	18209349	Yes	No	No	Yes	No	No	No	Yes	No	No	No	No	No	No	No	No	No	No	No	No	Yes	No	Yes	No	Yes	Yes
chr9	17809899	17813046	chr9	18212639	18214570	Yes	No	No	No	No	No	No	No	Yes	No	No	No	No	No	No	No	No	No	No	No	Yes	No	Yes	No	Yes	Yes
chr9	104553254	104555526	chr9	106081575	106083379	No	No	No	No	No	No	No	No	No	No	No	No	No	No	No	No	No	No	No	No	No	No	No	No	No	No
chr9	104553254	104555526	chr9	107147666	107149952	No	Yes	No	No	No	No	No	No	No	No	No	No	No	No	No	No	No	No	No	No	No	No	No	No	No	No
chr9	104553254	104555526	chr9	107256345	107258286	No	Yes	No	No	No	No	No	No	No	No	No	No	No	No	No	No	No	No	No	No	No	No	No	No	No	No
chr9	104553254	104555526	chr9	107444057	107446138	No	Yes	No	No	No	No	No	No	No	No	No	No	No	No	No	No	No	No	No	No	No	No	No	No	No	No
chr9	80102025	80104816	chr9	80365127	80368204	Yes	No	No	No	No	No	No	No	No	No	No	No	No	No	No	No	No	No	No	No	No	No	No	No	No	No
chr9	2145400	2148155	chr9	2180940	2182919	Yes	Yes	Yes	No	No	Yes	No	No	No	Yes	No	No	Yes	No	No	No	No	No	No	No	No	No	No	No	No	Yes
chr9	2145400	2148155	chr9	2178616	2180572	Yes	No	No	No	No	Yes	No	No	No	No	No	No	No	No	No	No	No	No	No	No	No	No	No	No	No	No
chr9	88439139	88441066	chr9	88852534	88855407	No	Yes	No	No	No	No	No	No	No	No	No	No	No	No	No	No	No	No	No	No	No	No	No	No	No	No
chr9	88439139	88441066	chr9	88514653	88516852	Yes	No	No	No	No	No	No	No	No	Yes	No	No	No	No	No	Yes	No	No	No	No	No	No	No	No	No	No
chr9	2145400	2148155	chr9	2661716	2663618	No	No	No	No	No	No	No	No	No	No	No	No	No	No	No	No	No	No	No	No	No	No	No	No	No	No
chr9	2145400	2148155	chr9	2726591	2729292	Yes	Yes	No	No	No	No	No	No	No	No	No	No	No	No	No	Yes	No	No	No	No	No	No	No	No	No	No
chr9	75746060	75749849	chr9	75766208	75768201	Yes	No	No	No	No	No	No	No	No	No	Yes	No	No	No	No	No	No	No	No	No	No	No	No	No	No	No
chr9	98994041	98996044	chr9	99427897	99430655	Yes	No	No	No	No	No	No	No	No	No	No	No	No	No	No	No	No	No	No	No	No	No	No	No	No	No
chr9	98994041	98996044	chr9	99412759	99415207	No	No	No	No	No	No	No	No	No	No	No	No	No	No	No	No	No	No	No	No	No	No	No	No	No	No
chr9	98994041	98996044	chr9	99078750	99080797	Yes	No	No	No	Yes	No	No	Yes	Yes	No	Yes	No	No	No	Yes	Yes	No	Yes	Yes	No	Yes	Yes	Yes	No	Yes	Yes
chr9	77388196	77390082	chr9	77799790	77803168	No	Yes	No	No	No	No	No	No	No	No	No	No	No	No	No	No	No	No	No	No	No	No	No	No	No	No
chr9	77388196	77390082	chr9	77690369	77693929	Yes	Yes	No	No	Yes	Yes	No	Yes	Yes	Yes	Yes	No	No	Yes	No	Yes	No	Yes	No	Yes	Yes	No	Yes	No	Yes	Yes
chr9	77388196	77390082	chr9	77850560	77854745	Yes	Yes	No	No	No	No	No	No	No	No	No	No	No	No	No	No	No	No	No	No	No	No	No	No	No	No
chr9	77388196	77390082	chr9	77615820	77618537	Yes	No	Yes	No	Yes	Yes	Yes	Yes	Yes	No	Yes	No	No	Yes	Yes	Yes	No	Yes	Yes	No	Yes	No	Yes	No	Yes	Yes
chr9	7401471	7404633	chr9	7535123	7537594	Yes	No	Yes	No	No	No	No	No	No	No	No	No	No	No	No	No	No	No	No	No	No	No	No	No	No	Yes
chr9	127614144	127616599	chr9	128134270	128138377	Yes	Yes	No	No	No	No	No	No	No	No	No	No	No	No	No	No	No	No	No	No	No	No	No	No	No	No
chr9	34499655	34502955	chr9	34546021	34549251	Yes	No	Yes	Yes	No	Yes	Yes	Yes	No	No	No	Yes	Yes	No	No	No	No	No	No	Yes	Yes	No	Yes	Yes	No	Yes
chr9	34499655	34502955	chr9	34602338	34604898	Yes	Yes	No	No	Yes	No	No	Yes	No	Yes	No	No	No	No	No	No	No	No	No	No	Yes	No	Yes	No	No	Yes
chr9	108209186	108211876	chr9	108319420	108321674	Yes	No	No	No	No	No	No	No	No	No	No	No	No	No	No	No	No	No	No	No	No	No	No	No	No	No
chr9	7401471	7404633	chr9	8894933	8896951	Yes	No	No	No	No	No	No	No	No	No	No	No	No	No	No	No	No	No	No	No	No	No	No	No	No	No
chr9	135896966	135899713	chr9	136021748	136024049	Yes	Yes	No	No	No	No	No	No	No	No	Yes	No	No	No	No	No	No	No	No	No	No	No	Yes	No	No	No
chr9	112335378	112338117	chr9	112978879	112981318	Yes	No	No	No	No	No	No	Yes	No	No	No	No	No	No	No	No	No	No	No	No	No	No	No	No	No	No
chr9	136738068	136742291	chr9	136855410	136861019	Yes	Yes	No	No	No	No	No	No	No	No	Yes	No	No	No	Yes	Yes	No	No	No	No	No	No	No	No	No	Yes
chr9	112335378	112338117	chr9	112913538	112916716	Yes	Yes	No	No	No	No	No	No	No	No	No	No	No	No	No	No	No	No	No	No	Yes	No	No	No	No	No
chr9	112335378	112338117	chr9	112819274	112822102	Yes	Yes	No	No	No	No	No	No	No	No	No	No	No	No	No	No	No	No	No	No	No	No	No	No	No	No
chr9	112335378	112338117	chr9	112414003	112416739	Yes	No	Yes	No	No	No	No	No	No	No	No	Yes	No	No	Yes	No	No	No	Yes	No	Yes	No	Yes	No	No	No
chr9	112335378	112338117	chr9	112541057	112544187	Yes	Yes	No	No	No	No	No	No	No	No	No	No	No	No	No	No	No	No	No	No	No	No	No	No	No	No
chr9	112335378	112338117	chr9	112577883	112581628	Yes	No	Yes	Yes	Yes	Yes	Yes	Yes	Yes	No	No	Yes	No	Yes	Yes	Yes	Yes	No	Yes	No	Yes	No	Yes	No	Yes	Yes
chr9	112335378	112338117	chr9	112648834	112651284	Yes	No	Yes	No	No	No	No	No	No	No	No	No	No	No	No	No	No	No	No	No	No	No	Yes	No	No	Yes
chr9	22310046	22311290	chr9	22450664	22453508	Yes	No	No	No	No	No	No	No	No	No	No	No	No	No	No	No	No	No	No	No	No	No	No	No	No	No
chr9	18254223	18257349	chr9	18625458	18627060	Yes	Yes	No	No	No	No	No	No	No	No	No	No	No	No	No	No	No	No	No	No	No	No	No	No	No	No
chr9	19026720	19030305	chr9	19455958	19459296	Yes	No	No	No	No	No	No	No	No	No	No	No	No	No	No	No	No	No	No	No	No	No	No	No	No	No
chr9	18254223	18257349	chr9	18790184	18792346	Yes	No	No	No	No	No	No	No	No	No	No	No	No	No	No	No	No	No	No	No	No	No	No	No	No	Yes
chr9	18254223	18257349	chr9	18823156	18825515	Yes	Yes	No	No	No	No	No	Yes	No	No	No	No	No	No	No	No	No	No	No	No	No	No	No	No	No	No
chr9	18254223	18257349	chr9	19026720	19030305	Yes	Yes	No	Yes	No	No	No	Yes	No	No	No	No	No	No	No	No	No	No	No	No	Yes	No	No	No	Yes	No
chr9	18254223	18257349	chr9	19011883	19014696	Yes	Yes	No	Yes	No	No	No	Yes	No	No	No	No	No	No	No	No	No	No	No	No	Yes	No	No	No	No	Yes
chr9	135896966	135899713	chr9	136350008	136352778	Yes	Yes	No	No	No	No	No	No	No	No	No	No	No	No	No	Yes	No	No	No	No	Yes	No	No	No	No	No
chr9	18254223	18257349	chr9	19455958	19459296	No	No	No	No	No	No	No	No	No	No	No	No	No	No	No	No	No	No	No	No	No	No	No	No	No	No
chr9	15551389	15554260	chr9	15605323	15608605	Yes	No	No	No	No	No	No	Yes	No	No	No	No	No	No	No	No	No	No	No	No	Yes	No	No	No	No	No
chr9	117269157	117271205	chr9	117414229	117417061	Yes	No	No	No	No	Yes	No	No	No	No	No	No	No	No	No	No	No	No	No	No	No	No	No	No	No	No
chr9	39030135	39031332	chr9	40071289	40072435	No	No	No	No	No	No	No	No	No	No	No	No	No	No	No	No	No	No	No	No	No	No	No	No	No	No
chr9	581108	583440	chr9	804727	808773	Yes	Yes	Yes	No	No	No	No	No	No	No	No	No	No	No	No	No	No	No	No	No	No	No	No	No	No	No
chr9	581108	583440	chr9	755190	758911	Yes	Yes	No	No	No	No	No	No	No	No	No	No	No	No	No	Yes	No	No	No	No	No	No	No	No	No	No
chr9	581108	583440	chr9	763407	765791	Yes	Yes	No	No	No	Yes	No	No	No	No	No	Yes	No	Yes	No	Yes	No	No	No	No	No	No	No	No	No	No
chr9	90548917	90550287	chr9	90732553	90733877	No	Yes	No	No	No	No	No	No	No	No	No	No	No	No	No	No	No	No	No	No	No	No	No	No	No	No
chr9	135544279	135547252	chr9	135673678	135676712	Yes	No	No	No	No	No	No	No	No	No	No	No	No	No	No	Yes	No	No	No	No	Yes	No	No	No	No	No
chr9	44989669	44990861	chr9	45727186	45730129	No	No	No	No	No	No	No	No	No	No	No	No	No	No	No	No	No	No	No	No	No	No	No	No	No	No
chr9	88122928	88124997	chr9	88223810	88227448	Yes	No	No	No	No	No	No	Yes	No	No	Yes	No	No	No	Yes	Yes	No	No	No	No	No	No	No	No	No	No
chr9	88122928	88124997	chr9	88398775	88403375	No	Yes	No	No	No	No	No	No	No	No	No	No	No	No	No	No	No	No	No	No	No	No	No	No	No	No
chr9	346657	349070	chr9	1008123	1010438	No	No	No	No	No	No	No	No	No	No	No	No	No	No	No	No	No	No	No	No	No	No	No	No	No	No
chr9	346657	349070	chr9	997704	1000020	No	Yes	No	No	No	No	No	No	No	No	No	No	No	No	No	No	No	No	No	No	No	No	No	No	No	No
chr9	104077147	104079283	chr9	104149487	104151741	Yes	No	No	No	No	No	No	No	No	No	No	No	No	Yes	No	No	No	No	No	No	No	No	No	No	No	No
chr9	346657	349070	chr9	804727	808773	Yes	No	No	No	No	No	No	No	No	No	No	No	No	No	No	Yes	No	No	No	No	No	No	No	No	No	No
chr9	346657	349070	chr9	763407	765791	Yes	No	No	No	No	No	No	No	No	Yes	No	Yes	No	No	No	No	No	No	No	No	No	No	No	No	No	Yes
chr9	14464573	14467341	chr9	14767859	14770299	Yes	No	No	No	Yes	Yes	No	Yes	Yes	Yes	No	No	Yes	No	No	Yes	Yes	No	No	No	No	No	Yes	No	Yes	Yes
chr9	14464573	14467341	chr9	14658524	14662834	Yes	Yes	No	No	No	No	No	No	No	No	No	No	No	No	No	No	No	Yes	No	No	No	No	No	No	No	No
chr9	14464573	14467341	chr9	14652061	14654299	Yes	No	No	No	No	No	No	No	No	Yes	No	No	No	No	No	No	No	Yes	No	No	No	No	No	No	No	Yes
chr9	14464573	14467341	chr9	14615585	14617678	Yes	Yes	No	No	No	No	No	Yes	No	No	No	No	No	No	No	No	No	No	No	No	No	No	No	No	No	No
chr9	14464573	14467341	chr9	15134526	15136939	No	Yes	No	No	No	No	No	No	No	No	No	No	No	No	No	No	No	No	No	No	No	No	No	No	No	No
chr9	41269889	41271034	chr9	43574246	43575375	No	Yes	No	No	No	No	No	No	No	No	No	No	No	No	No	No	No	No	No	No	No	No	No	No	No	No
chr9	80365127	80368204	chr9	80735493	80738300	Yes	No	No	No	No	No	No	No	No	No	No	No	No	No	No	No	No	No	No	No	No	No	No	No	No	No
chr9	27331988	27334613	chr9	28072014	28074632	Yes	Yes	No	No	No	No	No	No	No	No	No	No	No	No	No	No	No	No	No	No	No	No	No	No	No	No
chr9	131935236	131939327	chr9	132219838	132224334	Yes	No	No	No	No	No	No	Yes	No	No	No	No	No	No	No	No	No	No	No	No	No	No	No	No	No	No
chr9	131935236	131939327	chr9	132249607	132252528	Yes	No	No	No	No	No	No	Yes	No	No	Yes	No	No	No	No	No	No	No	No	No	No	No	No	No	No	No
chr9	131935236	131939327	chr9	132256627	132260004	Yes	No	No	No	No	No	No	No	No	No	Yes	No	No	No	No	No	No	No	No	No	No	No	No	No	No	No
chr9	131935236	131939327	chr9	132241753	132247032	Yes	No	No	Yes	No	No	Yes	Yes	No	No	Yes	No	No	No	No	No	No	No	No	No	Yes	Yes	Yes	No	No	No
chr9	32578832	32582624	chr9	32966998	32970077	Yes	No	Yes	Yes	Yes	Yes	Yes	Yes	Yes	Yes	Yes	Yes	Yes	Yes	Yes	Yes	Yes	Yes	Yes	No	Yes	Yes	Yes	No	Yes	Yes
chr9	131935236	131939327	chr9	132093713	132097878	Yes	No	No	No	No	No	No	No	No	No	Yes	No	No	No	No	No	No	No	No	No	No	No	No	No	No	No
[truncated: 122,834 more rows]
