# Supplementary material for: Landscape of cohesin-mediated chromatin loops in the human genome
Source: Nature. 2020 Jul 29;583(7818):737–43. doi: 10.1038/s41586-020-2151-x (PMC7410831; doi:10.1038/s41586-020-2151-x)
Supplement: Supplementary file 6 — Peaks for H3K27ac-ChIP-Seq data for 22 out of 24 cell types were called using MACS and then merged to generate a list of 288,711 genome-wide peaks. [file 41586_2020_2151_MOESM6_ESM.xlsx]

## Sheet: H3K27ac peaks
Supplementary Table 5. H3K27ac peaks
Peaks for H3K27ac-ChIP-Seq data for 22 out of 24 cell types were called using MACS and then merged to generate a list of 288,711 genome-wide peaks
Chromosome	Start	End
chr1	30723	31057
chr1	115584	115884
chr1	136350	137275
chr1	540605	540969
chr1	563237	563546
chr1	712984	713659
chr1	713772	714816
chr1	715138	715539
chr1	752401	752874
chr1	753242	754002
chr1	754149	754494
chr1	760947	761421
chr1	761916	762380
chr1	762543	763126
chr1	776549	777502
chr1	777955	778269
chr1	778447	778690
chr1	779250	779826
chr1	779998	780356
chr1	780641	781021
chr1	787227	787560
chr1	793492	793875
chr1	794127	794346
chr1	800816	801064
chr1	801279	801712
chr1	805352	805574
chr1	839769	841171
chr1	847617	849011
chr1	856171	856543
chr1	858922	859188
chr1	859363	860251
chr1	860385	860670
chr1	873487	873867
chr1	875748	877096
chr1	893740	894662
chr1	894980	895344
chr1	895791	896859
chr1	901282	902677
chr1	911296	912034
chr1	919733	919932
chr1	927547	927848
chr1	928003	928296
chr1	934327	937620
chr1	940243	941044
chr1	941289	942730
chr1	942799	943019
chr1	943314	943683
chr1	948049	950480
chr1	954973	955215
chr1	955485	957681
chr1	959473	960093
chr1	960232	960886
chr1	966465	967293
chr1	968102	968978
chr1	969242	970180
chr1	973873	974181
chr1	974388	974637
chr1	975304	976216
chr1	976564	977013
chr1	985728	986134
chr1	986252	986676
chr1	993949	995488
chr1	998618	999715
chr1	999780	1000172
chr1	1003689	1004171
chr1	1004510	1006411
chr1	1008138	1009166
chr1	1009290	1010416
chr1	1014684	1016007
chr1	1028495	1028801
chr1	1039399	1040054
chr1	1044588	1046416
chr1	1047053	1047313
chr1	1050473	1050834
chr1	1051142	1051562
chr1	1051687	1052344
chr1	1057367	1058138
chr1	1060329	1060982
chr1	1063679	1064469
chr1	1067889	1068627
chr1	1068958	1069292
chr1	1070280	1070893
chr1	1071345	1072038
chr1	1072044	1072321
chr1	1072719	1073532
chr1	1079048	1079284
chr1	1079345	1080704
chr1	1085796	1086134
chr1	1092862	1094286
chr1	1098203	1098748
chr1	1098896	1101588
chr1	1107435	1107864
chr1	1112055	1112443
chr1	1120455	1121438
chr1	1136067	1137198
chr1	1141355	1142191
chr1	1143250	1143440
chr1	1143627	1144011
chr1	1148047	1149138
chr1	1150254	1151162
chr1	1151992	1152645
chr1	1153051	1153314
chr1	1166013	1167424
chr1	1167805	1168116
chr1	1172878	1173494
chr1	1179425	1179901
chr1	1181747	1182167
chr1	1185725	1187056
chr1	1195372	1196360
chr1	1196454	1196950
chr1	1199689	1200304
chr1	1200466	1201678
chr1	1207560	1209264
chr1	1209382	1210095
chr1	1216707	1218355
chr1	1219022	1219332
chr1	1228737	1229761
chr1	1240219	1241862
chr1	1242665	1243242
chr1	1243384	1243822
chr1	1243978	1244996
chr1	1250411	1251035
chr1	1251323	1251738
chr1	1253343	1253719
chr1	1254181	1254771
chr1	1259608	1260082
chr1	1260181	1261618
chr1	1266015	1267230
chr1	1272973	1273204
chr1	1273747	1274582
chr1	1279348	1280274
chr1	1280401	1281716
chr1	1283035	1284498
chr1	1284956	1285381
chr1	1286898	1287233
chr1	1293143	1296094
chr1	1296443	1297652
chr1	1299928	1300307
chr1	1307195	1307571
chr1	1309558	1311902
chr1	1325908	1326263
chr1	1326524	1326970
chr1	1333704	1334722
chr1	1334915	1335932
chr1	1341632	1343563
chr1	1344943	1345414
chr1	1346031	1346700
chr1	1347572	1348102
chr1	1352821	1354587
chr1	1354903	1355490
chr1	1356160	1357198
chr1	1357547	1358195
chr1	1358355	1359116
chr1	1361250	1362335
chr1	1365268	1366336
chr1	1366922	1370106
chr1	1370602	1370986
chr1	1376049	1376878
chr1	1383518	1384016
chr1	1397075	1398379
chr1	1405930	1407345
chr1	1407918	1408476
chr1	1440179	1440817
chr1	1440936	1441601
chr1	1446255	1447701
chr1	1448319	1448525
chr1	1474570	1475225
chr1	1476075	1476605
chr1	1489857	1490291
chr1	1490431	1490860
chr1	1502467	1503035
chr1	1508928	1511273
chr1	1521521	1522071
chr1	1532506	1532773
chr1	1532913	1533397
chr1	1534716	1535321
chr1	1535738	1536006
chr1	1538246	1538669
chr1	1542125	1543128
chr1	1548977	1549684
chr1	1549787	1550303
chr1	1550422	1552325
chr1	1562577	1563213
chr1	1563248	1565095
chr1	1565773	1566345
chr1	1567030	1567909
chr1	1581097	1581482
chr1	1590199	1590840
chr1	1594336	1594577
chr1	1598991	1599272
chr1	1603914	1604561
chr1	1609027	1610963
chr1	1617225	1618952
chr1	1619360	1619923
chr1	1620357	1620645
chr1	1623887	1624841
chr1	1625241	1625530
chr1	1646731	1647044
chr1	1647196	1647514
chr1	1655519	1656138
chr1	1660007	1660462
chr1	1660594	1661027
chr1	1665150	1665797
chr1	1669403	1669834
chr1	1671982	1672925
chr1	1673271	1673841
chr1	1677509	1678116
chr1	1680311	1680838
chr1	1689256	1691302
chr1	1694664	1695740
chr1	1709105	1713093
chr1	1713708	1714570
chr1	1731022	1731371
chr1	1732298	1732532
chr1	1732623	1733482
chr1	1737985	1738471
chr1	1740003	1740387
chr1	1757941	1758305
chr1	1758553	1759087
chr1	1759454	1759921
chr1	1760101	1760342
chr1	1760515	1761123
chr1	1764434	1766060
chr1	1766255	1767247
chr1	1770919	1773825
chr1	1773966	1774371
chr1	1774626	1775216
chr1	1778165	1779441
chr1	1789808	1791460
chr1	1794422	1795124
chr1	1796273	1796652
chr1	1814940	1815357
chr1	1815647	1815995
chr1	1821213	1822242
chr1	1822389	1822850
chr1	1822983	1823790
chr1	1825974	1826750
chr1	1831814	1832410
chr1	1837938	1840577
chr1	1840752	1841592
chr1	1841802	1842781
chr1	1849948	1850790
chr1	1850897	1851661
chr1	1874087	1875821
chr1	1891715	1892006
chr1	1897632	1898006
chr1	1904390	1904860
chr1	1908435	1909030
chr1	1914821	1915139
chr1	1927277	1928214
chr1	1933006	1933442
chr1	1934845	1935222
chr1	1935384	1935831
chr1	1946217	1946666
chr1	1956811	1957813
chr1	1969987	1971207
chr1	1976012	1976460
chr1	1981047	1981650
chr1	1981889	1982872
chr1	2004933	2005602
chr1	2019337	2019937
chr1	2020150	2020901
chr1	2028239	2029364
chr1	2029628	2030536
chr1	2035757	2037312
chr1	2043448	2044014
chr1	2044209	2044521
chr1	2047412	2047981
chr1	2058096	2058722
chr1	2063611	2064711
chr1	2065046	2067097
chr1	2067203	2067897
chr1	2071613	2072312
chr1	2079813	2080572
chr1	2105657	2106260
chr1	2107101	2108267
chr1	2111190	2111828
chr1	2112064	2112453
chr1	2120620	2121033
chr1	2121117	2122136
chr1	2125072	2125699
chr1	2126265	2127227
chr1	2129056	2129523
chr1	2130158	2131423
chr1	2135682	2136289
chr1	2136770	2137381
chr1	2138599	2139223
chr1	2139446	2139881
chr1	2143504	2143956
chr1	2144055	2146152
chr1	2158198	2159127
chr1	2160265	2162096
chr1	2165352	2166447
chr1	2166761	2167430
chr1	2171484	2172269
chr1	2177370	2178307
chr1	2178930	2179959
chr1	2180057	2180500
chr1	2186502	2188173
chr1	2189633	2189901
chr1	2190040	2190377
chr1	2201693	2202956
chr1	2207197	2207674
chr1	2207751	2208218
chr1	2210224	2211596
chr1	2221511	2222941
chr1	2231375	2233444
chr1	2243124	2243412
chr1	2245285	2246253
chr1	2246379	2246570
chr1	2246778	2247488
chr1	2253034	2254619
chr1	2261572	2262858
chr1	2292030	2292607
chr1	2312929	2313619
chr1	2315334	2316923
chr1	2319032	2320083
chr1	2322283	2323037
chr1	2323214	2324341
chr1	2335661	2337312
chr1	2343207	2344049
chr1	2344205	2346236
chr1	2347396	2347707
chr1	2357378	2358372
chr1	2359247	2360864
chr1	2363936	2364328
chr1	2372974	2373382
chr1	2373606	2373879
chr1	2377550	2377894
chr1	2378041	2378961
chr1	2382584	2383261
chr1	2383472	2384837
chr1	2412258	2412734
chr1	2412772	2413069
chr1	2425940	2426851
chr1	2427404	2428210
chr1	2431207	2431966
chr1	2438024	2438417
chr1	2456862	2457688
chr1	2457832	2458093
chr1	2458183	2458498
chr1	2461357	2461639
chr1	2462131	2462584
chr1	2464291	2464935
chr1	2465113	2466426
chr1	2466543	2466798
chr1	2471768	2472136
chr1	2472509	2472744
chr1	2472995	2473872
chr1	2475454	2476672
chr1	2477250	2477547
chr1	2477812	2480181
chr1	2480312	2481516
chr1	2486533	2486981
chr1	2487054	2488918
chr1	2497138	2497603
chr1	2497842	2498169
chr1	2507505	2508246
chr1	2508593	2510511
chr1	2512978	2513244
chr1	2516118	2518124
chr1	2518239	2519085
chr1	2524105	2524586
chr1	2525099	2526027
chr1	2528121	2528517
chr1	2542103	2542816
chr1	2573614	2574718
chr1	2838826	2839054
chr1	2869918	2870215
chr1	2870673	2871032
chr1	2884984	2885714
chr1	2929286	2929568
chr1	2945100	2945462
chr1	2949176	2949751
chr1	2950050	2950477
chr1	2979144	2979526
chr1	2986315	2986819
chr1	2987264	2988208
chr1	2989216	2989877
chr1	2994766	2995902
chr1	2996113	2996597
chr1	3000544	3001150
chr1	3017613	3017834
chr1	3018055	3018611
chr1	3021706	3022123
chr1	3022224	3022654
chr1	3028114	3029772
chr1	3030140	3030407
chr1	3035904	3036830
chr1	3037986	3038648
chr1	3044107	3044437
chr1	3051679	3052957
chr1	3071708	3072105
chr1	3077642	3078117
chr1	3087249	3088162
chr1	3090518	3091536
chr1	3091719	3092085
chr1	3103277	3103968
chr1	3114724	3115753
chr1	3115757	3116411
chr1	3127871	3129153
chr1	3135566	3136494
chr1	3138873	3139257
chr1	3165323	3165738
chr1	3166399	3167791
chr1	3223271	3223647
chr1	3223737	3224400
chr1	3229284	3231210
chr1	3236209	3236571
chr1	3236729	3237185
chr1	3237388	3238059
chr1	3239907	3240600
chr1	3251435	3252138
chr1	3257271	3257952
chr1	3264827	3266428
chr1	3268325	3268952
chr1	3269059	3270124
chr1	3271339	3271567
chr1	3285836	3286461
chr1	3309759	3310836
chr1	3332034	3332629
chr1	3339466	3340207
chr1	3340995	3341443
chr1	3370039	3372191
chr1	3373060	3373733
chr1	3375832	3378137
chr1	3383304	3383747
chr1	3383959	3384257
chr1	3387652	3389028
chr1	3397969	3398816
chr1	3399031	3400396
chr1	3408025	3408258
chr1	3408487	3408829
chr1	3412929	3413385
chr1	3420416	3420827
chr1	3420982	3421920
chr1	3430320	3430664
chr1	3430839	3431109
chr1	3433042	3434033
chr1	3439207	3439507
chr1	3439671	3440307
chr1	3446888	3447994
chr1	3456350	3457280
chr1	3458455	3460154
chr1	3460188	3460656
chr1	3463724	3464093
chr1	3464225	3464907
chr1	3465029	3465358
chr1	3470206	3470674
chr1	3486679	3487297
chr1	3487471	3487867
chr1	3494858	3495121
chr1	3503756	3504046
chr1	3504179	3504405
chr1	3507150	3507667
chr1	3510176	3510639
chr1	3513808	3514945
chr1	3515398	3515815
chr1	3527180	3528044
chr1	3528345	3528700
chr1	3529684	3530086
chr1	3530243	3530712
chr1	3535737	3536102
chr1	3540530	3541370
chr1	3541527	3541725
chr1	3541912	3542691
chr1	3546730	3547327
chr1	3547459	3548443
chr1	3548570	3549229
chr1	3556412	3556900
chr1	3566039	3566672
chr1	3567860	3568433
chr1	3568503	3569872
chr1	3572282	3574127
chr1	3580643	3581916
chr1	3582399	3582614
chr1	3582752	3584141
chr1	3587971	3588493
chr1	3588650	3589260
chr1	3589573	3591571
chr1	3591913	3592384
chr1	3593018	3594229
chr1	3594858	3595344
chr1	3597385	3598255
chr1	3600835	3601136
chr1	3604709	3605088
chr1	3605929	3606161
chr1	3606599	3607137
chr1	3615885	3616294
chr1	3619342	3619667
chr1	3619746	3621055
chr1	3625769	3626121
chr1	3632915	3633575
chr1	3633711	3633990
chr1	3634124	3634512
chr1	3635639	3635966
chr1	3636567	3637096
chr1	3641191	3641411
chr1	3649354	3650139
chr1	3662870	3664244
chr1	3688008	3689019
chr1	3689278	3690093
chr1	3690286	3691323
chr1	3691705	3693056
chr1	3709416	3710308
chr1	3710421	3710980
chr1	3711777	3714012
chr1	3720256	3721678
chr1	3721805	3722295
chr1	3728051	3728481
chr1	3739338	3739774
chr1	3772986	3774765
chr1	3785496	3786637
chr1	3787444	3788075
chr1	3797088	3798284
chr1	3799785	3800833
chr1	3802521	3803473
chr1	3807677	3808084
chr1	3809255	3809930
chr1	3816009	3817911
chr1	3818079	3818295
chr1	3819613	3820969
chr1	3825646	3826073
chr1	3826323	3826615
chr1	3826721	3827456
chr1	3827588	3828327
chr1	4004625	4004907
chr1	4016117	4016584
chr1	4016741	4017320
chr1	4036173	4037587
chr1	4041083	4041930
chr1	4066652	4067159
chr1	4087023	4088501
chr1	4088693	4088976
chr1	4093154	4093663
chr1	4094058	4095165
chr1	4095605	4096028
chr1	4104351	4104932
chr1	4105426	4105895
chr1	4106297	4107840
chr1	4143428	4144069
chr1	4192581	4193242
chr1	4236132	4236371
chr1	4336079	4336480
chr1	4384504	4384872
chr1	4385041	4385355
chr1	4403819	4404920
chr1	4405894	4406274
chr1	4439400	4440622
chr1	4441010	4441680
chr1	4454752	4455372
chr1	4455516	4455923
chr1	4456713	4457433
chr1	4488291	4488894
chr1	4489068	4490023
chr1	4507926	4508534
chr1	4698039	4699195
chr1	4709964	4710614
chr1	4710820	4711349
chr1	4714888	4715127
chr1	4715430	4715747
chr1	4715971	4716471
chr1	4727123	4728040
chr1	4728544	4730101
chr1	4743940	4744346
chr1	4744500	4745050
chr1	4750692	4751787
chr1	4760061	4760453
chr1	4762602	4763017
chr1	4763288	4763552
chr1	4814984	4815387
chr1	4815588	4816316
chr1	4816439	4817000
chr1	4855796	4856583
chr1	4856749	4857587
chr1	4880889	4881226
chr1	4881550	4881905
chr1	4911226	4911924
chr1	4912052	4912510
chr1	5023085	5023379
chr1	5025546	5025859
chr1	5080296	5081249
chr1	5105110	5105419
chr1	5112088	5112348
chr1	5112937	5113223
chr1	5113781	5114425
chr1	5159008	5159818
chr1	5178315	5178527
chr1	5178760	5179122
chr1	5179469	5180145
chr1	5327090	5327778
chr1	5371919	5372316
chr1	5427657	5428042
chr1	5482948	5483832
chr1	5484545	5484865
chr1	5553827	5554415
chr1	5657205	5658099
chr1	5658408	5658753
chr1	5671409	5672018
chr1	5672198	5672593
chr1	5712064	5712365
chr1	5712610	5712990
chr1	5720027	5720372
chr1	5720585	5721100
chr1	5777341	5777912
chr1	5787565	5787964
chr1	5826781	5827146
chr1	5827456	5827768
chr1	5827959	5828183
chr1	5830890	5831936
chr1	5857756	5858434
chr1	5890574	5890915
chr1	5891827	5892185
chr1	5916223	5916614
chr1	5926085	5926471
chr1	5945610	5945859
chr1	5952622	5953349
chr1	5953534	5953938
chr1	5956748	5957527
chr1	5958756	5959635
chr1	5975730	5976093
chr1	5977180	5977825
chr1	5977952	5978391
chr1	5983203	5983597
chr1	5998121	5998515
chr1	6015685	6016091
chr1	6034888	6036895
chr1	6040184	6040599
chr1	6040715	6041403
chr1	6043298	6043610
chr1	6051402	6051900
chr1	6052041	6052565
chr1	6052783	6054920
chr1	6063374	6064622
chr1	6066872	6067811
chr1	6085245	6087262
chr1	6087424	6089082
chr1	6094294	6094941
chr1	6097134	6097859
chr1	6112762	6113780
chr1	6118408	6119195
chr1	6120220	6120578
chr1	6133467	6135664
chr1	6161146	6161646
chr1	6165438	6165903
chr1	6187648	6187878
chr1	6188141	6188385
chr1	6203181	6203637
chr1	6208565	6208774
chr1	6208956	6209349
chr1	6216693	6217005
chr1	6217114	6217893
chr1	6218065	6218780
chr1	6231167	6231462
chr1	6243896	6244143
chr1	6258757	6259709
chr1	6259803	6260624
chr1	6264693	6265391
chr1	6265570	6266754
chr1	6268419	6269072
chr1	6269214	6269859
chr1	6279630	6280431
chr1	6280590	6281167
chr1	6294601	6296024
chr1	6296183	6296903
chr1	6298957	6299556
chr1	6299914	6300690
chr1	6301072	6301714
chr1	6306254	6306860
chr1	6320179	6320971
chr1	6321253	6321620
chr1	6335936	6336638
chr1	6349855	6351766
chr1	6359897	6361687
chr1	6361854	6362749
chr1	6376315	6377749
chr1	6385741	6386033
chr1	6389029	6389525
chr1	6389738	6390065
chr1	6390190	6390506
chr1	6408197	6409512
chr1	6410043	6410559
chr1	6413537	6414655
chr1	6417598	6418164
chr1	6418294	6420761
chr1	6425087	6425708
chr1	6427367	6427923
chr1	6428074	6428359
chr1	6431419	6431650
chr1	6432174	6432479
chr1	6438411	6438729
chr1	6442041	6442592
chr1	6445065	6447217
chr1	6452180	6453450
chr1	6453556	6454604
chr1	6473202	6475829
chr1	6479622	6479962
chr1	6480443	6480791
chr1	6482819	6484263
chr1	6490970	6491224
chr1	6497345	6497847
chr1	6499080	6499718
chr1	6499875	6500438
chr1	6500686	6500877
chr1	6506432	6507908
chr1	6508131	6508761
chr1	6519777	6521243
chr1	6525478	6526703
chr1	6531212	6531661
chr1	6531766	6532760
chr1	6535505	6535714
chr1	6536937	6537591
chr1	6544647	6545622
chr1	6545784	6546603
chr1	6548922	6549267
chr1	6549378	6549918
chr1	6550147	6551723
chr1	6551860	6552465
chr1	6553053	6553414
chr1	6556587	6557396
chr1	6557596	6557940
chr1	6573601	6573938
chr1	6578962	6580145
chr1	6580251	6580540
chr1	6604654	6605671
chr1	6613713	6615693
chr1	6620151	6620586
chr1	6629280	6629880
chr1	6632451	6633194
chr1	6639203	6639925
chr1	6639999	6641456
chr1	6646927	6647585
chr1	6647587	6648688
chr1	6659663	6659966
chr1	6660135	6662915
chr1	6663093	6664572
chr1	6669763	6670241
chr1	6672292	6673476
chr1	6673794	6674708
chr1	6675236	6675997
chr1	6682572	6683425
chr1	6683699	6684239
chr1	6684601	6686368
chr1	6698597	6698937
chr1	6706338	6706698
chr1	6727149	6727430
chr1	6746470	6746768
chr1	6748630	6748971
chr1	6754005	6754816
chr1	6760800	6761920
chr1	6779994	6780234
chr1	6783468	6783816
chr1	6783979	6785576
chr1	6795015	6795606
chr1	6795772	6796101
chr1	6803276	6804274
chr1	6816458	6817140
chr1	6818078	6819003
chr1	6830676	6832532
chr1	6837140	6837738
chr1	6838178	6838368
chr1	6838983	6839553
chr1	6839747	6839988
chr1	6844011	6845121
chr1	6845973	6846569
chr1	6855059	6855634
chr1	6856322	6856570
chr1	6860728	6861379
chr1	6862047	6862780
chr1	6879772	6881045
chr1	6882642	6883093
chr1	6892640	6892919
chr1	6912341	6913171
chr1	6919283	6919995
chr1	6920584	6921695
chr1	6921881	6922313
chr1	6926999	6927209
chr1	6928744	6929634
chr1	6966631	6967566
chr1	6971536	6973151
chr1	6978657	6979729
chr1	6979989	6981056
chr1	6995718	6996571
chr1	7018307	7018642
chr1	7018749	7018971
chr1	7019073	7019676
chr1	7020248	7020535
chr1	7021814	7022360
chr1	7023474	7024138
chr1	7027496	7027754
chr1	7038908	7039497
chr1	7051728	7052105
chr1	7106848	7107080
chr1	7129651	7130667
chr1	7170421	7170721
chr1	7177351	7178270
chr1	7209300	7210192
chr1	7267621	7268060
chr1	7283353	7283700
chr1	7283858	7284533
chr1	7312930	7313258
chr1	7313435	7313665
chr1	7315458	7316224
chr1	7325046	7326999
chr1	7344840	7345803
chr1	7351452	7351867
chr1	7358518	7360122
chr1	7360236	7360904
chr1	7361356	7362041
chr1	7372615	7373662
chr1	7394677	7395094
chr1	7395409	7395757
chr1	7439555	7440620
chr1	7447326	7447902
chr1	7448459	7449315
chr1	7449495	7449985
chr1	7462106	7464590
chr1	7467139	7467551
chr1	7479790	7480176
chr1	7483921	7484731
chr1	7484826	7485511
chr1	7486860	7487243
chr1	7513911	7514307
chr1	7518720	7519181
chr1	7519419	7519819
chr1	7529951	7530186
chr1	7530600	7532398
chr1	7536877	7537256
chr1	7539215	7539784
chr1	7550918	7552426
chr1	7586733	7588064
chr1	7596484	7596788
chr1	7609149	7610723
chr1	7668356	7669762
chr1	7697798	7698624
chr1	7707541	7707726
chr1	7727771	7728279
chr1	7728893	7729634
chr1	7729785	7730584
chr1	7739788	7740830
chr1	7740951	7741414
chr1	7763690	7763998
chr1	7788194	7788635
chr1	7812376	7813496
chr1	7814180	7814568
chr1	7820231	7820580
chr1	7830662	7832264
chr1	7842257	7842713
chr1	7842963	7843685
chr1	7843982	7844277
chr1	7844341	7845300
chr1	7871370	7871636
chr1	7887090	7888305
chr1	7907994	7908345
chr1	7909353	7909691
chr1	7929855	7930354
chr1	7945323	7945635
chr1	7946478	7946956
chr1	7948526	7949057
chr1	7953689	7953954
chr1	7954237	7954529
chr1	7959973	7960472
chr1	7962632	7962973
chr1	7972526	7974069
chr1	7982299	7982667
chr1	8000796	8001666
chr1	8002324	8002827
chr1	8008617	8009180
chr1	8013682	8014824
chr1	8021099	8021563
chr1	8021672	8022548
chr1	8035390	8035755
chr1	8042294	8042845
chr1	8044479	8045044
chr1	8048181	8048726
chr1	8048883	8049620
chr1	8051118	8051877
chr1	8053553	8054949
chr1	8064127	8066998
chr1	8075098	8075766
chr1	8078129	8078350
chr1	8078938	8079714
chr1	8080702	8080961
chr1	8085392	8087828
chr1	8088258	8088514
chr1	8093182	8093942
chr1	8100441	8100911
chr1	8101124	8101542
chr1	8105781	8106083
chr1	8106226	8106494
chr1	8106612	8106975
chr1	8107188	8107526
chr1	8107660	8108562
chr1	8119594	8120041
chr1	8121064	8122774
chr1	8123584	8124009
chr1	8130031	8130949
chr1	8135658	8136094
chr1	8136311	8136698
chr1	8136905	8137714
chr1	8137783	8139111
chr1	8143468	8144500
chr1	8149567	8150147
chr1	8150518	8151094
chr1	8154791	8155433
chr1	8155661	8156110
chr1	8156249	8156651
chr1	8156971	8157787
chr1	8158003	8158313
chr1	8164102	8165395
chr1	8166620	8167636
chr1	8176385	8177413
chr1	8178143	8178667
chr1	8180448	8183652
chr1	8187872	8188111
chr1	8193802	8195017
chr1	8195185	8195592
chr1	8196981	8198834
chr1	8205444	8206554
chr1	8207457	8208467
chr1	8212865	8213590
chr1	8213958	8215171
chr1	8215449	8216526
chr1	8218653	8219853
chr1	8225592	8225827
chr1	8225964	8227409
chr1	8227596	8227871
chr1	8227959	8228345
chr1	8229096	8229992
chr1	8230113	8230972
chr1	8234941	8235337
chr1	8235973	8236301
chr1	8241768	8243683
chr1	8243944	8244519
chr1	8244770	8245155
chr1	8249498	8250123
chr1	8250357	8250783
chr1	8253950	8254773
chr1	8254884	8255803
chr1	8257503	8258617
chr1	8261490	8262304
chr1	8262380	8263247
chr1	8263876	8264555
chr1	8264946	8265165
chr1	8271255	8273749
chr1	8276919	8277976
chr1	8284606	8284912
chr1	8285036	8285750
chr1	8292327	8292840
chr1	8297814	8299107
chr1	8299209	8300735
chr1	8318389	8320327
chr1	8326385	8326851
chr1	8327332	8327897
chr1	8329709	8330169
chr1	8341983	8344306
chr1	8361825	8362102
chr1	8363425	8363709
chr1	8373718	8375374
chr1	8377729	8378620
chr1	8403035	8404226
chr1	8408938	8409189
chr1	8432729	8433199
chr1	8433335	8434969
chr1	8441713	8442904
chr1	8443188	8443502
chr1	8444110	8444842
chr1	8454564	8454853
chr1	8455250	8458424
chr1	8467864	8469911
chr1	8471507	8472389
chr1	8472523	8473067
chr1	8481922	8482225
chr1	8482493	8483779
chr1	8483999	8484967
chr1	8487152	8487572
chr1	8487857	8488486
chr1	8490669	8491222
chr1	8495864	8496314
chr1	8499001	8499737
chr1	8503817	8504382
chr1	8508987	8509614
chr1	8515813	8517349
chr1	8517630	8518005
chr1	8520781	8521125
chr1	8521445	8521774
chr1	8523006	8524036
chr1	8529854	8530504
chr1	8530961	8531255
chr1	8533004	8534131
chr1	8537106	8537664
chr1	8537711	8538239
chr1	8538497	8538747
chr1	8541064	8541523
chr1	8549807	8550371
chr1	8552849	8553203
chr1	8554395	8555269
chr1	8556272	8557287
chr1	8569702	8571015
chr1	8576900	8577361
chr1	8577952	8578508
chr1	8579849	8580125
chr1	8580243	8581145
chr1	8583550	8584215
chr1	8585284	8586304
chr1	8589885	8590296
chr1	8591045	8591326
chr1	8592653	8593863
chr1	8599827	8600582
chr1	8601164	8601593
chr1	8602027	8602909
chr1	8604646	8605634
chr1	8611762	8612480
chr1	8612718	8613086
chr1	8615025	8615323
chr1	8622538	8622832
chr1	8623378	8624201
chr1	8631678	8632085
chr1	8632216	8632490
chr1	8642896	8643184
chr1	8649766	8650237
chr1	8655922	8656142
chr1	8658318	8658796
chr1	8659724	8660396
chr1	8663244	8663578
chr1	8664339	8664643
chr1	8668232	8668618
chr1	8676728	8676963
chr1	8677117	8677432
chr1	8683578	8683914
chr1	8685886	8686573
chr1	8686724	8687202
chr1	8688947	8690358
chr1	8702996	8703328
chr1	8703580	8703979
chr1	8704027	8704579
chr1	8704696	8704917
chr1	8708043	8708282
chr1	8711899	8713283
chr1	8714252	8714481
chr1	8720370	8721912
chr1	8722100	8722904
chr1	8723867	8724681
chr1	8726831	8727063
chr1	8730123	8731274
chr1	8740313	8741310
chr1	8746597	8747569
chr1	8749837	8750489
chr1	8761059	8762585
chr1	8762832	8763930
chr1	8771994	8772815
chr1	8772907	8773151
chr1	8773440	8773815
chr1	8782008	8782374
chr1	8782875	8783305
chr1	8786381	8786749
chr1	8786834	8787168
chr1	8790687	8791339
chr1	8799958	8800423
chr1	8800688	8800897
chr1	8802359	8802822
chr1	8815476	8815908
chr1	8822672	8823007
chr1	8823367	8823954
chr1	8824052	8825719
chr1	8840253	8840662
chr1	8848792	8849283
chr1	8849432	8850363
chr1	8850652	8851031
chr1	8852551	8852971
chr1	8856939	8857368
chr1	8857703	8858279
chr1	8875564	8876125
chr1	8876481	8877764
chr1	8877912	8878370
chr1	8878479	8878721
chr1	8882844	8883205
chr1	8885649	8886305
chr1	8886380	8886784
chr1	8889105	8890146
chr1	8908317	8909100
chr1	8917781	8918223
chr1	8918351	8918820
chr1	8919001	8919302
chr1	8937139	8937919
chr1	8938006	8939922
chr1	8940257	8940951
chr1	8949154	8949909
chr1	8950058	8951051
chr1	8957271	8957624
chr1	8957756	8958352
chr1	8959232	8960648
chr1	8963060	8964065
chr1	8964271	8964645
chr1	8965516	8965908
chr1	8968304	8968757
chr1	8970978	8971279
chr1	8971315	8972224
chr1	8973813	8974653
chr1	8974758	8975332
chr1	8978018	8978621
chr1	8997572	8998039
chr1	8998203	8998967
chr1	8999394	8999834
chr1	9002080	9002617
chr1	9003201	9003687
chr1	9003799	9004472
chr1	9007185	9007449
chr1	9011478	9011868
chr1	9015235	9015943
chr1	9030879	9031263
chr1	9034316	9034672
chr1	9045724	9046467
chr1	9046584	9047029
chr1	9047782	9048477
chr1	9061683	9062469
chr1	9063303	9063597
chr1	9064916	9065284
chr1	9067979	9068464
chr1	9069792	9071746
chr1	9096514	9096816
chr1	9096946	9098196
chr1	9121688	9123022
chr1	9123029	9123643
chr1	9124372	9124685
chr1	9127076	9127402
chr1	9127523	9127915
chr1	9128639	9130093
chr1	9130252	9130619
chr1	9135300	9135649
chr1	9136016	9136799
chr1	9138403	9139251
chr1	9139406	9140459
chr1	9140515	9141289
chr1	9141891	9142129
chr1	9144764	9145368
chr1	9161385	9161827
chr1	9161843	9162138
chr1	9170159	9170895
chr1	9170928	9171257
chr1	9172199	9173302
chr1	9173423	9173883
chr1	9174458	9174888
chr1	9179544	9180676
chr1	9181689	9182271
chr1	9182294	9183113
chr1	9187807	9189177
chr1	9189459	9190118
chr1	9195138	9195926
chr1	9203194	9203533
chr1	9205095	9205943
chr1	9210846	9211365
chr1	9222337	9224604
chr1	9224741	9225199
chr1	9225265	9225562
chr1	9226070	9226448
chr1	9226644	9227232
chr1	9235508	9235836
chr1	9236018	9236410
chr1	9236695	9237040
chr1	9239801	9240282
chr1	9241100	9243400
chr1	9249089	9249313
chr1	9256024	9257227
chr1	9261469	9261829
chr1	9261925	9262186
chr1	9270811	9272270
chr1	9293164	9293518
chr1	9293646	9293902
chr1	9294149	9294689
chr1	9294800	9295795
chr1	9299307	9300741
chr1	9300777	9301110
chr1	9309177	9310350
chr1	9313634	9314174
chr1	9320066	9320664
chr1	9326906	9327589
chr1	9334923	9335693
chr1	9335834	9336538
chr1	9338651	9340315
chr1	9340658	9341271
chr1	9341982	9342369
chr1	9350423	9350949
chr1	9351825	9352773
chr1	9353077	9354632
chr1	9354785	9355160
chr1	9359774	9361358
chr1	9362369	9363546
chr1	9375931	9376432
chr1	9377435	9377846
chr1	9377944	9378709
chr1	9380397	9381628
chr1	9386289	9386806
chr1	9398467	9399491
chr1	9409876	9411803
chr1	9422380	9423212
chr1	9431480	9431930
chr1	9432048	9432407
chr1	9433481	9433857
chr1	9436512	9436998
chr1	9441114	9441575
chr1	9445680	9446831
chr1	9448676	9449039
chr1	9449718	9450092
chr1	9450282	9450874
chr1	9457763	9458207
chr1	9458509	9458863
chr1	9459742	9461402
chr1	9461600	9461987
chr1	9462122	9462690
chr1	9465575	9466916
chr1	9471863	9472497
chr1	9472581	9473345
chr1	9473431	9474228
chr1	9480262	9480848
chr1	9485590	9486449
chr1	9486621	9487889
chr1	9488406	9489928
chr1	9495486	9496285
chr1	9497957	9499474
chr1	9501065	9502321
chr1	9503957	9504736
chr1	9508400	9509300
chr1	9509533	9510483
chr1	9510746	9511082
chr1	9515555	9516034
chr1	9527149	9527596
chr1	9527737	9528053
chr1	9533370	9533892
chr1	9536563	9536815
chr1	9537196	9537520
chr1	9551156	9551548
chr1	9555024	9555842
chr1	9571376	9571724
chr1	9575988	9576257
chr1	9576523	9576763
chr1	9582230	9582551
chr1	9582676	9583030
chr1	9586870	9587312
chr1	9589469	9589851
chr1	9592600	9593611
chr1	9597773	9598652
chr1	9598817	9599306
chr1	9599517	9600741
chr1	9600827	9601682
chr1	9606934	9607188
chr1	9611666	9612032
chr1	9615353	9615698
chr1	9618171	9619442
chr1	9619725	9620223
chr1	9620353	9620645
chr1	9621738	9622248
chr1	9625265	9625852
chr1	9627722	9629150
chr1	9633626	9633921
chr1	9638750	9639118
chr1	9648343	9648579
chr1	9648854	9650210
chr1	9652835	9653626
chr1	9686456	9686839
chr1	9687278	9687708
chr1	9687736	9690701
chr1	9699231	9699492
chr1	9699551	9699849
chr1	9703783	9704544
chr1	9704747	9704949
chr1	9711320	9714964
chr1	9715166	9715395
chr1	9717249	9718376
chr1	9729547	9730169
chr1	9731272	9731522
chr1	9731694	9732180
chr1	9746817	9749466
chr1	9749978	9751198
chr1	9751445	9751907
chr1	9758779	9759511
chr1	9759716	9760529
chr1	9760673	9761471
chr1	9762710	9763165
chr1	9764137	9765362
chr1	9776983	9780110
chr1	9813293	9813546
chr1	9820847	9821603
chr1	9825639	9826836
chr1	9827004	9827544
chr1	9834373	9834964
chr1	9844347	9844717
chr1	9846824	9848512
chr1	9853703	9854214
chr1	9858343	9858875
chr1	9858902	9859238
chr1	9859769	9860059
chr1	9864640	9865204
chr1	9869417	9870134
chr1	9875029	9875394
chr1	9882652	9884049
chr1	9884268	9884987
chr1	9885082	9886106
chr1	9895440	9896638
chr1	9903046	9904060
chr1	9909031	9910287
chr1	9910363	9911586
chr1	9912337	9912627
chr1	9918661	9919067
chr1	9919378	9920314
chr1	9923583	9924722
chr1	9925311	9925530
chr1	9925774	9926263
chr1	9927661	9927941
chr1	9934798	9935835
chr1	9937852	9938280
chr1	9940861	9941150
chr1	9942019	9942737
chr1	9944521	9944916
chr1	9950109	9950568
chr1	9950619	9951719
chr1	9952117	9952349
chr1	9952747	9954416
chr1	9958664	9958898
chr1	9960273	9961149
chr1	9963394	9964030
chr1	9964271	9964541
chr1	9969382	9970115
chr1	9970694	9971886
chr1	9981824	9982963
chr1	9987097	9987457
chr1	9987464	9988220
chr1	9989023	9989326
chr1	9989459	9990357
chr1	9996765	9997423
chr1	10002600	10004222
chr1	10010123	10011438
chr1	10011584	10011940
chr1	10012124	10012615
chr1	10018535	10018854
chr1	10019092	10019420
chr1	10020559	10021724
chr1	10038669	10039002
chr1	10050498	10050968
chr1	10051289	10051641
chr1	10057285	10057529
chr1	10057744	10058239
chr1	10073528	10073924
chr1	10078361	10079225
chr1	10079462	10079765
chr1	10087536	10088079
chr1	10091895	10092749
chr1	10093003	10094082
chr1	10094681	10094919
chr1	10095164	10095406
chr1	10095542	10096056
chr1	10106084	10107215
chr1	10115473	10115905
chr1	10116139	10116382
chr1	10116737	10117257
chr1	10117596	10118198
chr1	10118935	10120156
chr1	10123516	10123941
chr1	10125217	10125804
chr1	10126261	10127394
chr1	10133207	10133621
chr1	10134123	10134466
chr1	10134578	10135569
chr1	10142246	10142557
chr1	10142910	10143193
chr1	10143575	10145618
chr1	10167680	10168637
chr1	10168884	10169496
chr1	10182626	10182884
chr1	10183106	10183455
chr1	10201341	10201575
chr1	10206689	10207051
chr1	10212921	10213320
chr1	10227773	10227999
chr1	10228117	10228803
chr1	10229043	10230392
chr1	10231180	10232054
chr1	10233946	10234151
chr1	10238017	10239914
chr1	10240007	10240478
chr1	10241480	10241781
chr1	10249709	10250071
chr1	10254175	10254568
chr1	10255297	10255804
chr1	10258177	10258610
chr1	10269744	10270443
chr1	10270525	10272231
chr1	10276268	10276950
chr1	10290550	10290919
chr1	10291045	10291303
chr1	10296935	10297335
chr1	10297591	10297971
chr1	10311440	10311804
chr1	10312059	10312632
chr1	10313291	10313874
chr1	10331332	10331717
chr1	10340730	10341088
chr1	10343336	10343959
chr1	10344066	10344350
chr1	10355656	10355951
chr1	10359270	10359503
chr1	10359704	10360146
chr1	10363345	10363541
chr1	10378447	10378791
chr1	10379945	10380210
chr1	10399749	10400219
chr1	10413516	10414053
chr1	10433739	10434211
chr1	10434282	10434938
chr1	10437494	10438694
chr1	10438821	10439667
chr1	10440334	10440759
chr1	10440958	10441377
chr1	10447205	10447468
chr1	10447628	10448193
chr1	10448320	10449593
chr1	10458306	10458931
chr1	10459058	10460653
chr1	10460884	10461171
chr1	10463767	10463987
chr1	10464139	10464442
chr1	10474446	10475861
chr1	10476114	10476857
chr1	10484368	10484694
chr1	10489580	10491670
chr1	10493796	10494166
chr1	10505101	10505505
chr1	10511426	10511695
chr1	10516725	10517907
chr1	10518770	10519575
chr1	10519816	10520238
chr1	10531857	10532635
chr1	10532732	10533754
chr1	10534221	10534807
chr1	10534980	10535859
chr1	10549574	10550456
chr1	10554562	10556858
chr1	10568634	10568868
chr1	10569970	10571177
chr1	10571342	10572231
chr1	10573419	10573730
chr1	10577056	10577564
chr1	10587782	10589517
chr1	10590585	10591535
chr1	10599764	10600316
chr1	10600765	10601388
chr1	10607013	10607409
chr1	10615811	10617060
chr1	10621928	10622229
chr1	10634774	10635122
chr1	10637796	10638528
chr1	10638776	10639160
chr1	10645575	10645878
chr1	10646242	10646538
chr1	10654340	10654863
chr1	10655039	10655540
chr1	10658310	10658713
chr1	10658957	10659952
chr1	10660069	10660745
chr1	10675593	10675791
chr1	10692152	10692522
chr1	10692620	10693088
chr1	10694833	10696605
chr1	10698326	10698916
chr1	10709337	10709881
chr1	10710068	10710371
chr1	10723422	10724300
chr1	10725698	10727277
chr1	10728384	10728724
chr1	10737729	10738144
chr1	10745684	10746797
chr1	10746869	10747326
chr1	10753048	10753459
chr1	10753612	10754497
chr1	10755036	10755545
chr1	10759225	10760018
chr1	10763999	10765211
chr1	10774829	10775484
chr1	10781615	10782357
chr1	10788359	10789142
chr1	10789310	10790123
chr1	10790466	10791116
chr1	10791383	10791905
chr1	10794613	10795042
chr1	10798483	10798824
chr1	10805654	10806067
chr1	10821748	10822338
chr1	10838770	10839285
chr1	10839455	10840457
chr1	10856844	10857031
chr1	10864036	10865065
chr1	10874898	10875928
chr1	10884768	10885318
chr1	10894985	10895352
chr1	10896264	10896565
chr1	10927390	10927756
chr1	10949224	10949533
chr1	10950341	10950909
chr1	10951034	10951829
chr1	10959572	10959927
chr1	10960028	10962135
chr1	10964448	10965369
chr1	10969648	10970120
chr1	10978235	10978784
chr1	10991697	10992387
chr1	10999776	11000844
chr1	11001775	11002165
chr1	11002565	11002961
chr1	11020969	11021492
chr1	11024749	11025751
chr1	11025886	11026315
chr1	11028401	11028662
chr1	11035724	11036272
chr1	11039843	11040339
chr1	11040484	11041540
chr1	11044778	11047221
chr1	11049901	11050716
chr1	11071796	11072295
chr1	11072399	11073422
chr1	11097729	11098234
chr1	11105635	11106279
chr1	11106492	11107655
chr1	11111656	11111894
chr1	11112071	11112586
chr1	11112995	11113348
chr1	11118841	11119999
chr1	11120268	11121413
chr1	11121828	11122145
chr1	11131711	11133849
chr1	11158861	11160480
chr1	11199282	11199641
chr1	11204266	11204510
chr1	11207730	11208090
chr1	11217908	11218716
chr1	11219066	11219513
chr1	11240080	11240393
chr1	11245703	11246053
chr1	11246246	11246584
chr1	11248971	11249753
chr1	11257155	11257457
chr1	11286504	11286867
chr1	11287018	11287336
chr1	11287743	11289109
chr1	11296663	11296957
chr1	11297130	11297627
chr1	11301511	11301823
chr1	11321784	11322658
chr1	11322852	11323497
chr1	11327283	11327886
chr1	11327985	11328404
chr1	11332494	11332916
chr1	11333228	11334837
chr1	11340511	11341984
chr1	11342188	11342580
chr1	11346498	11346769
chr1	11346986	11347593
chr1	11358979	11359462
chr1	11361888	11362171
chr1	11372022	11372574
chr1	11379343	11379646
chr1	11395197	11395580
chr1	11395636	11396215
chr1	11398304	11398661
chr1	11399441	11399943
chr1	11413099	11413984
chr1	11415461	11416493
chr1	11416675	11417040
chr1	11434422	11434961
chr1	11443461	11444930
chr1	11466776	11467182
chr1	11467293	11468510
chr1	11473582	11475035
chr1	11516905	11517147
chr1	11518731	11519050
chr1	11519310	11519533
chr1	11538906	11539716
chr1	11547108	11547510
chr1	11547720	11548238
chr1	11559040	11560621
chr1	11572454	11572876
chr1	11581874	11582099
chr1	11623256	11624377
chr1	11625201	11625557
chr1	11639680	11640252
chr1	11653868	11654683
chr1	11662016	11663179
chr1	11669104	11669406
chr1	11669570	11669877
chr1	11702181	11702875
chr1	11708672	11708988
chr1	11710287	11710629
chr1	11710720	11711301
chr1	11713028	11713363
chr1	11713730	11714877
chr1	11715087	11715846
chr1	11723863	11725217
chr1	11730392	11730688
chr1	11730791	11731650
chr1	11731724	11732321
chr1	11740448	11742468
chr1	11742829	11743347
chr1	11749761	11751684
chr1	11752041	11752526
chr1	11753106	11754019
chr1	11757655	11758373
chr1	11761178	11762001
chr1	11764018	11764434
chr1	11766982	11767872
chr1	11779087	11780288
chr1	11789449	11790118
chr1	11790398	11791160
chr1	11791652	11791871
chr1	11792039	11792288
chr1	11795746	11796057
chr1	11796178	11797694
chr1	11800617	11800940
chr1	11809026	11809482
chr1	11812309	11813342
chr1	11822195	11822504
chr1	11841150	11841867
chr1	11844980	11845989
chr1	11846196	11846525
chr1	11847038	11847242
chr1	11847384	11847710
chr1	11847740	11848160
chr1	11850377	11852359
chr1	11856151	11856618
chr1	11856729	11857148
chr1	11857308	11858091
chr1	11858271	11858755
chr1	11858785	11859482
chr1	11863375	11863625
chr1	11863795	11864373
chr1	11864629	11864905
chr1	11865064	11866066
chr1	11866206	11867562
chr1	11874391	11875020
chr1	11875284	11875995
chr1	11880311	11881737
chr1	11882349	11882678
chr1	11901208	11901502
chr1	11901588	11903060
chr1	11911001	11911382
chr1	11911534	11912016
chr1	11919129	11919694
chr1	11919908	11920278
chr1	11940911	11941848
chr1	11942235	11943011
chr1	11943189	11943835
chr1	11967252	11967585
chr1	11967909	11968275
chr1	11968443	11969512
chr1	11969653	11969864
chr1	11969956	11970280
chr1	11974541	11975680
chr1	11978581	11979022
chr1	11979152	11979654
chr1	11980779	11981139
chr1	11981246	11981521
chr1	11984514	11985353
chr1	11985891	11986317
chr1	11986597	11987094
chr1	11987779	11988101
chr1	11988205	11988886
chr1	11990099	11990307
chr1	11994121	11995495
chr1	12004027	12004327
chr1	12004524	12005198
chr1	12008883	12009252
chr1	12012625	12013369
chr1	12026901	12027298
chr1	12032656	12033626
chr1	12039709	12041602
chr1	12042295	12042542
chr1	12045704	12046048
chr1	12046162	12046535
chr1	12049376	12051613
chr1	12059016	12059393
chr1	12061254	12062472
chr1	12064578	12066155
chr1	12066310	12066666
chr1	12074217	12075175
chr1	12075274	12075622
chr1	12079485	12080675
chr1	12094493	12094780
chr1	12098493	12098835
chr1	12099416	12101359
chr1	12106369	12107325
chr1	12107429	12108343
chr1	12111811	12113163
chr1	12114551	12114751
chr1	12116702	12117064
chr1	12119579	12120104
chr1	12123046	12125024
chr1	12125800	12126062
chr1	12127172	12127822
chr1	12128110	12128797
chr1	12129621	12130101
chr1	12130982	12131296
chr1	12135232	12135866
chr1	12136212	12136888
chr1	12138017	12139867
chr1	12141757	12142445
chr1	12147365	12148848
chr1	12148993	12149368
chr1	12155803	12156101
chr1	12185038	12186329
chr1	12191685	12192324
chr1	12192401	12193650
chr1	12203019	12204774
chr1	12206789	12207925
chr1	12208363	12208595
chr1	12208875	12209415
chr1	12209561	12210897
chr1	12211510	12212193
chr1	12212395	12214329
chr1	12217627	12218010
chr1	12218134	12218527
chr1	12218701	12219460
chr1	12220208	12220458
chr1	12220560	12220877
chr1	12221318	12222905
chr1	12223087	12223363
chr1	12226771	12228691
chr1	12233275	12233933
chr1	12234523	12235201
chr1	12235473	12235993
chr1	12238012	12239256
chr1	12239372	12239749
chr1	12243971	12245196
chr1	12245680	12246048
chr1	12257370	12257974
chr1	12263477	12263726
chr1	12263931	12264821
chr1	12266922	12267259
chr1	12269320	12269709
chr1	12270175	12270669
chr1	12270865	12271224
chr1	12278145	12279128
chr1	12279234	12279569
chr1	12289580	12289970
chr1	12290055	12291445
chr1	12309695	12310139
chr1	12325820	12326214
chr1	12336096	12336469
chr1	12348124	12348799
chr1	12356102	12356379
chr1	12370248	12370639
chr1	12376695	12376989
chr1	12404340	12406219
chr1	12415928	12416675
chr1	12416836	12417066
chr1	12428538	12428989
chr1	12429202	12429792
chr1	12436086	12437035
chr1	12440342	12441100
chr1	12441382	12441956
chr1	12442158	12442469
chr1	12443675	12443943
chr1	12444108	12444570
chr1	12445913	12446366
chr1	12446478	12447022
chr1	12457630	12458130
chr1	12465488	12467037
chr1	12467627	12468909
chr1	12469796	12470491
chr1	12483635	12483931
chr1	12484413	12484819
chr1	12493348	12494647
chr1	12495363	12496598
chr1	12496837	12497683
chr1	12506723	12507722
chr1	12507918	12508866
chr1	12508939	12510522
chr1	12513397	12514923
chr1	12515083	12515345
chr1	12515523	12515897
chr1	12516783	12517023
chr1	12517233	12517590
chr1	12520804	12521738
chr1	12524115	12525327
chr1	12532303	12534087
chr1	12537503	12539322
chr1	12540186	12541700
chr1	12545838	12547391
chr1	12549101	12549383
chr1	12555644	12557409
chr1	12559492	12559968
chr1	12561532	12562473
chr1	12569928	12571204
chr1	12571467	12571933
chr1	12572101	12572388
chr1	12578809	12579283
chr1	12585646	12586121
chr1	12587598	12589549
chr1	12589702	12590610
chr1	12591421	12592075
chr1	12599405	12602657
chr1	12608807	12610724
chr1	12616199	12616461
chr1	12616589	12617296
chr1	12632374	12634889
chr1	12645681	12646151
chr1	12648556	12648936
chr1	12653871	12654154
chr1	12654758	12655383
chr1	12655571	12655815
chr1	12656140	12657206
chr1	12662907	12664456
chr1	12664615	12664986
chr1	12675271	12676784
chr1	12676902	12677473
chr1	12677960	12679640
chr1	12689008	12689584
chr1	12689774	12690414
chr1	12694532	12695078
chr1	12696131	12697336
chr1	12716423	12717711
chr1	12717813	12718056
chr1	12718771	12719261
chr1	12757004	12757544
chr1	12763808	12764138
chr1	12764509	12764892
chr1	12765881	12766228
chr1	12768748	12769114
chr1	12769523	12769798
chr1	12771729	12772243
chr1	12772932	12773766
chr1	12773989	12774297
chr1	12775707	12775935
chr1	12776184	12776555
chr1	12794273	12794481
chr1	12794983	12795265
chr1	12858805	12859143
chr1	12870288	12871182
chr1	12871364	12871737
chr1	12911181	12912610
chr1	13796019	13796434
chr1	13805068	13805477
chr1	13805691	13806886
chr1	13813498	13814339
chr1	13824742	13826524
chr1	13856271	13857443
chr1	13865202	13865694
chr1	13865817	13866497
chr1	13870068	13870519
chr1	13896907	13897715
chr1	13910228	13912301
chr1	13912418	13912921
chr1	13914014	13914652
chr1	13919636	13921150
chr1	13926345	13926763
chr1	13931321	13931765
chr1	13931992	13932447
chr1	13945747	13946021
chr1	13954673	13955352
chr1	13955537	13955911
chr1	13968741	13969312
chr1	13969471	13969949
chr1	13977449	13977874
chr1	13986628	13986902
chr1	13988318	13989097
chr1	13992071	13992276
chr1	13992408	13993302
chr1	13993695	13994177
chr1	13994504	13994936
chr1	14000661	14001275
chr1	14013637	14014220
chr1	14019819	14020426
chr1	14026093	14027819
chr1	14029516	14030343
chr1	14032745	14033042
chr1	14034855	14035198
chr1	14038857	14040371
chr1	14051391	14051600
chr1	14052245	14052445
chr1	14052596	14053069
chr1	14054834	14055133
chr1	14055334	14055879
chr1	14056206	14056404
chr1	14056499	14056719
chr1	14056856	14057348
chr1	14057592	14058215
chr1	14058416	14058756
chr1	14059867	14060274
chr1	14075026	14075744
chr1	14075908	14076686
chr1	14080231	14080573
chr1	14084402	14084927
chr1	14085772	14086287
chr1	14089129	14089487
chr1	14100550	14100766
chr1	14101018	14101357
chr1	14102060	14102473
chr1	14107384	14108634
chr1	14108917	14109343
chr1	14109823	14110190
chr1	14110337	14110568
chr1	14119230	14119990
chr1	14120107	14120907
chr1	14120985	14121505
chr1	14124963	14125375
chr1	14125601	14125871
chr1	14126981	14127744
chr1	14128067	14128678
chr1	14134384	14134804
chr1	14139808	14140303
chr1	14155553	14155960
chr1	14218906	14219890
chr1	14226772	14227143
chr1	14238495	14239025
chr1	14248506	14249198
chr1	14275174	14275727
chr1	14292443	14292795
chr1	14343714	14344023
chr1	14344504	14344924
chr1	14440112	14440953
chr1	14462096	14462842
chr1	14463089	14464063
chr1	14464806	14465216
chr1	14507704	14508027
chr1	14508179	14508518
chr1	14509439	14510458
chr1	14562765	14563082
chr1	14569606	14570001
chr1	14579993	14580550
chr1	14580968	14581564
chr1	14581673	14582485
chr1	14588042	14588256
chr1	14594301	14594840
chr1	14594979	14595392
chr1	14608801	14609398
chr1	14609586	14609866
chr1	14617481	14618185
chr1	14618688	14619138
chr1	14619335	14619612
chr1	14630393	14631279
chr1	14645766	14646260
chr1	14646904	14647412
chr1	14647518	14648737
chr1	14659088	14659718
chr1	14660940	14661491
chr1	14687396	14688091
chr1	14692765	14692966
chr1	14693036	14693435
chr1	14695693	14696295
chr1	14696532	14697126
chr1	14716878	14718045
chr1	14730696	14731095
chr1	14745888	14746438
chr1	14748076	14748720
chr1	14748896	14749290
chr1	14761382	14762181
chr1	14762413	14763130
chr1	14763278	14763523
chr1	14763669	14764472
chr1	14767362	14767724
chr1	14768275	14768701
chr1	14803296	14803848
chr1	14806200	14806435
chr1	14812492	14812731
chr1	14813075	14813383
chr1	14813422	14814094
chr1	14830541	14831117
chr1	14839501	14840033
chr1	14843438	14843927
chr1	14843983	14844609
chr1	14846822	14847109
chr1	14847310	14848340
chr1	14848586	14849949
chr1	14866693	14867087
chr1	14869568	14870365
chr1	14880491	14881080
chr1	14887288	14887618
chr1	14898213	14898411
chr1	14924344	14926439
chr1	14926762	14927049
chr1	14952164	14954438
chr1	14987132	14987986
chr1	14988271	14988690
chr1	14998286	14998553
chr1	14998796	14999530
chr1	15000791	15001165
chr1	15013014	15013342
chr1	15050078	15050605
chr1	15051037	15051552
chr1	15058283	15060678
chr1	15066248	15066657
chr1	15068084	15068839
chr1	15069035	15069668
chr1	15081746	15082651
chr1	15082689	15083484
chr1	15083595	15084241
chr1	15102607	15103335
chr1	15103700	15104274
chr1	15104457	15104815
chr1	15105032	15105813
[truncated: 286,715+ more rows]
