# Supplementary material for: Landscape of cohesin-mediated chromatin loops in the human genome
Source: Nature. 2020 Jul 29;583(7818):737–43. doi: 10.1038/s41586-020-2151-x (PMC7410831; doi:10.1038/s41586-020-2151-x)
Supplement: Supplementary file 7 — All three sets of loop-coordinates (blood [n=3384 loops], embryonic [n=3894 loops], and misc. [n=2215 loops]) were examined for GO enrichment using the GREAT web tool with default options (version 3.0). [file 41586_2020_2151_MOESM7_ESM.xlsx]

## Sheet: Blood-Specific
Supplementary Table 6. GREAT GO Biological Process Enrichments
All three sets of loop-coordinates (blood [n=3384 loops], embryonic [n=3894 loops], and misc. [n=2215 loops]) were examined for GO enrichment using the GREAT web tool with default options (version 3.0).
Term Name	Binom Rank	Binom Raw P-Value	Binom FDR Q-Val	Binom Fold Enrichment	Binom Observed Region Hits	Binom Region Set Coverage	Hyper Rank	Hyper FDR Q-Val	Hyper Fold Enrichment	Hyper Observed Gene Hits	Hyper Total Genes	Hyper Gene Set Coverage
immune effector process	9	2.65219e-35	3.07653e-32	2.48434	235	0.0694444	125	0.000121242	1.46846	125	388	0.0315816
leukocyte activation	12	1.01349e-31	8.81735e-29	2.14907	281	0.0830378	15	4.32568e-10	1.76109	136	352	0.0343608
activation of immune response	14	1.90992e-30	1.42426e-27	2.28564	237	0.0700355	26	8.39361e-09	1.72286	127	336	0.0320869
immune response-activating signal transduction	17	1.69251e-28	1.0394e-25	2.30379	218	0.0644208	24	2.52569e-09	1.81054	114	287	0.0288024
positive regulation of immune response	22	4.70269e-27	2.23164e-24	2.06315	262	0.0774232	54	2.0026e-06	1.54107	142	420	0.0358767
lymphocyte activation	26	3.87339e-26	1.55532e-23	2.13529	234	0.0691489	21	1.55569e-09	1.82008	115	288	0.0290551
immune response-activating cell surface receptor signaling pathway	35	7.04799e-22	2.10231e-19	2.47548	144	0.0425532	40	2.17871e-07	1.93851	74	174	0.0186963
B cell activation	36	5.81765e-21	1.68712e-18	2.62307	124	0.036643	44	5.47213e-07	2.14033	54	115	0.0136433
regulation of I-kappaB kinase/NF-kappaB cascade	63	1.59622e-16	2.64516e-14	2.23824	130	0.0384161	167	0.000676094	1.60211	71	202	0.0179383
antigen receptor-mediated signaling pathway	68	6.05484e-16	9.29597e-14	2.4927	101	0.0298463	66	7.66194e-06	2.0532	50	111	0.0126326
B cell differentiation	74	1.02588e-15	1.44732e-13	2.72431	85	0.0251182	149	0.000397159	2.11391	32	69	0.00808489
regulation of immune effector process	79	2.14465e-15	2.8342e-13	2.08441	141	0.0416667	177	0.000910538	1.52542	84	251	0.0212228
mature B cell differentiation	103	1.34904e-13	1.36738e-11	8.89348	21	0.00620567	162	0.00060492	4.1023	9	10	0.00227388
B cell receptor signaling pathway	108	2.70186e-13	2.6118e-11	3.59801	47	0.0138889	174	0.000827295	2.64664	18	31	0.00454775
leukocyte activation involved in immune response	121	6.8122e-13	5.87763e-11	2.53973	77	0.0227541	205	0.00239769	1.86468	36	88	0.0090955
Fc-gamma receptor signaling pathway	126	1.5026e-12	1.24501e-10	2.70156	67	0.019799	179	0.000987212	2.02583	32	72	0.00808489
regulation of defense response to virus	128	1.73386e-12	1.41418e-10	3.25618	50	0.0147754	319	0.0209334	1.79757	28	71	0.00707428
adaptive immune response	129	1.8807e-12	1.52205e-10	2.37575	84	0.0248227	220	0.00361866	1.68686	47	127	0.0118747
regulation of response to biotic stimulus	134	3.46401e-12	2.69883e-10	2.64939	67	0.019799	317	0.0193937	1.67441	36	98	0.0090955
Fc-gamma receptor signaling pathway involved in phagocytosis	136	3.93933e-12	3.02401e-10	2.66445	66	0.0195036	196	0.00186115	1.99016	31	71	0.00783224
Fc receptor mediated stimulatory signaling pathway	137	4.07573e-12	3.10588e-10	2.66229	66	0.0195036	206	0.00246111	1.96252	31	72	0.00783224
adaptive immune response based on somatic recombination of immune receptors built from immunoglobulin superfamily domains	139	4.79218e-12	3.59931e-10	2.52562	72	0.0212766	272	0.00854639	1.68363	41	111	0.0103588
mature B cell differentiation involved in immune response	151	3.08155e-11	2.13056e-09	8.82384	17	0.00502364	254	0.00647494	3.98835	7	8	0.00176857
phagocytosis	154	3.8933e-11	2.63935e-09	2.12234	94	0.0277778	231	0.00478514	1.63961	50	139	0.0126326
negative regulation of I-kappaB kinase/NF-kappaB cascade	162	1.41936e-10	9.14701e-09	3.53217	37	0.0109338	372	0.0429045	2.13661	15	32	0.00378979
regulation of antigen receptor-mediated signaling pathway	163	1.90198e-10	1.2182e-08	3.49398	37	0.0109338	185	0.00113847	2.672	17	29	0.0042951
regulation of transcription factor import into nucleus	169	2.56803e-10	1.5864e-08	2.65664	55	0.016253	332	0.023708	1.76247	29	75	0.00732693
regulation of B cell activation	170	3.81816e-10	2.3448e-08	2.21057	77	0.0227541	145	0.000341186	1.9909	38	87	0.00960081
positive regulation of antigen receptor-mediated signaling pathway	172	4.96749e-10	3.01515e-08	5.66207	21	0.00620567	306	0.0157253	3.31499	8	11	0.00202122
humoral immune response	175	5.54574e-10	3.30843e-08	2.35871	66	0.0195036	360	0.0365123	1.65294	33	91	0.00833754
intrinsic apoptotic signaling pathway	190	1.36901e-09	7.52237e-08	2.1103	80	0.0236407	296	0.01404	1.5869	47	135	0.0118747
regulation of NF-kappaB import into nucleus	198	2.98418e-09	1.57348e-07	3.08995	38	0.0112293	369	0.0390206	2.00112	18	41	0.00454775
regulation of cytokine biosynthetic process	201	3.57049e-09	1.85452e-07	2.17294	71	0.0209811	352	0.0334693	1.64868	34	94	0.0085902
T cell receptor signaling pathway	214	7.62143e-09	3.71812e-07	2.21732	65	0.019208	260	0.00736555	1.81226	33	83	0.00833754
B cell homeostasis	216	8.00514e-09	3.86915e-07	3.43233	31	0.00916076	361	0.0368819	2.50696	11	20	0.00277918
negative regulation of NF-kappaB import into nucleus	218	8.76145e-09	4.19585e-07	4.22123	24	0.0070922	334	0.0245619	2.93021	9	14	0.00227388
response to laminar fluid shear stress	222	9.36191e-09	4.40263e-07	4.37326	23	0.00679669	244	0.00570631	3.41858	9	12	0.00227388
lymphocyte activation involved in immune response	234	1.55506e-08	6.93794e-07	2.49812	49	0.0144799	259	0.00719599	1.99917	25	57	0.00631632
myeloid leukocyte activation	241	1.92573e-08	8.34218e-07	2.22474	61	0.018026	357	0.0359745	1.71669	29	77	0.00732693
regulation of alpha-beta T cell activation	247	2.44769e-08	1.03457e-06	2.24371	59	0.017435	126	0.000130469	2.27906	30	60	0.00757959
regulation of B cell proliferation	254	4.01203e-08	1.64904e-06	2.32632	53	0.0156619	214	0.00298243	2.14499	24	51	0.00606367
positive regulation of alpha-beta T cell activation	257	5.02056e-08	2.03948e-06	2.40178	49	0.0144799	164	0.000636155	2.38265	23	44	0.00581102
positive regulation of lymphocyte differentiation	304	3.62772e-07	1.24583e-05	2.09599	57	0.016844	247	0.00597926	1.91573	29	69	0.00732693
nucleotide-binding domain, leucine rich repeat containing receptor signaling pathway	313	4.36097e-07	1.45458e-05	2.56892	37	0.0109338	389	0.0482888	1.92454	19	45	0.0048004
pons development	338	8.51145e-07	2.62898e-05	4.11548	18	0.00531915	244	0.00570631	3.41858	9	12	0.00227388
positive regulation of mRNA catabolic process	342	9.08904e-07	2.77455e-05	3.74483	20	0.00591017	334	0.0245619	2.93021	9	14	0.00227388
T-helper 1 type immune response	343	9.11584e-07	2.77462e-05	3.90773	19	0.00561466	350	0.0317603	2.68124	10	17	0.00252653
mononuclear cell proliferation	361	1.19737e-06	3.46275e-05	2.07609	53	0.0156619	212	0.0029334	2.07914	26	57	0.00656897
positive regulation of T cell differentiation	375	2.04587e-06	5.69571e-05	2.10491	49	0.0144799	327	0.0216427	1.88611	24	58	0.00606367
lymphocyte proliferation	377	2.16444e-06	5.99384e-05	2.04893	52	0.0153664	224	0.00411032	2.07187	25	55	0.00631632
positive regulation of nuclear-transcribed mRNA poly(A) tail shortening	380	2.26456e-06	6.22157e-05	4.24918	16	0.00472813	374	0.0432112	3.19068	7	10	0.00176857
regulation of nuclear-transcribed mRNA catabolic process, deadenylation-dependent decay	387	2.66954e-06	7.20154e-05	3.78742	18	0.00531915	306	0.0157253	3.31499	8	11	0.00202122
positive regulation of B cell activation	405	3.4961e-06	9.01217e-05	2.0992	47	0.0138889	241	0.00547334	2.03487	25	56	0.00631632
regulation of myeloid leukocyte mediated immunity	408	3.79842e-06	9.71949e-05	3.53497	19	0.00561466	336	0.026281	2.48624	12	22	0.00303183
negative regulation of cell-cell adhesion	426	5.30542e-06	0.00013002	2.29889	37	0.0109338	299	0.0152321	2.27906	16	32	0.00404245
positive regulation of alpha-beta T cell differentiation	496	1.69657e-05	0.000357102	2.29579	33	0.00975177	255	0.00679865	2.43099	16	30	0.00404245
regulation of alpha-beta T cell differentiation	567	4.34931e-05	0.000800826	2.05597	38	0.0112293	268	0.00788631	2.17053	20	42	0.00505306
response to fluid shear stress	573	4.58242e-05	0.000834913	2.31523	29	0.00856974	290	0.0115924	2.57632	13	23	0.00328449
regulation of T cell receptor signaling pathway	588	6.36423e-05	0.00112998	2.77647	20	0.00591017	336	0.026281	2.48624	12	22	0.00303183
negative regulation of leukocyte degranulation	871	0.000682324	0.00817849	4.30817	8	0.00236407	312	0.0169732	4.55811	5	5	0.00126326
termination of signal transduction	878	0.00071843	0.0085426	2.00828	27	0.00797872	268	0.00788631	2.17053	20	42	0.00505306
regulation of alpha-beta T cell proliferation	997	0.00137389	0.0143866	2.16918	20	0.00591017	361	0.0368819	2.50696	11	20	0.00277918

## Sheet: Embryonic-Specific
Supplementary Table 6. GREAT GO Biological Process Enrichments									Hyper Fold Enrichment	Hyper Observed Gene Hits	Hyper Total Genes	Hyper Gene Set Coverage
All three sets of loop-coordinates (blood [n=3384 loops], embryonic [n=3894 loops], and misc. [n=2215 loops]) were examined for GO enrichment using the GREAT web tool with default options (version 3.0).									1.88328	35	109	0.0113784
Term Name	Binom Rank	Binom Raw P-Value	Binom FDR Q-Val	Binom Fold Enrichment	Binom Observed Region Hits	Binom Region Set Coverage	Hyper Rank	Hyper FDR Q-Val	2.70696	12	26	0.00390117
regulation of neurotransmitter levels	23	9.52931e-10	4.32548e-07	2.12568	80	0.0276434	349	0.00258116	1.99413	17	50	0.00552666
neurotransmitter metabolic process	24	2.7196e-09	1.18303e-06	3.69356	30	0.0103663	478	0.0116992	5.86508	6	6	0.00195058
oligodendrocyte differentiation	35	2.03156e-08	6.05984e-06	2.31148	56	0.0193504	704	0.0410649	3.10505	9	17	0.00292588
regulation of systemic arterial blood pressure by baroreceptor feedback	37	2.78101e-08	7.84697e-06	4.68625	20	0.00691085	285	0.000896297	3.04984	13	25	0.00422627
neurological system process involved in regulation of systemic arterial blood pressure	64	6.10153e-07	9.95313e-05	3.14611	26	0.0089841	525	0.0155778	3.31505	13	23	0.00422627
lens morphogenesis in camera-type eye	70	2.14429e-06	0.000319806	2.30314	40	0.0138217	340	0.00207491	2.44379	15	36	0.00487646
cell differentiation in hindbrain	76	2.83521e-06	0.000389469	2.55241	32	0.0110574	280	0.000778293	3.69283	17	27	0.00552666
cerebellum morphogenesis	95	6.44456e-06	0.000708223	2.30747	36	0.0124395	464	0.00985665	2.72308	13	28	0.00422627
non-canonical Wnt receptor signaling pathway	107	9.88225e-06	0.000964212	2.57335	28	0.00967519	149	8.67879e-06	3.4213	7	12	0.00227568
acid secretion	108	1.29819e-05	0.00125492	2.58561	27	0.00932965	426	0.00717824	2.51361	12	28	0.00390117
calcium-mediated signaling using intracellular calcium source	116	1.56326e-05	0.00140693	3.18804	19	0.00656531	599	0.0258012	3.73233	7	11	0.00227568
cerebellar cortex morphogenesis	120	1.70356e-05	0.00148209	2.44876	29	0.0100207	573	0.022001	2.38948	11	27	0.00357607
ventral spinal cord interneuron fate commitment	147	3.93854e-05	0.00279717	2.87662	20	0.00691085	506	0.0149232	2.93254	10	20	0.00325098
embryonic camera-type eye morphogenesis	151	4.27698e-05	0.00295706	2.21712	32	0.0110574	712	0.0457387	2.19941	15	40	0.00487646
cerebellar cortex formation	152	4.44045e-05	0.00304988	2.55953	24	0.00829302	503	0.0148617	5.86508	4	4	0.00130039
hindbrain morphogenesis	154	4.54795e-05	0.00308316	2.0975	36	0.0124395	611	0.0274338	4.88757	5	6	0.00162549
negative regulation of prostatic bud formation	158	5.18391e-05	0.00342532	3.27523	16	0.00552868	534	0.0164953	4.88757	5	6	0.00162549
noradrenergic neuron differentiation	162	5.33694e-05	0.00343936	3.0098	18	0.00621977	513	0.0150568	3.51905	6	10	0.00195058
cerebral cortex GABAergic interneuron migration	180	9.49127e-05	0.00550494	3.42149	14	0.0048376	513	0.0150568	4.18935	5	7	0.00162549
one-carbon compound transport	186	0.000109361	0.00613832	4.11334	11	0.00380097	691	0.0414624	2.93254	8	16	0.00260078
substrate-independent telencephalic tangential interneuron migration	191	0.000119783	0.00654728	3.34456	14	0.0048376	655	0.035445	3.63077	13	21	0.00422627
icosanoid transport	194	0.000122792	0.00660798	2.91628	17	0.00587422	670	0.0387298	2.03483	17	49	0.00552666
Wnt receptor signaling pathway, planar cell polarity pathway	201	0.000135592	0.00704268	2.54912	21	0.00725639	224	0.00024317	3.51905	6	10	0.00195058
skeletal muscle cell differentiation	202	0.000139221	0.0071954	2.02468	34	0.0117485	654	0.0345853	3.29911	9	16	0.00292588
regulation of neurotransmitter uptake	208	0.000153735	0.00771629	3.26331	14	0.0048376	691	0.0414624	3.51905	6	10	0.00195058
dentate gyrus development	220	0.000166545	0.00790332	2.39227	23	0.00794748	460	0.00985476	3.51905	6	10	0.00195058
cerebral cortex GABAergic interneuron differentiation	223	0.000175918	0.00823581	2.93865	16	0.00552868	691	0.0414624	3.60928	8	13	0.00260078
ventral spinal cord interneuron specification	235	0.00019493	0.00865985	2.70613	18	0.00621977	691	0.0414624	3.60928	8	13	0.00260078
ventral spinal cord interneuron differentiation	236	0.000199597	0.00882965	2.47577	21	0.00725639	452	0.00931859	4.06044	9	13	0.00292588
planar cell polarity pathway involved in neural tube closure	248	0.000271776	0.0114409	2.94297	15	0.00518314	452	0.00931859	3.51905	6	10	0.00195058
establishment of planar polarity	277	0.000448918	0.0169195	2.92811	14	0.0048376	315	0.0014731	3.10505	9	17	0.00292588
dendritic spine organization	282	0.000471682	0.0174623	3.23798	12	0.00414651	691	0.0414624	3.15812	7	13	0.00227568
myelin assembly	287	0.00049607	0.0180452	2.42637	19	0.00656531	525	0.0155778	3.29911	9	16	0.00292588
synaptic transmission, dopaminergic	298	0.000571923	0.0200365	3.16656	12	0.00414651	686	0.0416496	2.7782	9	19	0.00292588
neurotransmitter biosynthetic process	302	0.000584343	0.0202005	2.84887	14	0.0048376	460	0.00985476	2.93254	8	16	0.00260078
spinal cord dorsal/ventral patterning	304	0.000608213	0.0208873	2.22003	22	0.00760193	650	0.0345022	3.51905	12	20	0.00390117
regulation of cell-cell adhesion mediated by integrin	313	0.000719914	0.0240125	2.35021	19	0.00656531	670	0.0387298	3.51905	6	10	0.00195058
morphogenesis of a polarized epithelium	316	0.000754366	0.0249227	2.40603	18	0.00621977	276	0.00072555	3.51905	6	10	0.00195058
positive regulation of cell-cell adhesion mediated by integrin	328	0.000876873	0.0279102	2.52656	16	0.00552868	691	0.0414624	3.12805	8	15	0.00260078
positive regulation of embryonic development	338	0.000953381	0.0294476	2.50594	16	0.00552868	691	0.0414624	4.88757	5	6	0.00162549
glial cell fate commitment	351	0.0011351	0.033762	2.03672	24	0.00829302	595	0.0256153	4.18935	5	7	0.00162549
common-partner SMAD protein phosphorylation	355	0.00117412	0.0345291	2.90846	12	0.00414651	513	0.0150568	3.4213	7	12	0.00227568
glomerular filtration	372	0.00136483	0.0383033	2.71767	13	0.00449205	655	0.035445
foregut morphogenesis	398	0.00175148	0.0459433	2.35825	16	0.00552868	599	0.0258012

## Sheet: Misc.
Supplementary Table 6. GREAT GO Biological Process Enrichments									Hyper Fold Enrichment	Hyper Observed Gene Hits	Hyper Total Genes	Hyper Gene Set Coverage
All three sets of loop-coordinates (blood [n=3384 loops], embryonic [n=3894 loops], and misc. [n=2215 loops]) were examined for GO enrichment using the GREAT web tool with default options (version 3.0).									1.88328	35	109	0.0113784
Term Name	Binom Rank	Binom Raw P-Value	Binom FDR Q-Val	Binom Fold Enrichment	Binom Observed Region Hits	Binom Region Set Coverage	Hyper Rank	Hyper FDR Q-Val	Hyper Fold Enrichment	Hyper Observed Gene Hits	Hyper Total Genes	Hyper Gene Set Coverage
actin filament-based process	45	9.6913e-20	2.24838e-17	2.05054	188	0.0848759	227	0.000141139	1.62262	85	382	0.0343573
response to inorganic substance	52	1.12189e-18	2.2524e-16	2.20539	151	0.0681716	125	1.66392e-06	1.83424	82	326	0.0331447
actin cytoskeleton organization	54	1.47938e-18	2.86013e-16	2.07231	172	0.0776524	196	5.56238e-05	1.69937	79	339	0.0319321
apoptotic signaling pathway	59	3.0155e-18	5.33591e-16	2.40323	124	0.0559819	276	0.000566949	1.6749	65	283	0.0262732
response to reactive oxygen species	61	7.87658e-18	1.34806e-15	3.19358	76	0.0343115	372	0.00280508	1.92199	34	129	0.0137429
extrinsic apoptotic signaling pathway	66	4.04229e-17	6.39417e-15	4.78719	45	0.020316	352	0.00223227	2.51914	19	55	0.00767987
ribonucleoside catabolic process	81	6.67897e-15	8.60845e-13	2.03524	142	0.0641083	569	0.0207124	1.40097	78	406	0.0315279
response to oxidative stress	83	1.30195e-14	1.63763e-12	2.21399	115	0.0519187	464	0.00893251	1.57512	54	250	0.021827
purine ribonucleoside catabolic process	85	1.52e-14	1.86692e-12	2.02494	140	0.0632054	592	0.0235443	1.39952	76	396	0.0307195
nucleoside triphosphate catabolic process	92	4.54424e-14	5.15672e-12	2.01278	137	0.061851	621	0.0262219	1.3952	75	392	0.0303153
purine nucleoside triphosphate catabolic process	98	6.39162e-14	6.80903e-12	2.00927	136	0.0613995	642	0.0296101	1.39079	74	388	0.0299111
plasma membrane organization	113	3.68285e-13	3.40256e-11	2.8617	64	0.0288939	408	0.0056893	1.9581	29	108	0.0117219
negative regulation of kinase activity	118	5.25293e-13	4.64751e-11	2.24699	98	0.0442438	271	0.000498243	1.86269	47	184	0.0189976
extrinsic apoptotic signaling pathway via death domain receptors	119	5.29131e-13	4.64212e-11	6.24187	26	0.0117381	611	0.0256992	2.80471	10	26	0.00404204
response to metal ion	126	9.43177e-13	7.8149e-11	2.15409	105	0.0474041	272	0.000513233	1.76684	55	227	0.0222312
negative regulation of protein phosphorylation	129	1.49176e-12	1.20728e-10	2.00479	122	0.055079	211	8.8485e-05	1.84694	58	229	0.0234438
cellular response to external stimulus	131	1.61699e-12	1.28865e-10	2.34572	86	0.0388262	308	0.00117847	1.82306	45	180	0.0181892
negative regulation of transferase activity	142	4.24295e-12	3.11946e-10	2.15398	99	0.0446953	303	0.00102904	1.79501	48	195	0.0194018
negative regulation of protein kinase activity	145	5.13728e-12	3.69884e-10	2.23123	91	0.0410835	305	0.00107435	1.84401	44	174	0.017785
positive regulation of cell adhesion	152	7.26352e-12	4.98889e-10	2.13293	99	0.0446953	114	7.26549e-07	2.39526	45	137	0.0181892
regulation of Rho protein signal transduction	168	2.7641e-11	1.71769e-09	2.038	104	0.0469526	255	0.000319832	1.88187	48	186	0.0194018
regulation of peptidyl-tyrosine phosphorylation	169	2.77173e-11	1.71224e-09	2.08974	98	0.0442438	234	0.000192363	1.95025	46	172	0.0185934
regulation of angiogenesis	179	4.3295e-11	2.52514e-09	2.15062	90	0.0406321	195	5.54437e-05	2.04538	46	164	0.0185934
response to mechanical stimulus	182	5.05912e-11	2.90204e-09	2.18843	86	0.0388262	355	0.00226895	1.8868	37	143	0.0149555
integrin-mediated signaling pathway	186	6.7676e-11	3.79859e-09	2.66556	58	0.0261851	409	0.00584902	2.07166	25	88	0.0101051
regulation of vasculature development	203	2.07716e-10	1.06825e-08	2.01061	98	0.0442438	158	1.28559e-05	2.06613	51	180	0.0206144
positive regulation of Rho GTPase activity	204	2.09554e-10	1.07242e-08	2.69387	54	0.0243792	668	0.0329789	1.91421	21	80	0.00848828
placenta development	208	2.39339e-10	1.2013e-08	2.24075	76	0.0343115	394	0.0041321	1.86298	35	137	0.0141471
transforming growth factor beta receptor signaling pathway	209	2.65265e-10	1.32505e-08	2.32608	70	0.0316027	296	0.000856838	2.02562	35	126	0.0141471
platelet activation	212	3.69172e-10	1.818e-08	2.00459	96	0.0433409	399	0.0045191	1.66972	49	214	0.019806
response to calcium ion	222	6.15911e-10	2.89645e-08	2.44232	61	0.0275395	146	6.92166e-06	2.58757	33	93	0.0133387
cellular response to abiotic stimulus	223	6.2754e-10	2.9379e-08	2.05498	88	0.0397291	368	0.0026584	1.73099	47	198	0.0189976
actin filament organization	228	9.21094e-10	4.21764e-08	2.25603	70	0.0316027	412	0.00608059	1.88187	32	124	0.0129345
Ras protein signal transduction	235	1.22976e-09	5.46326e-08	2.21056	72	0.0325056	323	0.00153218	1.92724	37	140	0.0149555
cell-matrix adhesion	240	1.46936e-09	6.39172e-08	2.57161	53	0.0239278	702	0.0374335	1.80427	24	97	0.00970089
protein dephosphorylation	245	1.66692e-09	7.10313e-08	2.03123	86	0.0388262	283	0.000685507	1.92891	41	155	0.0165723
regulation of Rho GTPase activity	256	4.09121e-09	1.66845e-07	2.17287	70	0.0316027	533	0.0164703	1.83948	28	111	0.0113177
regulation of blood vessel endothelial cell migration	258	4.19097e-09	1.69588e-07	3.0442	38	0.0171558	266	0.000453704	3.02361	17	41	0.00687146
vesicle organization	260	4.57544e-09	1.83721e-07	2.41332	56	0.0252822	742	0.0415502	1.73943	26	109	0.0105093
regulation of epithelial cell migration	263	4.93132e-09	1.95753e-07	2.01112	83	0.0374718	77	2.64143e-08	2.83194	40	103	0.0161681
cellular response to reactive oxygen species	266	5.75854e-09	2.26012e-07	2.66976	46	0.0207675	675	0.0336324	1.9446	20	75	0.00808407
cellular response to oxygen levels	268	6.79938e-09	2.64872e-07	2.53266	50	0.0225734	629	0.0265385	1.86185	24	94	0.00970089
Golgi vesicle transport	273	9.19297e-09	3.51555e-07	2.14154	69	0.0311512	656	0.0319933	1.58881	39	179	0.0157639
regulation of carbohydrate metabolic process	275	1.05941e-08	4.02191e-07	2.24001	62	0.027991	484	0.0109302	1.87146	29	113	0.0117219
cellular response to oxidative stress	277	1.10256e-08	4.15549e-07	2.20469	64	0.0288939	502	0.0123123	1.85504	29	114	0.0117219
negative regulation of transmembrane receptor protein serine/threonine kinase signaling pathway	280	1.13647e-08	4.2374e-07	2.20285	64	0.0288939	258	0.000377567	2.25533	30	97	0.0121261
response to hydrogen peroxide	284	1.24116e-08	4.56257e-07	2.70443	43	0.0194131	536	0.016537	1.97319	23	85	0.00929669
regulation of alpha-beta T cell activation	287	1.52945e-08	5.56357e-07	2.61447	45	0.020316	167	2.65652e-05	2.9169	24	60	0.00970089
hemidesmosome assembly	289	1.54248e-08	5.57216e-07	6.7276	15	0.00677201	455	0.00872245	4.25381	7	12	0.00282943
regulation of cellular carbohydrate metabolic process	291	1.65284e-08	5.92977e-07	2.24614	60	0.027088	485	0.0113337	1.89058	28	108	0.0113177
positive regulation of cytoskeleton organization	316	3.2713e-08	1.08077e-06	2.21887	59	0.0266366	643	0.0298499	1.77379	27	111	0.0109135
regulation of cell division	317	3.27667e-08	1.07913e-06	2.25496	57	0.0257336	315	0.00130359	2.17216	28	94	0.0113177
cellular response to mechanical stimulus	324	4.03739e-08	1.30094e-06	2.88173	36	0.0162528	552	0.01854	2.21372	17	56	0.00687146
positive regulation of angiogenesis	328	4.44078e-08	1.41347e-06	2.33523	52	0.0234763	347	0.00214643	2.14011	27	92	0.0109135
positive regulation of DNA replication	331	4.94248e-08	1.5589e-06	2.68041	40	0.0180587	375	0.00312235	2.52424	18	52	0.00727567
regulation of endocytic recycling	332	5.62654e-08	1.76931e-06	31.4743	6	0.0027088	704	0.0382024	7.29224	3	3	0.00121261
regulation of endothelial cell migration	341	9.67713e-08	2.96273e-06	2.0598	65	0.0293454	109	5.05815e-07	2.9169	32	80	0.0129345
positive regulation of I-kappaB kinase/NF-kappaB cascade	344	1.10398e-07	3.35046e-06	2.17189	57	0.0257336	693	0.0347076	1.64825	33	146	0.0133387
positive regulation of DNA metabolic process	357	1.81725e-07	5.31432e-06	2.06228	62	0.027991	540	0.0170091	1.85746	27	106	0.0109135
positive regulation of cell division	365	2.2952e-07	6.56491e-06	2.39871	44	0.0198646	410	0.00602616	2.27882	20	64	0.00808407
cellular response to hypoxia	370	2.65929e-07	7.50352e-06	2.44354	42	0.0189616	695	0.0358632	1.86546	22	86	0.00889248
positive regulation of epithelial cell migration	380	2.94164e-07	8.08176e-06	2.08977	58	0.0261851	154	9.59402e-06	2.9169	26	65	0.0105093
platelet-derived growth factor receptor signaling pathway	393	3.79529e-07	1.00821e-05	2.9272	30	0.013544	449	0.00784144	2.9169	12	30	0.00485045
regulation of protein autophosphorylation	395	3.93222e-07	1.0393e-05	3.05829	28	0.0126411	446	0.00781173	3.08518	11	26	0.00444624
cell-substrate adhesion	396	3.98296e-07	1.05005e-05	2.01366	62	0.027991	433	0.00755176	1.83698	33	131	0.0133387
cellular response to decreased oxygen levels	399	4.28194e-07	1.12039e-05	2.39829	42	0.0189616	729	0.0399511	1.84401	22	87	0.00889248
positive regulation of alpha-beta T cell activation	412	5.42811e-07	1.37547e-05	2.62097	35	0.0158013	208	8.54042e-05	3.14892	19	44	0.00767987
regulation of oxidoreductase activity	414	5.90672e-07	1.48952e-05	2.34014	43	0.0194131	364	0.00261866	2.26651	23	74	0.00929669
regulation of protein tyrosine kinase activity	421	7.65889e-07	1.89926e-05	2.6691	33	0.0148984	597	0.0241341	2.27882	15	48	0.00606306
monocarboxylic acid transport	431	8.95769e-07	2.1698e-05	2.30204	43	0.0194131	501	0.0121914	1.98879	24	88	0.00970089
regulation of T-helper 2 cell differentiation	438	1.05925e-06	2.5248e-05	5.59368	13	0.00586907	457	0.00874067	4.86149	6	9	0.00242522
cellular response to extracellular stimulus	440	1.11207e-06	2.63864e-05	2.0771	53	0.0239278	724	0.0395007	1.6918	29	125	0.0117219
regulation of T-helper cell differentiation	442	1.17581e-06	2.77726e-05	3.83547	19	0.00857788	620	0.0261608	2.98319	9	22	0.00363783
salivary gland development	456	1.50278e-06	3.44058e-05	2.50265	35	0.0158013	277	0.000579556	3.21716	15	34	0.00606306
negative regulation of collagen metabolic process	458	1.52776e-06	3.48248e-05	10.396	8	0.00361174	452	0.00815097	7.29224	4	4	0.00161681
hepatocyte growth factor receptor signaling pathway	467	1.72434e-06	3.85483e-05	4.94395	14	0.00632054	624	0.026287	5.83379	4	5	0.00161681
regulation of lipid biosynthetic process	473	1.89117e-06	4.17416e-05	2.05473	52	0.0234763	637	0.0276356	1.8057	26	105	0.0105093
regulation of glucose metabolic process	484	2.43398e-06	5.25015e-05	2.14506	46	0.0207675	555	0.0190182	1.95025	23	86	0.00929669
response to ketone	498	3.05457e-06	6.40356e-05	2.16823	44	0.0198646	515	0.0141603	1.96645	24	89	0.00970089
positive regulation of heart rate by epinephrine-norepinephrine	530	5.02349e-06	9.89533e-05	4.49688	14	0.00632054	325	0.00155238	7.29224	5	5	0.00202102
prostatic bud formation	535	5.26888e-06	0.000102817	5.23503	12	0.00541761	704	0.0382024	7.29224	3	3	0.00121261
salivary gland morphogenesis	550	7.72071e-06	0.000146553	2.42434	32	0.014447	290	0.00076877	3.29327	14	31	0.00565885
positive regulation of T-helper cell differentiation	551	8.01332e-06	0.000151831	4.31151	14	0.00632054	735	0.0413018	3.64612	6	12	0.00242522
regulation of smooth muscle cell proliferation	552	8.23211e-06	0.000155694	2.10202	43	0.0194131	343	0.00200467	2.35925	22	68	0.00889248
lactation	553	8.23416e-06	0.000155451	2.65231	27	0.0121896	607	0.0252444	2.43075	13	39	0.00525465
positive regulation of heart contraction	559	9.17422e-06	0.00017134	2.75857	25	0.0112867	403	0.0049631	3.47249	10	21	0.00404204
negative regulation of collagen biosynthetic process	564	9.63476e-06	0.000178346	9.86198	7	0.00316027	704	0.0382024	7.29224	3	3	0.00121261
barbed-end actin filament capping	566	9.88241e-06	0.000182283	6.84378	9	0.00406321	457	0.00874067	4.86149	6	9	0.00242522
positive regulation of cell-substrate adhesion	572	1.07325e-05	0.000195888	2.03948	45	0.020316	476	0.0101919	2.17679	20	67	0.00808407
positive regulation of endothelial cell migration	575	1.11565e-05	0.000202563	2.09572	42	0.0189616	198	6.36935e-05	3.10308	20	47	0.00808407
negative regulation of T-helper 2 cell differentiation	578	1.2269e-05	0.000221606	6.65706	9	0.00406321	704	0.0382024	7.29224	3	3	0.00121261
response to mineralocorticoid stimulus	590	1.32466e-05	0.000234398	2.91935	22	0.00993228	392	0.00411766	3.12525	12	28	0.00485045
regulation of anoikis	603	1.6743e-05	0.000289879	3.2951	18	0.00812641	683	0.0348632	3.07042	8	19	0.00323363
positive regulation of blood pressure by epinephrine-norepinephrine	609	1.78194e-05	0.000305475	3.77865	15	0.00677201	316	0.00135048	6.25049	6	7	0.00242522
regulation of alpha-beta T cell proliferation	612	1.83451e-05	0.000312947	3.14829	19	0.00857788	278	0.000601666	4.01073	11	20	0.00444624
regulation of cell migration involved in sprouting angiogenesis	613	1.84234e-05	0.000313768	3.995	14	0.00632054	586	0.0228183	3.64612	7	14	0.00282943
endocrine pancreas development	617	1.95146e-05	0.000330198	2.04482	42	0.0189616	220	0.000126129	2.97642	20	49	0.00808407
positive regulation of transcription from RNA polymerase II promoter in response to hypoxia	623	2.07808e-05	0.000348238	8.73746	7	0.00316027	704	0.0382024	7.29224	3	3	0.00121261
response to corticosterone stimulus	644	2.73284e-05	0.000443026	3.17187	18	0.00812641	560	0.0194655	3.12525	9	21	0.00363783
exocrine system development	654	3.18325e-05	0.000508152	2.13339	36	0.0162528	382	0.00375846	2.65172	16	44	0.00646726
trabecula formation	655	3.18701e-05	0.000507976	3.13379	18	0.00812641	522	0.0144039	3.03843	10	24	0.00404204
regulation of systemic arterial blood pressure by norepinephrine-epinephrine	703	4.88454e-05	0.000725386	3.45327	15	0.00677201	457	0.00874067	4.86149	6	9	0.00242522
positive regulation of heart rate	732	5.93314e-05	0.000846202	2.70737	21	0.00948081	547	0.0180562	3.43164	8	17	0.00323363
regulation of epidermal growth factor receptor signaling pathway	748	7.1331e-05	0.000995582	2.02508	37	0.0167043	647	0.0301125	2.05094	18	64	0.00727567
negative regulation of multicellular organismal metabolic process	760	8.21104e-05	0.00112794	4.65583	10	0.00451467	325	0.00155238	7.29224	5	5	0.00202102
regulation of phosphoprotein phosphatase activity	784	9.7669e-05	0.00130059	2.54304	22	0.00993228	600	0.0242956	2.67382	11	30	0.00444624
regulation of muscle adaptation	790	0.000102922	0.00136013	2.20456	29	0.0130925	223	0.000132046	3.43164	16	34	0.00646726
negative regulation of pathway-restricted SMAD protein phosphorylation	793	0.00010553	0.00138933	3.82729	12	0.00541761	418	0.0064158	6.07687	5	6	0.00202102
actin filament capping	822	0.000142743	0.00181294	3.47422	13	0.00586907	563	0.0195433	2.9169	10	25	0.00404204
excretion	832	0.000155273	0.00194838	2.30414	25	0.0112867	721	0.0390702	2.14478	15	51	0.00606306
SMAD protein import into nucleus	838	0.000163965	0.00204271	4.27061	10	0.00451467	648	0.0303595	4.55765	5	8	0.00202102
negative regulation of cell morphogenesis involved in differentiation	851	0.000184615	0.00226484	2.55648	20	0.00902934	360	0.00251493	3.48759	11	23	0.00444624
regulation of gonadotropin secretion	875	0.000216244	0.0025801	3.53609	12	0.00541761	534	0.0165256	4.37534	6	10	0.00242522
negative regulation of cellular carbohydrate metabolic process	879	0.000220571	0.00261975	3.0012	15	0.00677201	680	0.0344628	2.85349	9	23	0.00363783
primary alcohol metabolic process	893	0.000250334	0.00292664	3.47858	12	0.00541761	683	0.0348632	3.07042	8	19	0.00323363
endoderm formation	918	0.000288838	0.00328483	2.25122	24	0.0108352	520	0.0143201	2.86481	11	28	0.00444624
regulation of focal adhesion assembly	936	0.000323176	0.00360465	2.27891	23	0.0103838	600	0.0242956	2.67382	11	30	0.00444624
regulation of alpha-beta T cell differentiation	938	0.000332188	0.00369728	2.14913	26	0.0117381	751	0.043134	2.25712	13	42	0.00525465
regulation of neuron migration	978	0.000475866	0.00507979	3.05638	13	0.00586907	457	0.00874067	4.86149	6	9	0.00242522
regulation of extrinsic apoptotic signaling pathway via death domain receptors	983	0.000485326	0.00515442	3.04982	13	0.00586907	416	0.00638592	3.64612	9	18	0.00363783
commissural neuron axon guidance	1008	0.000542676	0.00562057	3.39545	11	0.00496614	247	0.000279617	7.29224	6	6	0.00242522
positive regulation of alpha-beta T cell proliferation	1019	0.000614358	0.0062943	2.97192	13	0.00586907	438	0.00770628	3.88919	8	15	0.00323363
negative regulation of anoikis	1024	0.000634027	0.0064641	2.82337	14	0.00632054	672	0.0329139	3.40305	7	15	0.00282943
regulation of gastrulation	1061	0.000773662	0.00761266	2.13443	23	0.0103838	731	0.040957	2.60437	10	28	0.00404204
branching involved in salivary gland morphogenesis	1124	0.00105422	0.00979183	2.16851	21	0.00948081	416	0.00638592	3.64612	9	18	0.00363783
cytoplasmic microtubule organization	1134	0.00110292	0.0101539	3.10701	11	0.00496614	683	0.0348632	3.07042	8	19	0.00323363
regulation of cholesterol storage	1139	0.0011347	0.0104006	3.09578	11	0.00496614	356	0.00245076	4.48753	8	13	0.00323363
negative regulation of insulin receptor signaling pathway	1146	0.00115204	0.0104951	2.38165	17	0.00767494	383	0.0038246	3.34228	11	24	0.00444624
osteoblast development	1159	0.00125008	0.0112604	2.36313	17	0.00767494	683	0.0348632	3.07042	8	19	0.00323363
negative regulation of cellular response to insulin stimulus	1178	0.00139179	0.0123347	2.33888	17	0.00767494	446	0.00781173	3.08518	11	26	0.00444624
negative regulation of gonadotropin secretion	1187	0.00146634	0.0128969	3.20132	10	0.00451467	648	0.0303595	4.55765	5	8	0.00202102
regulation of insulin receptor signaling pathway	1262	0.00205521	0.0170019	2.19222	18	0.00812641	509	0.0138624	2.73459	12	32	0.00485045
positive regulation of blood vessel endothelial cell migration	1303	0.00248098	0.0198783	2.15305	18	0.00812641	560	0.0194655	3.12525	9	21	0.00363783
negative regulation of Rho protein signal transduction	1326	0.00266301	0.0209667	3.16647	9	0.00406321	348	0.00222518	5.10457	7	10	0.00282943
negative regulation of epithelial to mesenchymal transition	1351	0.00298696	0.0230821	2.38254	14	0.00632054	282	0.000652347	4.68787	9	14	0.00363783
negative regulation of chondrocyte differentiation	1383	0.00330975	0.0249847	2.20665	16	0.00722348	526	0.0144125	3.92659	7	13	0.00282943
regulation of endocrine process	1391	0.00346459	0.0260031	2.19597	16	0.00722348	663	0.0330412	2.70083	10	27	0.00404204
negative regulation of tissue remodeling	1418	0.00377765	0.0278129	2.51431	12	0.00541761	438	0.00770628	3.88919	8	15	0.00323363
negative regulation of regulatory T cell differentiation	1427	0.00395275	0.0289185	6.36144	4	0.00180587	704	0.0382024	7.29224	3	3	0.00121261
positive regulation of oxidoreductase activity	1428	0.00396179	0.0289643	2.05656	18	0.00812641	582	0.0226184	2.57373	12	34	0.00485045
regulation of macrophage derived foam cell differentiation	1507	0.00525807	0.0364262	2.23011	14	0.00632054	731	0.040957	2.60437	10	28	0.00404204
interleukin-2 biosynthetic process	1624	0.00777482	0.049981	4.16017	5	0.00225734	704	0.0382024	7.29224	3	3	0.00121261
