# Supplementary material for: Landscape of cohesin-mediated chromatin loops in the human genome
Source: Nature. 2020 Jul 29;583(7818):737–43. doi: 10.1038/s41586-020-2151-x (PMC7410831; doi:10.1038/s41586-020-2151-x)
Supplement: Supplementary file 8 — GWAS relative Enrichment p-values for blood (n=3384 loops) vs. embryonic (n=3894 loops) specific loops using a two-sided Fisher’s Exact Test. A total of 86 diseases were examined. [file 41586_2020_2151_MOESM8_ESM.xlsx]

## Sheet: GWAS enrichments
Supplementary Table 7. Relative GWAS Enrichments blood vs. embryonic
GWAS relative Enrichment p-values for blood (n=3384 loops) vs. embryonic (n=3894 loops) specific loops using a two-sided Fisher’s Exact Test. A total of 86 diseases were examined.
Diseases	Relative Enrichment P-Value (Blood vs. Embryonic)
grasp_2_hour_glucose	0.482759
grasp_Abnormal_Involuntary_Movement_Scale	1
grasp_Age_at_death_with_kuru_exposure	1
grasp_Alcohol_dependence	0.487805
grasp_Alzheimers_disease	0.210574
grasp_Amyotrophic_lateral_sclerosis_ALS	1
grasp_Arthritis_including_nonRheumatoid	1
grasp_Asthma	0.781796
grasp_Autism	0.241935
grasp_Autism_with_high_IQ	1
grasp_Autism_with_low_IQ	1
grasp_Autism_without_verbal_ability	1
grasp_Autism_with_verbal_ability	1
grasp_Barnes_Akathisia_Rating_Scale	1
grasp_Biploar_disorder_bipolar_schizoaffective_disorder	1
grasp_Bipolar_disorder	0.205484
grasp_Bipolar_disorder_and_schizophrenia	1
grasp_Bipolar_disorder_in_alcoholics	1
grasp_Body_mass_index_BMI	0.500312
grasp_Celiac_disease	2.52842e-08
grasp_Childhood_acute_lymphoblastic_leukemia	0.47619
grasp_Chronic_kidney_disease	1
grasp_Comorbid_depressive_syndrome_and_alcohol_dependence	1
grasp_Coronary_artery_disease_CAD	0.0359446
grasp_Crohns_disease	0.0310743
grasp_Crohns_disease__combined_control_dataset	0.206833
grasp_Diastolic_blood_pressure_DBP	0.00025664
grasp_Eye_color	0.495238
grasp_Fasting_blood_glucose	1
grasp_Fasting_insulin	1
grasp_HDL_cholesterol	2.34974e-07
grasp_HDL_cholesterol_change_with_statins	0.0956522
grasp_Height	0.0081041
grasp_Hip_bone_mineral_density_BMD	1
grasp_HOMAB	1
grasp_HOMAIR	1
grasp_Hypertension	0.269855
grasp_Irritible_bowel_syndrome	0.0169433
grasp_Late_onset_Alzheimers_disease	0.00156035
grasp_LDL_cholesterol	1.57967e-05
grasp_LDL_cholesterol_change_with_statins	1
grasp_Longstanding_arthritis	1
grasp_LpPLA2_activity	0.34334
grasp_LpPLA2_mass	1
grasp_Major_depressive_disorder	1
grasp_Major_depressive_disorder_broad_definition	1
grasp_Major_depressive_disorder_broad_definition_females	1
grasp_Major_depressive_disorder_broad_definition_males	1
grasp_Major_depressive_disorder_narrow_definition	1
grasp_Major_depressive_disorder_narrow_definition_females	1
grasp_Major_depressive_disorder_narrow_definition_males	1
grasp_Microalbuminuria	1
grasp_Multiple_sclerosis	0.0285436
grasp_Neuroblastoma_brain_cancer	0.681783
grasp_Neuroticism	1
grasp_Nicotine_dependence_smoking	1
grasp_Obesity_body_mass_index_BMI	0.485714
grasp_Panic_disorder	1
grasp_Parkinsons_disease_PD	0.116642
grasp_Partial_epilepsy	1
grasp_Premature_ovarian_failure	1
grasp_PROP_taste_detection_threshold	1
grasp_Recurrent_early_onset_major_depressive_disorder	1
grasp_Recurrent_early_onset_major_depressive_disorder_females	1
grasp_Recurrent_early_onset_major_depressive_disorder_males	1
grasp_Resistance_to_kuru_in_aged_women_despite_likely_exposure	1
grasp_Response_to_Lithium_Treatment_for_Bipolar_disorder	1
grasp_Rheumatoid_arthritis	0.20705
grasp_Schizophrenia	0.569601
grasp_Serum_creatinine	0.749818
grasp_Severe_diabetic_retinopathy	1
grasp_SimpsonAngus_Scale	1
grasp_Spine_bone_mineral_density_BMD	1
grasp_Sporadic_CreutzfeldtJakob_disease	1
grasp_Stabilized_warfarin_dose	1
grasp_Suicide_attempts_in_bipolar_disorder	1
grasp_Systolic_blood_pressure_SBP	0.000282975
grasp_Tardive_dyskinesia	1
grasp_Total_cholesterol	0.000211448
grasp_Total_cholesterol_change_with_statins	1
grasp_Triglycerides	0.0241399
grasp_Triglycerides_change_with_statins	1
grasp_Type_2_diabetes	0.598804
grasp_Variant_CreutzfeldtJakob_disease	1
grasp_Waist_hip_ratio	0.363986
