# Supplementary material for: Landscape of cohesin-mediated chromatin loops in the human genome
Source: Nature. 2020 Jul 29;583(7818):737–43. doi: 10.1038/s41586-020-2151-x (PMC7410831; doi:10.1038/s41586-020-2151-x)
Supplement: Supplementary file 9 — LD regression results for associations between GWAS traits and the tested groups of blood specific (n=3384 loops) an. embryonic (n=3894 loops) specific loops using a block jackknife t-test (n=1,100,000 HapMap3 SNPs) (s. Methods). [file 41586_2020_2151_MOESM9_ESM.xlsx]

## Sheet: LD_score_regression_GWAS
Supplementary Table 8. GWAS LD-score regression analysis
LD regression results for associations between GWAS traits and the tested groups of blood specific (n=3384 loops) an. embryonic (n=3894 loops)
annotation	model	trait	PercentSNPs	PercentHeritability	PercentHeritabilitySE	Enrichment	EnrichmentSE	EnrichmentP
Anchor_blood_GAIN	ldsc	body_HEIGHTz.supercorr	0.00260022	0.0405722	0.0210817	15.6034	8.10767	0.0745449
Anchor_blood_GAIN	ldsc	bp_SYSTOLICadjMEDz.dnasecorr	0.00260022	0.0614581	0.0256483	23.6357	9.86389	0.0231399
Anchor_blood_GAIN	ldsc	blood_EOSINOPHIL_COUNT	0.00260022	0.100335	0.0312263	38.587	12.0091	0.00226448
Anchor_blood_GAIN	ldsc	blood_PLATELET_COUNT.dnasecorr	0.00260022	0.0446651	0.0221885	17.1774	8.53332	0.0591161
Anchor_blood_GAIN	ldsc	Celiac.supercorr	0.00260022	0.277235	0.0886162	106.62	34.0803	0.00169613
Anchor_blood_GAIN	ldsc	blood_WHITE_COUNT	0.00260022	0.0703634	0.0225866	27.0606	8.68641	0.002983
Anchor_blood_GAIN	ldsc	disease_ALLERGY_ECZEMA_DIAGNOSED	0.00260022	0.209637	0.126574	80.6227	48.6781	0.107834
Anchor_blood_GAIN	ldsc	UC.dnasecorr	0.00260022	0.0656039	0.0563793	25.2301	21.6825	0.260022
Anchor_blood_GAIN	ldsc	blood_RBC_DISTRIB_WIDTH	0.00260022	0.148027	0.0615128	56.9288	23.6567	0.0198139
Anchor_blood_GAIN	ldsc	blood_MONOCYTE_COUNT.supercorr	0.00260022	0.144469	0.05311	55.5605	20.4252	0.0078405
Anchor_blood_GAIN	ldsc	disease_T2D.dnasecorr	0.00260022	0.00994293	0.0262813	3.82388	10.1073	0.780068
Anchor_blood_GAIN	ldsc	Rheumatoid_Arthritis.supercorr	0.00260022	0.314768	0.0776913	121.054	29.8788	2.16216e-05
Anchor_blood_GAIN	ldsc	repro_MENARCHE_AGE	0.00260022	-0.000304	0.016439	-0.116913	6.32215	0.859892
Anchor_blood_GAIN	ldsc	repro_MENOPAUSE_AGE.supercorr	0.00260022	0.000150341	0.0402167	0.0578185	15.4666	0.951496
Anchor_blood_GAIN	ldsc	body_BALDING1.dnasecorr	0.00260022	0.0527784	0.0381175	20.2977	14.6593	0.198599
Anchor_blood_GAIN	ldsc	Primary_biliary_cirrhosis.dnasecorr	0.00260022	0.289193	0.0989266	111.219	38.0455	0.00217635
Anchor_blood_GAIN	ldsc	cov_SMOKING_STATUS	0.00260022	0.00404606	0.0142916	1.55605	5.49631	0.919443
Anchor_blood_GAIN	ldsc	body_HEIGHTz.groupcorr	0.00260022	0.036615	0.0162514	14.0815	6.25	0.0386688
Anchor_blood_GAIN	ldsc	disease_AID_SURE.dnasecorr	0.00260022	0.243526	0.0923547	93.656	35.5181	0.00784732
Anchor_blood_GAIN	ldsc	Celiac.groupcorr	0.00260022	0.192277	0.0865541	73.9464	33.2872	0.0261021
Anchor_blood_GAIN	ldsc	blood_RED_COUNT.dnasecorr	0.00260022	0.0979986	0.0495897	37.6886	19.0713	0.0575203
Anchor_blood_GAIN	ldsc	blood_MONOCYTE_COUNT	0.00260022	0.1653	0.0534312	63.5715	20.5487	0.00254076
Anchor_blood_GAIN	ldsc	blood_LYMPHOCYTE_COUNT.dnasecorr	0.00260022	0.15276	0.0313913	58.7488	12.0726	1.22044e-05
Anchor_blood_GAIN	ldsc	body_HEIGHTz	0.00260022	0.0355573	0.0210191	13.6747	8.0836	0.120199
Anchor_blood_GAIN	ldsc	blood_MONOCYTE_COUNT.groupcorr	0.00260022	0.121323	0.0512001	46.6588	19.6907	0.0226256
Anchor_blood_GAIN	ldsc	cov_EDU_YEARS.supercorr	0.00260022	-0.00127071	0.0116634	-0.488693	4.48556	0.740445
Anchor_blood_GAIN	ldsc	disease_HYPOTHYROIDISM_SELF_REP.supercorr	0.00260022	0.11483	0.0475787	44.1616	18.298	0.0187187
Anchor_blood_GAIN	ldsc	Rheumatoid_Arthritis.groupcorr	0.00260022	0.289545	0.0794227	111.354	30.5446	0.000140925
Anchor_blood_GAIN	ldsc	bp_SYSTOLICadjMEDz	0.00260022	0.0623599	0.0255389	23.9826	9.82182	0.0206733
Anchor_blood_GAIN	ldsc	disease_DERMATOLOGY.supercorr	0.00260022	0.225453	0.0851809	86.7054	32.7591	0.00583741
Anchor_blood_GAIN	ldsc	lung_FVCzSMOKE.supercorr	0.00260022	0.00236034	0.0141208	0.907747	5.43062	0.986435
Anchor_blood_GAIN	ldsc	LDL	0.00260022	0.195804	0.0940057	75.3027	36.153	0.0505804
Anchor_blood_GAIN	ldsc	repro_MENOPAUSE_AGE.groupcorr	0.00260022	0.0121912	0.0367832	4.68851	14.1462	0.793845
Anchor_blood_GAIN	ldsc	cov_SMOKING_STATUS.supercorr	0.00260022	0.00030169	0.0143855	0.116025	5.53243	0.873194
Anchor_blood_GAIN	ldsc	mental_NEUROTICISM	0.00260022	-0.0145463	0.0156524	-5.59427	6.01966	0.274106
Anchor_blood_GAIN	ldsc	HbA1C.supercorr	0.00260022	0.0291076	0.107466	11.1943	41.3298	0.798888
Anchor_blood_GAIN	ldsc	ENIGMA2_MeanPutamen.supercorr	0.00260022	0.0717459	0.0723432	27.5922	27.822	0.322493
Anchor_blood_GAIN	ldsc	repro_MENARCHE_AGE.supercorr	0.00260022	0.00308278	0.0167689	1.18559	6.44901	0.97705
Anchor_blood_GAIN	ldsc	body_BMIz.dnasecorr	0.00260022	-0.0067844	0.0104756	-2.60917	4.02872	0.369748
Anchor_blood_GAIN	ldsc	HDL	0.00260022	0.190695	0.0589174	73.3382	22.6586	0.00218719
Anchor_blood_GAIN	ldsc	cov_EDU_YEARS.groupcorr	0.00260022	0.00444914	0.0116698	1.71106	4.48801	0.874175
Anchor_blood_GAIN	ldsc	Autism.supercorr	0.00260022	0.11206	0.0678622	43.0963	26.0986	0.108898
Anchor_blood_GAIN	ldsc	disease_HYPOTHYROIDISM_SELF_REP.groupcorr	0.00260022	0.0708389	0.0472324	27.2434	18.1648	0.142677
Anchor_blood_GAIN	ldsc	Coronary_Artery_Disease.dnasecorr	0.00260022	0.0630371	0.0581015	24.243	22.3448	0.292961
Anchor_blood_GAIN	ldsc	pigment_HAIR	0.00260022	-0.0627241	0.0552258	-24.1226	21.2389	0.237334
Anchor_blood_GAIN	ldsc	ENIGMA2_MeanPutamen	0.00260022	0.0640723	0.070871	24.6411	27.2558	0.371933
Anchor_blood_GAIN	ldsc	disease_DERMATOLOGY.groupcorr	0.00260022	0.164581	0.0863249	63.2951	33.1991	0.0534595
Anchor_blood_GAIN	ldsc	body_BMIz	0.00260022	-0.00616838	0.0101817	-2.37225	3.9157	0.388716
Anchor_blood_GAIN	ldsc	lung_FVCzSMOKE.groupcorr	0.00260022	0.0136321	0.0160399	5.24265	6.16867	0.491644
Anchor_blood_GAIN	ldsc	HDL.supercorr	0.00260022	0.196674	0.0605936	75.6373	23.3032	0.00225013
Anchor_blood_GAIN	ldsc	pigment_HAIR.dnasecorr	0.00260022	-0.0574881	0.0551764	-22.1089	21.2199	0.277471
Anchor_blood_GAIN	ldsc	cov_SMOKING_STATUS.groupcorr	0.00260022	0.00535121	0.0146964	2.05798	5.65199	0.85163
Anchor_blood_GAIN	ldsc	lung_FEV1FVCzSMOKE.supercorr	0.00260022	-0.000931308	0.0163673	-0.358165	6.29458	0.828952
Anchor_blood_GAIN	ldsc	HbA1C.groupcorr	0.00260022	0.0315375	0.0999562	12.1288	38.4415	0.766826
Anchor_blood_GAIN	ldsc	pigment_SUNBURN.supercorr	0.00260022	-0.0662322	0.0671628	-25.4718	25.8296	0.292793
Anchor_blood_GAIN	ldsc	ENIGMA2_MeanPutamen.groupcorr	0.00260022	0.102724	0.0723466	39.5059	27.8233	0.148723
Anchor_blood_GAIN	ldsc	blood_RED_COUNT	0.00260022	0.0963321	0.0495883	37.0477	19.0708	0.0618014
Anchor_blood_GAIN	ldsc	Lupus.supercorr	0.00260022	0.166784	0.0946809	64.1423	36.4127	0.0902523
Anchor_blood_GAIN	ldsc	ALZ.supercorr	0.00260022	0.228531	0.123042	87.889	47.3198	0.0603326
Anchor_blood_GAIN	ldsc	repro_MENARCHE_AGE.groupcorr	0.00260022	0.00637081	0.0161152	2.4501	6.19763	0.815025
Anchor_blood_GAIN	ldsc	Autism.groupcorr	0.00260022	0.111877	0.067821	43.026	26.0828	0.109904
Anchor_blood_GAIN	ldsc	CD	0.00260022	0.100148	0.0697693	38.5152	26.8321	0.164716
Anchor_blood_GAIN	ldsc	blood_HIGH_LIGHT_SCATTER_RETICULOCYTE_COUNT.supercorr	0.00260022	0.0626451	0.0450371	24.0922	17.3205	0.182406
Anchor_blood_GAIN	ldsc	body_WHRadjBMIz.supercorr	0.00260022	-0.00283668	0.0164896	-1.09094	6.34163	0.742089
Anchor_blood_GAIN	ldsc	blood_RBC_DISTRIB_WIDTH.supercorr	0.00260022	0.122454	0.0598894	47.0938	23.0325	0.0480743
Anchor_blood_GAIN	ldsc	Schizophrenia.dnasecorr	0.00260022	-0.00757039	0.0182625	-2.91144	7.02345	0.579073
Anchor_blood_GAIN	ldsc	Anorexia.dnasecorr	0.00260022	-0.0388009	0.055736	-14.9222	21.4351	0.456623
Anchor_blood_GAIN	ldsc	HDL.groupcorr	0.00260022	0.194923	0.0573167	74.9639	22.043	0.00130796
Anchor_blood_GAIN	ldsc	blood_HIGH_LIGHT_SCATTER_RETICULOCYTE_COUNT	0.00260022	0.0809117	0.0469117	31.1172	18.0414	0.0948816
Anchor_blood_GAIN	ldsc	body_WHRadjBMIz	0.00260022	0.000607857	0.0159398	0.233771	6.13019	0.90056
Anchor_blood_GAIN	ldsc	lung_FEV1FVCzSMOKE.groupcorr	0.00260022	0.00489575	0.01595	1.88282	6.13409	0.88539
Anchor_blood_GAIN	ldsc	pigment_SUNBURN.groupcorr	0.00260022	-0.10128	0.0782906	-38.9505	30.1092	0.184963
Anchor_blood_GAIN	ldsc	Lupus.groupcorr	0.00260022	0.194069	0.0953643	74.6356	36.6755	0.0520631
Anchor_blood_GAIN	ldsc	Anorexia	0.00260022	-0.0379452	0.0554511	-14.5931	21.3256	0.463695
Anchor_blood_GAIN	ldsc	ALZ.groupcorr	0.00260022	0.260398	0.135348	100.144	52.0523	0.0464628
Anchor_blood_GAIN	ldsc	bmd_HEEL_TSCOREz.dnasecorr	0.00260022	-0.010573	0.0161917	-4.06621	6.22705	0.417389
Anchor_blood_GAIN	ldsc	pigment_SUNBURN	0.00260022	-0.0705737	0.063927	-27.1414	24.5852	0.246843
Anchor_blood_GAIN	ldsc	disease_HI_CHOL_SELF_REP.supercorr	0.00260022	0.103991	0.0632948	39.9932	24.3421	0.120654
Anchor_blood_GAIN	ldsc	blood_HIGH_LIGHT_SCATTER_RETICULOCYTE_COUNT.groupcorr	0.00260022	0.0534061	0.0354341	20.5391	13.6274	0.151124
Anchor_blood_GAIN	ldsc	body_WHRadjBMIz.groupcorr	0.00260022	0.0199922	0.0157849	7.68867	6.07059	0.266487
Anchor_blood_GAIN	ldsc	blood_RBC_DISTRIB_WIDTH.groupcorr	0.00260022	0.102648	0.0456905	39.4766	17.5718	0.031158
Anchor_blood_GAIN	ldsc	blood_EOSINOPHIL_COUNT.supercorr	0.00260022	0.0679482	0.0327921	26.1317	12.6113	0.049257
Anchor_blood_GAIN	ldsc	blood_WHITE_COUNT.dnasecorr	0.00260022	0.071951	0.0226634	27.6711	8.71594	0.00247422
Anchor_blood_GAIN	ldsc	disease_ALLERGY_ECZEMA_DIAGNOSED.dnasecorr	0.00260022	0.212527	0.12638	81.7343	48.6036	0.102966
Anchor_blood_GAIN	ldsc	LDL.supercorr	0.00260022	0.19048	0.0887092	73.2552	34.116	0.0478939
Anchor_blood_GAIN	ldsc	CD.supercorr	0.00260022	0.0911588	0.0701384	35.0581	26.974	0.209221
Anchor_blood_GAIN	ldsc	disease_T2D	0.00260022	0.00809573	0.026482	3.11348	10.1845	0.835612
Anchor_blood_GAIN	ldsc	Fasting_Glucose.supercorr	0.00260022	0.111715	0.0732776	42.9637	28.1813	0.150246
Anchor_blood_GAIN	ldsc	mental_NEUROTICISM.dnasecorr	0.00260022	-0.0165065	0.0156165	-6.34811	6.00584	0.222125
Anchor_blood_GAIN	ldsc	Fasting_Glucose	0.00260022	0.0986629	0.071165	37.9441	27.3689	0.190238
Anchor_blood_GAIN	ldsc	disease_RESPIRATORY_ENT.dnasecorr	0.00260022	0.141519	0.0453941	54.4258	17.4578	0.0023525
Anchor_blood_GAIN	ldsc	disease_HI_CHOL_SELF_REP.groupcorr	0.00260022	0.0695996	0.0508765	26.7668	19.5662	0.189873
Anchor_blood_GAIN	ldsc	bp_SYSTOLICadjMEDz.supercorr	0.00260022	0.0616335	0.025239	23.7032	9.70649	0.020715
Anchor_blood_GAIN	ldsc	blood_PLATELET_COUNT.supercorr	0.00260022	0.0370466	0.0230239	14.2475	8.85461	0.135971
Anchor_blood_GAIN	ldsc	blood_EOSINOPHIL_COUNT.groupcorr	0.00260022	0.0371952	0.0316739	14.3046	12.1812	0.276518
Anchor_blood_GAIN	ldsc	UC.supercorr	0.00260022	0.0522072	0.0575044	20.078	22.1152	0.385486
Anchor_blood_GAIN	ldsc	LDL.groupcorr	0.00260022	0.177061	0.08452	68.0947	32.5049	0.0481499
Anchor_blood_GAIN	ldsc	ALZ	0.00260022	0.266569	0.135434	102.518	52.0855	0.0400737
Anchor_blood_GAIN	ldsc	Schizophrenia	0.00260022	-0.00736367	0.0182222	-2.83194	7.00796	0.585885
Anchor_blood_GAIN	ldsc	disease_T2D.supercorr	0.00260022	0.0109452	0.0263048	4.20934	10.1164	0.751173
Anchor_blood_GAIN	ldsc	CD.groupcorr	0.00260022	0.0604044	0.0724168	23.2305	27.8502	0.423245
Anchor_blood_GAIN	ldsc	Fasting_Glucose.groupcorr	0.00260022	0.100278	0.0690997	38.5654	26.5746	0.170264
Anchor_blood_GAIN	ldsc	HbA1C	0.00260022	0.0424705	0.10698	16.3334	41.1427	0.698406
Anchor_blood_GAIN	ldsc	disease_DERMATOLOGY	0.00260022	0.232495	0.0873773	89.4135	33.6038	0.00524814
Anchor_blood_GAIN	ldsc	body_BALDING1.supercorr	0.00260022	0.0471476	0.0376984	18.1322	14.4981	0.247622
Anchor_blood_GAIN	ldsc	Primary_biliary_cirrhosis.supercorr	0.00260022	0.250287	0.0999763	96.256	38.4492	0.0086809
Anchor_blood_GAIN	ldsc	bp_SYSTOLICadjMEDz.groupcorr	0.00260022	0.0593732	0.0201144	22.8339	7.73564	0.00522395
Anchor_blood_GAIN	ldsc	disease_AID_SURE.supercorr	0.00260022	0.210853	0.093872	81.0906	36.1016	0.0242756
Anchor_blood_GAIN	ldsc	blood_PLATELET_COUNT.groupcorr	0.00260022	0.0281649	0.019331	10.8317	7.43438	0.183984
Anchor_blood_GAIN	ldsc	blood_RED_COUNT.supercorr	0.00260022	0.089112	0.0488842	34.2709	18.8	0.079829
Anchor_blood_GAIN	ldsc	Primary_biliary_cirrhosis	0.00260022	0.287717	0.0996624	110.651	38.3285	0.00241337
Anchor_blood_GAIN	ldsc	UC.groupcorr	0.00260022	0.031795	0.0574638	12.2278	22.0996	0.60925
Anchor_blood_GAIN	ldsc	body_HEIGHTz.dnasecorr	0.00260022	0.0360818	0.0211735	13.8764	8.14298	0.1171
Anchor_blood_GAIN	ldsc	blood_LYMPHOCYTE_COUNT.supercorr	0.00260022	0.131764	0.0306219	50.6742	11.7766	8.79243e-05
Anchor_blood_GAIN	ldsc	disease_T2D.groupcorr	0.00260022	0.0115358	0.0261714	4.43645	10.0651	0.73281
Anchor_blood_GAIN	ldsc	Celiac.dnasecorr	0.00260022	0.297275	0.0893724	114.327	34.3711	0.000701865
Anchor_blood_GAIN	ldsc	disease_HI_CHOL_SELF_REP	0.00260022	0.100886	0.0637034	38.799	24.4992	0.130054
Anchor_blood_GAIN	ldsc	body_BALDING1.groupcorr	0.00260022	0.0512171	0.0412948	19.6972	15.8813	0.249528
Anchor_blood_GAIN	ldsc	Primary_biliary_cirrhosis.groupcorr	0.00260022	0.251548	0.0996972	96.7411	38.3418	0.00803721
Anchor_blood_GAIN	ldsc	blood_MONOCYTE_COUNT.dnasecorr	0.00260022	0.167474	0.0536774	64.4075	20.6434	0.00231625
Anchor_blood_GAIN	ldsc	Rheumatoid_Arthritis.dnasecorr	0.00260022	0.345775	0.0788431	132.979	30.3217	3.62454e-06
Anchor_blood_GAIN	ldsc	disease_AID_SURE.groupcorr	0.00260022	0.190479	0.0928981	73.2551	35.727	0.0426976
Anchor_blood_GAIN	ldsc	bmd_HEEL_TSCOREz	0.00260022	-0.012074	0.0159965	-4.64346	6.15199	0.360544
Anchor_blood_GAIN	ldsc	blood_RED_COUNT.groupcorr	0.00260022	0.0571127	0.0325398	21.9645	12.5143	0.0987611
Anchor_blood_GAIN	ldsc	lung_FEV1FVCzSMOKE	0.00260022	-0.0063994	0.0158193	-2.4611	6.08382	0.569333
Anchor_blood_GAIN	ldsc	repro_MENOPAUSE_AGE.dnasecorr	0.00260022	0.00333961	0.0403391	1.28436	15.5137	0.985378
Anchor_blood_GAIN	ldsc	body_BMIz.supercorr	0.00260022	-0.00653552	0.0104496	-2.51345	4.01876	0.381388
Anchor_blood_GAIN	ldsc	blood_LYMPHOCYTE_COUNT.groupcorr	0.00260022	0.0852896	0.0269712	32.8009	10.3726	0.00338492
Anchor_blood_GAIN	ldsc	Coronary_Artery_Disease.supercorr	0.00260022	0.080086	0.0583464	30.7997	22.439	0.177301
Anchor_blood_GAIN	ldsc	lung_FVCzSMOKE	0.00260022	-0.000648602	0.0135772	-0.249441	5.22156	0.810747
Anchor_blood_GAIN	ldsc	disease_HYPOTHYROIDISM_SELF_REP	0.00260022	0.145564	0.0494588	55.9812	19.021	0.00424498
Anchor_blood_GAIN	ldsc	pigment_HAIR.supercorr	0.00260022	-0.0697672	0.0617467	-26.8313	23.7467	0.239186
Anchor_blood_GAIN	ldsc	disease_AID_SURE	0.00260022	0.239599	0.092446	92.1458	35.5531	0.00883472
Anchor_blood_GAIN	ldsc	cov_EDU_YEARS.dnasecorr	0.00260022	-0.00117615	0.0113534	-0.452329	4.36631	0.739873
Anchor_blood_GAIN	ldsc	Celiac	0.00260022	0.294592	0.0895091	113.295	34.4237	0.000834003
Anchor_blood_GAIN	ldsc	disease_HYPOTHYROIDISM_SELF_REP.dnasecorr	0.00260022	0.148872	0.0494239	57.2535	19.0076	0.00342329
Anchor_blood_GAIN	ldsc	disease_DERMATOLOGY.dnasecorr	0.00260022	0.239921	0.0873384	92.2694	33.5888	0.0040142
Anchor_blood_GAIN	ldsc	lung_FVCzSMOKE.dnasecorr	0.00260022	-0.000722271	0.0136492	-0.277773	5.24926	0.807547
Anchor_blood_GAIN	ldsc	body_BMIz.groupcorr	0.00260022	-0.00969092	0.0110843	-3.72696	4.26284	0.265043
Anchor_blood_GAIN	ldsc	cov_SMOKING_STATUS.dnasecorr	0.00260022	0.00253231	0.0142861	0.973885	5.4942	0.99621
Anchor_blood_GAIN	ldsc	HbA1C.dnasecorr	0.00260022	0.0456932	0.105691	17.5728	40.6469	0.67156
Anchor_blood_GAIN	ldsc	disease_RESPIRATORY_ENT	0.00260022	0.13905	0.0459103	53.4763	17.6563	0.00306001
Anchor_blood_GAIN	ldsc	ENIGMA2_MeanPutamen.dnasecorr	0.00260022	0.0677972	0.0714876	26.0736	27.4929	0.344566
Anchor_blood_GAIN	ldsc	Coronary_Artery_Disease.groupcorr	0.00260022	0.0667713	0.0627238	25.6791	24.1225	0.298052
Anchor_blood_GAIN	ldsc	repro_MENARCHE_AGE.dnasecorr	0.00260022	-0.00147542	0.0167384	-0.56742	6.43729	0.807818
Anchor_blood_GAIN	ldsc	Schizophrenia.supercorr	0.00260022	-0.0103958	0.0183407	-3.99805	7.05351	0.480684
Anchor_blood_GAIN	ldsc	Anorexia.supercorr	0.00260022	-0.0452536	0.0566169	-17.4038	21.7739	0.396304
Anchor_blood_GAIN	ldsc	pigment_HAIR.groupcorr	0.00260022	-0.0849524	0.063863	-32.6712	24.5606	0.171939
Anchor_blood_GAIN	ldsc	Lupus	0.00260022	0.231163	0.0946376	88.9013	36.396	0.0194112
Anchor_blood_GAIN	ldsc	Autism.dnasecorr	0.00260022	0.0994282	0.066764	38.2384	25.6763	0.149452
Anchor_blood_GAIN	ldsc	bmd_HEEL_TSCOREz.supercorr	0.00260022	-0.00593653	0.0164648	-2.28309	6.33206	0.604787
Anchor_blood_GAIN	ldsc	Autism	0.00260022	0.100472	0.0667675	38.6399	25.6776	0.144962
Anchor_blood_GAIN	ldsc	Coronary_Artery_Disease	0.00260022	0.0635806	0.0578561	24.452	22.2505	0.286711
Anchor_blood_GAIN	ldsc	HDL.dnasecorr	0.00260022	0.190961	0.0585212	73.4403	22.5062	0.00204465
Anchor_blood_GAIN	ldsc	lung_FEV1FVCzSMOKE.dnasecorr	0.00260022	-0.00657271	0.0159625	-2.52775	6.13889	0.565485
Anchor_blood_GAIN	ldsc	pigment_SUNBURN.dnasecorr	0.00260022	-0.0697707	0.0643318	-26.8326	24.7409	0.255636
Anchor_blood_GAIN	ldsc	Lupus.dnasecorr	0.00260022	0.230956	0.0945331	88.8217	36.3558	0.0193156
Anchor_blood_GAIN	ldsc	ALZ.dnasecorr	0.00260022	0.256525	0.133395	98.6551	51.3016	0.0459169
Anchor_blood_GAIN	ldsc	repro_MENOPAUSE_AGE	0.00260022	0.00412844	0.0397355	1.58773	15.2816	0.969323
Anchor_blood_GAIN	ldsc	blood_LYMPHOCYTE_COUNT	0.00260022	0.151769	0.0312254	58.3679	12.0087	1.25952e-05
Anchor_blood_GAIN	ldsc	Rheumatoid_Arthritis	0.00260022	0.344499	0.0791537	132.488	30.4412	4.2086e-06
Anchor_blood_GAIN	ldsc	Schizophrenia.groupcorr	0.00260022	-0.00857961	0.0181921	-3.29957	6.99635	0.540322
Anchor_blood_GAIN	ldsc	disease_ALLERGY_ECZEMA_DIAGNOSED.supercorr	0.00260022	0.196892	0.127064	75.7213	48.8666	0.132306
Anchor_blood_GAIN	ldsc	blood_WHITE_COUNT.supercorr	0.00260022	0.0544212	0.0226782	20.9295	8.72166	0.022762
Anchor_blood_GAIN	ldsc	body_BALDING1	0.00260022	0.0493677	0.0385035	18.986	14.8078	0.234237
Anchor_blood_GAIN	ldsc	Anorexia.groupcorr	0.00260022	-0.0325273	0.0578767	-12.5094	22.2584	0.541994
Anchor_blood_GAIN	ldsc	UC	0.00260022	0.0634963	0.0562063	24.4196	21.616	0.275283
Anchor_blood_GAIN	ldsc	body_WHRadjBMIz.dnasecorr	0.00260022	0.000982676	0.0159484	0.37792	6.13347	0.91922
Anchor_blood_GAIN	ldsc	blood_HIGH_LIGHT_SCATTER_RETICULOCYTE_COUNT.dnasecorr	0.00260022	0.0816158	0.0469858	31.388	18.0699	0.0925165
Anchor_blood_GAIN	ldsc	blood_RBC_DISTRIB_WIDTH.dnasecorr	0.00260022	0.148253	0.0614737	57.0155	23.6417	0.0195457
Anchor_blood_GAIN	ldsc	bmd_HEEL_TSCOREz.groupcorr	0.00260022	0.015967	0.0175461	6.14064	6.74795	0.446189
Anchor_blood_GAIN	ldsc	mental_NEUROTICISM.supercorr	0.00260022	-0.0174677	0.0158904	-6.71779	6.11118	0.207594
Anchor_blood_GAIN	ldsc	disease_RESPIRATORY_ENT.supercorr	0.00260022	0.126602	0.0446423	48.6888	17.1687	0.00557193
Anchor_blood_GAIN	ldsc	disease_ALLERGY_ECZEMA_DIAGNOSED.groupcorr	0.00260022	0.161328	0.126226	62.044	48.5442	0.211023
Anchor_blood_GAIN	ldsc	blood_WHITE_COUNT.groupcorr	0.00260022	0.0398726	0.0198545	15.3343	7.63569	0.0611871
Anchor_blood_GAIN	ldsc	disease_HI_CHOL_SELF_REP.dnasecorr	0.00260022	0.0999451	0.0628972	38.4372	24.1892	0.129306
Anchor_blood_GAIN	ldsc	cov_EDU_YEARS	0.00260022	0.000962226	0.0112824	0.370056	4.33903	0.884721
Anchor_blood_GAIN	ldsc	mental_NEUROTICISM.groupcorr	0.00260022	-0.0109521	0.016056	-4.212	6.17485	0.398788
Anchor_blood_GAIN	ldsc	blood_EOSINOPHIL_COUNT.dnasecorr	0.00260022	0.103482	0.0312374	39.7975	12.0134	0.001663
Anchor_blood_GAIN	ldsc	LDL.dnasecorr	0.00260022	0.194514	0.0931526	74.8069	35.8249	0.0506464
Anchor_blood_GAIN	ldsc	disease_RESPIRATORY_ENT.groupcorr	0.00260022	0.0952008	0.0475481	36.6126	18.2862	0.046653
Anchor_blood_GAIN	ldsc	CD.dnasecorr	0.00260022	0.103286	0.0697529	39.722	26.8258	0.152155
Anchor_blood_GAIN	ldsc	Fasting_Glucose.dnasecorr	0.00260022	0.101671	0.0719504	39.101	27.6709	0.181457
Anchor_blood_GAIN	ldsc	blood_PLATELET_COUNT	0.00260022	0.043763	0.0222233	16.8305	8.54672	0.0651168
Anchor_embryonic_GAIN	ldsc	body_HEIGHTz.supercorr	0.00241197	0.00074899	0.00852717	0.310531	3.53536	0.845451
Anchor_embryonic_GAIN	ldsc	bp_SYSTOLICadjMEDz.dnasecorr	0.00241197	0.0165775	0.0152638	6.87303	6.32838	0.352258
Anchor_embryonic_GAIN	ldsc	blood_EOSINOPHIL_COUNT	0.00241197	-0.0200251	0.0156637	-8.30239	6.49415	0.147558
Anchor_embryonic_GAIN	ldsc	blood_PLATELET_COUNT.dnasecorr	0.00241197	-0.018858	0.0106529	-7.81853	4.41669	0.0483554
Anchor_embryonic_GAIN	ldsc	Celiac.supercorr	0.00241197	0.0373963	0.0539308	15.5045	22.3597	0.512689
Anchor_embryonic_GAIN	ldsc	blood_WHITE_COUNT	0.00241197	-0.00815122	0.00914765	-3.37949	3.79261	0.248552
Anchor_embryonic_GAIN	ldsc	disease_ALLERGY_ECZEMA_DIAGNOSED	0.00241197	0.0198999	0.0241313	8.25046	10.0048	0.467191
Anchor_embryonic_GAIN	ldsc	UC.dnasecorr	0.00241197	-0.0652941	0.0375452	-27.0709	15.5662	0.072396
Anchor_embryonic_GAIN	ldsc	blood_RBC_DISTRIB_WIDTH	0.00241197	-0.0131648	0.0125114	-5.45812	5.18723	0.221108
Anchor_embryonic_GAIN	ldsc	blood_MONOCYTE_COUNT.supercorr	0.00241197	0.0116315	0.0210133	4.82242	8.71211	0.660065
Anchor_embryonic_GAIN	ldsc	disease_T2D.dnasecorr	0.00241197	-0.0197766	0.0241195	-8.19937	9.99994	0.354659
Anchor_embryonic_GAIN	ldsc	Rheumatoid_Arthritis.supercorr	0.00241197	-0.101279	0.041906	-41.9904	17.3742	0.011718
Anchor_embryonic_GAIN	ldsc	repro_MENARCHE_AGE	0.00241197	0.0142552	0.0129904	5.9102	5.38581	0.362122
Anchor_embryonic_GAIN	ldsc	repro_MENOPAUSE_AGE.supercorr	0.00241197	0.0223033	0.0276671	9.24695	11.4708	0.474162
Anchor_embryonic_GAIN	ldsc	body_BALDING1.dnasecorr	0.00241197	-0.0242942	0.0204958	-10.0724	8.49754	0.194054
Anchor_embryonic_GAIN	ldsc	Primary_biliary_cirrhosis.dnasecorr	0.00241197	-0.0277485	0.0442459	-11.5045	18.3443	0.497867
Anchor_embryonic_GAIN	ldsc	cov_SMOKING_STATUS	0.00241197	0.0141385	0.0139208	5.8618	5.77157	0.40128
Anchor_embryonic_GAIN	ldsc	body_HEIGHTz.groupcorr	0.00241197	0.0103468	0.00763163	4.28977	3.16407	0.29675
Anchor_embryonic_GAIN	ldsc	disease_AID_SURE.dnasecorr	0.00241197	-0.0571539	0.0706307	-23.696	29.2834	0.395373
Anchor_embryonic_GAIN	ldsc	Celiac.groupcorr	0.00241197	0.0429042	0.0529235	17.788	21.9421	0.439941
Anchor_embryonic_GAIN	ldsc	blood_RED_COUNT.dnasecorr	0.00241197	0.0377504	0.0381182	15.6513	15.8038	0.354744
Anchor_embryonic_GAIN	ldsc	blood_MONOCYTE_COUNT	0.00241197	0.00650817	0.0214234	2.69828	8.88213	0.848067
Anchor_embryonic_GAIN	ldsc	blood_LYMPHOCYTE_COUNT.dnasecorr	0.00241197	-0.0174311	0.0100141	-7.22694	4.15185	0.0405113
Anchor_embryonic_GAIN	ldsc	body_HEIGHTz	0.00241197	0.000833052	0.00880604	0.345383	3.65098	0.857767
Anchor_embryonic_GAIN	ldsc	blood_MONOCYTE_COUNT.groupcorr	0.00241197	0.019261	0.0162129	7.98558	6.72187	0.297773
Anchor_embryonic_GAIN	ldsc	cov_EDU_YEARS.supercorr	0.00241197	0.0476432	0.0139276	19.7528	5.77437	0.0015267
Anchor_embryonic_GAIN	ldsc	disease_HYPOTHYROIDISM_SELF_REP.supercorr	0.00241197	-0.0180475	0.0313846	-7.48247	13.012	0.494135
Anchor_embryonic_GAIN	ldsc	Rheumatoid_Arthritis.groupcorr	0.00241197	-0.0863672	0.0436873	-35.8078	18.1127	0.0396806
Anchor_embryonic_GAIN	ldsc	bp_SYSTOLICadjMEDz	0.00241197	0.0176577	0.0152633	7.32088	6.32816	0.316811
Anchor_embryonic_GAIN	ldsc	disease_DERMATOLOGY.supercorr	0.00241197	0.0306113	0.0684307	12.6914	28.3713	0.679288
Anchor_embryonic_GAIN	ldsc	lung_FVCzSMOKE.supercorr	0.00241197	0.00959287	0.00904247	3.9772	3.749	0.426955
Anchor_embryonic_GAIN	ldsc	LDL	0.00241197	-0.0954953	0.0368268	-39.5923	15.2684	0.008541
Anchor_embryonic_GAIN	ldsc	repro_MENOPAUSE_AGE.groupcorr	0.00241197	0.0195536	0.0259594	8.10691	10.7627	0.509987
Anchor_embryonic_GAIN	ldsc	cov_SMOKING_STATUS.supercorr	0.00241197	0.0118696	0.0138357	4.92113	5.73626	0.495481
Anchor_embryonic_GAIN	ldsc	mental_NEUROTICISM	0.00241197	0.0457443	0.0144804	18.9656	6.00357	0.00400504
Anchor_embryonic_GAIN	ldsc	HbA1C.supercorr	0.00241197	-0.0973629	0.0740553	-40.3666	30.7033	0.17748
Anchor_embryonic_GAIN	ldsc	ENIGMA2_MeanPutamen.supercorr	0.00241197	-0.0526798	0.0522429	-21.841	21.6598	0.289598
Anchor_embryonic_GAIN	ldsc	repro_MENARCHE_AGE.supercorr	0.00241197	0.0122033	0.0131896	5.05947	5.4684	0.45762
Anchor_embryonic_GAIN	ldsc	body_BMIz.dnasecorr	0.00241197	0.0138205	0.00817207	5.72995	3.38813	0.161464
Anchor_embryonic_GAIN	ldsc	HDL	0.00241197	-0.00266174	0.0286519	-1.10356	11.8791	0.858446
Anchor_embryonic_GAIN	ldsc	cov_EDU_YEARS.groupcorr	0.00241197	0.045469	0.0146831	18.8514	6.08761	0.0041101
Anchor_embryonic_GAIN	ldsc	Autism.supercorr	0.00241197	0.134695	0.0704942	55.8444	29.2268	0.0647656
Anchor_embryonic_GAIN	ldsc	disease_HYPOTHYROIDISM_SELF_REP.groupcorr	0.00241197	-0.0150972	0.0259812	-6.25928	10.7718	0.482022
Anchor_embryonic_GAIN	ldsc	Coronary_Artery_Disease.dnasecorr	0.00241197	-0.0130616	0.0495368	-5.41533	20.5379	0.752504
Anchor_embryonic_GAIN	ldsc	pigment_HAIR	0.00241197	-0.0520381	0.0238	-21.575	9.86748	0.0179095
Anchor_embryonic_GAIN	ldsc	ENIGMA2_MeanPutamen	0.00241197	-0.0574308	0.0514477	-23.8108	21.3302	0.240689
Anchor_embryonic_GAIN	ldsc	disease_DERMATOLOGY.groupcorr	0.00241197	0.0566859	0.0693258	23.5019	28.7424	0.431453
Anchor_embryonic_GAIN	ldsc	body_BMIz	0.00241197	0.0144023	0.00851568	5.9712	3.5306	0.157054
Anchor_embryonic_GAIN	ldsc	lung_FVCzSMOKE.groupcorr	0.00241197	0.0118374	0.00871968	4.90778	3.61517	0.280039
Anchor_embryonic_GAIN	ldsc	HDL.supercorr	0.00241197	-0.00271677	0.0282396	-1.12637	11.7081	0.854916
Anchor_embryonic_GAIN	ldsc	pigment_HAIR.dnasecorr	0.00241197	-0.0457953	0.0230752	-18.9867	9.56695	0.0312623
Anchor_embryonic_GAIN	ldsc	cov_SMOKING_STATUS.groupcorr	0.00241197	0.00888489	0.0149601	3.68367	6.20244	0.665748
Anchor_embryonic_GAIN	ldsc	lung_FEV1FVCzSMOKE.supercorr	0.00241197	-0.0209524	0.00998095	-8.68684	4.13809	0.0232393
Anchor_embryonic_GAIN	ldsc	HbA1C.groupcorr	0.00241197	-0.107616	0.0726253	-44.6173	30.1104	0.131617
Anchor_embryonic_GAIN	ldsc	pigment_SUNBURN.supercorr	0.00241197	0.0130878	0.0434508	5.4262	18.0147	0.79979
Anchor_embryonic_GAIN	ldsc	ENIGMA2_MeanPutamen.groupcorr	0.00241197	-0.0488387	0.0518478	-20.2485	21.4961	0.325096
Anchor_embryonic_GAIN	ldsc	blood_RED_COUNT	0.00241197	0.0362908	0.0378991	15.0461	15.713	0.372169
Anchor_embryonic_GAIN	ldsc	Lupus.supercorr	0.00241197	-0.0419585	0.0466271	-17.396	19.3316	0.338093
Anchor_embryonic_GAIN	ldsc	ALZ.supercorr	0.00241197	0.0527091	0.0989557	21.8532	41.027	0.615514
Anchor_embryonic_GAIN	ldsc	repro_MENARCHE_AGE.groupcorr	0.00241197	0.0128458	0.0140045	5.32584	5.80623	0.456428
Anchor_embryonic_GAIN	ldsc	Autism.groupcorr	0.00241197	0.138193	0.0727142	57.2946	30.1473	0.0646346
Anchor_embryonic_GAIN	ldsc	CD	0.00241197	-0.0200067	0.0276818	-8.29478	11.4769	0.420958
Anchor_embryonic_GAIN	ldsc	blood_HIGH_LIGHT_SCATTER_RETICULOCYTE_COUNT.supercorr	0.00241197	-0.000918858	0.0158901	-0.380958	6.58801	0.832376
Anchor_embryonic_GAIN	ldsc	body_WHRadjBMIz.supercorr	0.00241197	-0.0123633	0.0102106	-5.12583	4.23329	0.149305
Anchor_embryonic_GAIN	ldsc	blood_RBC_DISTRIB_WIDTH.supercorr	0.00241197	-0.00937709	0.0126451	-3.88774	5.24264	0.357128
Anchor_embryonic_GAIN	ldsc	Schizophrenia.dnasecorr	0.00241197	0.0464305	0.0169978	19.25	7.04726	0.0109115
Anchor_embryonic_GAIN	ldsc	Anorexia.dnasecorr	0.00241197	0.0218764	0.0526599	9.06993	21.8328	0.712611
Anchor_embryonic_GAIN	ldsc	HDL.groupcorr	0.00241197	0.00320599	0.0288934	1.3292	11.9792	0.977983
Anchor_embryonic_GAIN	ldsc	blood_HIGH_LIGHT_SCATTER_RETICULOCYTE_COUNT	0.00241197	-0.00209092	0.0169257	-0.866894	7.01738	0.788206
Anchor_embryonic_GAIN	ldsc	body_WHRadjBMIz	0.00241197	-0.0132153	0.0102562	-5.47906	4.25221	0.129665
Anchor_embryonic_GAIN	ldsc	lung_FEV1FVCzSMOKE.groupcorr	0.00241197	-0.0100736	0.00959657	-4.17649	3.97873	0.199113
Anchor_embryonic_GAIN	ldsc	pigment_SUNBURN.groupcorr	0.00241197	0.00319322	0.0407233	1.3239	16.8839	0.983957
Anchor_embryonic_GAIN	ldsc	Lupus.groupcorr	0.00241197	-0.0358559	0.0474516	-14.8658	19.6734	0.417563
Anchor_embryonic_GAIN	ldsc	Anorexia	0.00241197	0.0228846	0.0525761	9.48792	21.798	0.698014
Anchor_embryonic_GAIN	ldsc	ALZ.groupcorr	0.00241197	0.06422	0.0983545	26.6256	40.7777	0.53604
Anchor_embryonic_GAIN	ldsc	bmd_HEEL_TSCOREz.dnasecorr	0.00241197	0.010888	0.0187107	4.51417	7.75744	0.650673
Anchor_embryonic_GAIN	ldsc	pigment_SUNBURN	0.00241197	0.0105708	0.0438607	4.38266	18.1846	0.846818
Anchor_embryonic_GAIN	ldsc	disease_HI_CHOL_SELF_REP.supercorr	0.00241197	0.00574414	0.0258431	2.38152	10.7145	0.896252
Anchor_embryonic_GAIN	ldsc	blood_HIGH_LIGHT_SCATTER_RETICULOCYTE_COUNT.groupcorr	0.00241197	0.00605256	0.0156338	2.50939	6.48177	0.814732
Anchor_embryonic_GAIN	ldsc	body_WHRadjBMIz.groupcorr	0.00241197	-0.00702814	0.0100644	-2.91386	4.1727	0.350672
Anchor_embryonic_GAIN	ldsc	blood_RBC_DISTRIB_WIDTH.groupcorr	0.00241197	0.00186634	0.00993343	0.773781	4.11839	0.956097
Anchor_embryonic_GAIN	ldsc	blood_EOSINOPHIL_COUNT.supercorr	0.00241197	-0.012306	0.0153541	-5.10206	6.36581	0.333275
Anchor_embryonic_GAIN	ldsc	blood_WHITE_COUNT.dnasecorr	0.00241197	-0.0065355	0.00902337	-2.70961	3.74108	0.321508
Anchor_embryonic_GAIN	ldsc	disease_ALLERGY_ECZEMA_DIAGNOSED.dnasecorr	0.00241197	0.0223008	0.0238716	9.24589	9.89714	0.404598
Anchor_embryonic_GAIN	ldsc	LDL.supercorr	0.00241197	-0.0963892	0.0372349	-39.9629	15.4376	0.00853402
Anchor_embryonic_GAIN	ldsc	CD.supercorr	0.00241197	-0.0169426	0.0275069	-7.0244	11.4043	0.483607
Anchor_embryonic_GAIN	ldsc	disease_T2D	0.00241197	-0.0218517	0.0241858	-9.05968	10.0274	0.31339
Anchor_embryonic_GAIN	ldsc	Fasting_Glucose.supercorr	0.00241197	0.0846258	0.0604954	35.0858	25.0813	0.18145
Anchor_embryonic_GAIN	ldsc	mental_NEUROTICISM.dnasecorr	0.00241197	0.0434382	0.0144649	18.0095	5.99712	0.00622221
Anchor_embryonic_GAIN	ldsc	Fasting_Glucose	0.00241197	0.0827317	0.0605386	34.3005	25.0992	0.192046
Anchor_embryonic_GAIN	ldsc	disease_RESPIRATORY_ENT.dnasecorr	0.00241197	-0.0106698	0.0182423	-4.42369	7.56324	0.47577
Anchor_embryonic_GAIN	ldsc	disease_HI_CHOL_SELF_REP.groupcorr	0.00241197	0.0149242	0.0256747	6.18758	10.6447	0.615653
Anchor_embryonic_GAIN	ldsc	bp_SYSTOLICadjMEDz.supercorr	0.00241197	0.0170242	0.0151536	7.05821	6.28266	0.333818
Anchor_embryonic_GAIN	ldsc	blood_PLATELET_COUNT.supercorr	0.00241197	-0.0177452	0.0103661	-7.35713	4.29779	0.054624
Anchor_embryonic_GAIN	ldsc	blood_EOSINOPHIL_COUNT.groupcorr	0.00241197	-0.00067416	0.0161535	-0.279506	6.69721	0.847411
Anchor_embryonic_GAIN	ldsc	UC.supercorr	0.00241197	-0.0647233	0.0375047	-26.8342	15.5494	0.0750596
Anchor_embryonic_GAIN	ldsc	LDL.groupcorr	0.00241197	-0.0854181	0.0369408	-35.4143	15.3156	0.0168619
Anchor_embryonic_GAIN	ldsc	ALZ	0.00241197	0.0627676	0.0996724	26.0234	41.3241	0.551392
Anchor_embryonic_GAIN	ldsc	Schizophrenia	0.00241197	0.0466844	0.0169878	19.3553	7.04314	0.010531
Anchor_embryonic_GAIN	ldsc	disease_T2D.supercorr	0.00241197	-0.0200073	0.0241043	-8.29501	9.99362	0.349711
Anchor_embryonic_GAIN	ldsc	CD.groupcorr	0.00241197	-0.0129438	0.0271256	-5.3665	11.2462	0.571899
Anchor_embryonic_GAIN	ldsc	Fasting_Glucose.groupcorr	0.00241197	0.077924	0.0594417	32.3072	24.6445	0.209606
Anchor_embryonic_GAIN	ldsc	HbA1C	0.00241197	-0.0998579	0.0746917	-41.401	30.9671	0.171888
Anchor_embryonic_GAIN	ldsc	disease_DERMATOLOGY	0.00241197	0.023183	0.0672738	9.61166	27.8917	0.756913
Anchor_embryonic_GAIN	ldsc	body_BALDING1.supercorr	0.00241197	-0.0240985	0.0204079	-9.99123	8.46111	0.194905
Anchor_embryonic_GAIN	ldsc	Primary_biliary_cirrhosis.supercorr	0.00241197	-0.0247158	0.0446551	-10.2472	18.514	0.545522
Anchor_embryonic_GAIN	ldsc	bp_SYSTOLICadjMEDz.groupcorr	0.00241197	0.0162964	0.0109904	6.75647	4.55662	0.205374
Anchor_embryonic_GAIN	ldsc	disease_AID_SURE.supercorr	0.00241197	-0.0555962	0.0705026	-23.0501	29.2303	0.407409
Anchor_embryonic_GAIN	ldsc	blood_PLATELET_COUNT.groupcorr	0.00241197	-0.00411953	0.00825218	-1.70795	3.42135	0.430178
Anchor_embryonic_GAIN	ldsc	blood_RED_COUNT.supercorr	0.00241197	0.0383131	0.0375629	15.8846	15.5736	0.34014
Anchor_embryonic_GAIN	ldsc	Primary_biliary_cirrhosis	0.00241197	-0.0292146	0.0440447	-12.1123	18.2609	0.475464
Anchor_embryonic_GAIN	ldsc	UC.groupcorr	0.00241197	-0.0559512	0.0377194	-23.1973	15.6384	0.124944
Anchor_embryonic_GAIN	ldsc	body_HEIGHTz.dnasecorr	0.00241197	0.00165312	0.00866092	0.685382	3.59081	0.930192
Anchor_embryonic_GAIN	ldsc	blood_LYMPHOCYTE_COUNT.supercorr	0.00241197	-0.0161161	0.00982683	-6.68171	4.0742	0.0512596
Anchor_embryonic_GAIN	ldsc	disease_T2D.groupcorr	0.00241197	-0.0138634	0.0231321	-5.74775	9.59055	0.479088
Anchor_embryonic_GAIN	ldsc	Celiac.dnasecorr	0.00241197	0.035509	0.0538845	14.722	22.3405	0.535762
Anchor_embryonic_GAIN	ldsc	disease_HI_CHOL_SELF_REP	0.00241197	0.00669564	0.026029	2.77601	10.7916	0.867864
Anchor_embryonic_GAIN	ldsc	body_BALDING1.groupcorr	0.00241197	-0.0109348	0.0209137	-4.53354	8.67082	0.522705
Anchor_embryonic_GAIN	ldsc	Primary_biliary_cirrhosis.groupcorr	0.00241197	-0.0074869	0.0462237	-3.10406	19.1643	0.830532
Anchor_embryonic_GAIN	ldsc	blood_MONOCYTE_COUNT.dnasecorr	0.00241197	0.00871675	0.0210359	3.61396	8.72149	0.7639
Anchor_embryonic_GAIN	ldsc	Rheumatoid_Arthritis.dnasecorr	0.00241197	-0.104276	0.0419028	-43.2326	17.3729	0.00950627
Anchor_embryonic_GAIN	ldsc	disease_AID_SURE.groupcorr	0.00241197	-0.0476566	0.0708953	-19.7584	29.3932	0.478372
Anchor_embryonic_GAIN	ldsc	bmd_HEEL_TSCOREz	0.00241197	0.0089747	0.0186826	3.7209	7.74578	0.72577
Anchor_embryonic_GAIN	ldsc	blood_RED_COUNT.groupcorr	0.00241197	0.0332304	0.0235618	13.7773	9.7687	0.192078
Anchor_embryonic_GAIN	ldsc	lung_FEV1FVCzSMOKE	0.00241197	-0.0198598	0.010078	-8.23388	4.17834	0.0318636
Anchor_embryonic_GAIN	ldsc	repro_MENOPAUSE_AGE.dnasecorr	0.00241197	0.0218149	0.0276885	9.04444	11.4796	0.48539
Anchor_embryonic_GAIN	ldsc	body_BMIz.supercorr	0.00241197	0.0137619	0.00813507	5.70566	3.3728	0.161787
Anchor_embryonic_GAIN	ldsc	blood_LYMPHOCYTE_COUNT.groupcorr	0.00241197	-0.00601066	0.00719106	-2.49201	2.98141	0.237025
Anchor_embryonic_GAIN	ldsc	Coronary_Artery_Disease.supercorr	0.00241197	-0.011884	0.0497597	-4.9271	20.6304	0.771938
Anchor_embryonic_GAIN	ldsc	lung_FVCzSMOKE	0.00241197	0.00979532	0.00918174	4.06113	3.80674	0.421075
Anchor_embryonic_GAIN	ldsc	disease_HYPOTHYROIDISM_SELF_REP	0.00241197	-0.0253372	0.031269	-10.5048	12.9641	0.347014
Anchor_embryonic_GAIN	ldsc	pigment_HAIR.supercorr	0.00241197	-0.0448551	0.0222584	-18.5969	9.2283	0.0284916
Anchor_embryonic_GAIN	ldsc	disease_AID_SURE	0.00241197	-0.0610107	0.0708157	-25.295	29.3602	0.367043
Anchor_embryonic_GAIN	ldsc	cov_EDU_YEARS.dnasecorr	0.00241197	0.047576	0.0138616	19.725	5.747	0.00147295
Anchor_embryonic_GAIN	ldsc	Celiac	0.00241197	0.0331029	0.0535539	13.7245	22.2034	0.564254
Anchor_embryonic_GAIN	ldsc	disease_HYPOTHYROIDISM_SELF_REP.dnasecorr	0.00241197	-0.0222494	0.0313214	-9.2246	12.9858	0.406547
Anchor_embryonic_GAIN	ldsc	disease_DERMATOLOGY.dnasecorr	0.00241197	0.0306815	0.068444	12.7205	28.3768	0.678724
Anchor_embryonic_GAIN	ldsc	lung_FVCzSMOKE.dnasecorr	0.00241197	0.00967411	0.00908714	4.01088	3.76752	0.424013
Anchor_embryonic_GAIN	ldsc	body_BMIz.groupcorr	0.00241197	0.0102417	0.00908523	4.24622	3.76673	0.386562
Anchor_embryonic_GAIN	ldsc	cov_SMOKING_STATUS.dnasecorr	0.00241197	0.0124647	0.0139573	5.16785	5.78668	0.472651
Anchor_embryonic_GAIN	ldsc	HbA1C.dnasecorr	0.00241197	-0.0963614	0.0745888	-39.9514	30.9245	0.18509
Anchor_embryonic_GAIN	ldsc	disease_RESPIRATORY_ENT	0.00241197	-0.0131889	0.0184154	-5.46812	7.635	0.399905
Anchor_embryonic_GAIN	ldsc	ENIGMA2_MeanPutamen.dnasecorr	0.00241197	-0.0531419	0.0517851	-22.0326	21.4701	0.282163
Anchor_embryonic_GAIN	ldsc	Coronary_Artery_Disease.groupcorr	0.00241197	0.0047832	0.0504183	1.98311	20.9034	0.962354
Anchor_embryonic_GAIN	ldsc	repro_MENARCHE_AGE.dnasecorr	0.00241197	0.0129	0.0131478	5.34835	5.45107	0.424856
Anchor_embryonic_GAIN	ldsc	Schizophrenia.supercorr	0.00241197	0.0466435	0.0171613	19.3384	7.11508	0.0112985
Anchor_embryonic_GAIN	ldsc	Anorexia.supercorr	0.00241197	0.0226333	0.0526299	9.38377	21.8203	0.701762
Anchor_embryonic_GAIN	ldsc	pigment_HAIR.groupcorr	0.00241197	-0.0455333	0.0213952	-18.8781	8.87044	0.0228195
Anchor_embryonic_GAIN	ldsc	Lupus	0.00241197	-0.0498237	0.046232	-20.6569	19.1678	0.254549
Anchor_embryonic_GAIN	ldsc	Autism.dnasecorr	0.00241197	0.133078	0.0703246	55.1742	29.1565	0.0672339
Anchor_embryonic_GAIN	ldsc	bmd_HEEL_TSCOREz.supercorr	0.00241197	0.0101181	0.018726	4.19497	7.76378	0.680962
Anchor_embryonic_GAIN	ldsc	Autism	0.00241197	0.134189	0.0702848	55.6348	29.14	0.0646615
Anchor_embryonic_GAIN	ldsc	Coronary_Artery_Disease	0.00241197	-0.0122885	0.0493749	-5.09478	20.4708	0.763748
Anchor_embryonic_GAIN	ldsc	HDL.dnasecorr	0.00241197	-0.00236207	0.0284392	-0.979311	11.7909	0.865767
Anchor_embryonic_GAIN	ldsc	lung_FEV1FVCzSMOKE.dnasecorr	0.00241197	-0.0200643	0.0100208	-8.31862	4.15463	0.0295346
Anchor_embryonic_GAIN	ldsc	pigment_SUNBURN.dnasecorr	0.00241197	0.0114411	0.0434201	4.74348	18.0019	0.829742
Anchor_embryonic_GAIN	ldsc	Lupus.dnasecorr	0.00241197	-0.0498358	0.0463251	-20.6619	19.2064	0.255697
Anchor_embryonic_GAIN	ldsc	ALZ.dnasecorr	0.00241197	0.0534241	0.0997614	22.1496	41.361	0.613653
Anchor_embryonic_GAIN	ldsc	repro_MENOPAUSE_AGE	0.00241197	0.0226168	0.0276231	9.37692	11.4525	0.467033
Anchor_embryonic_GAIN	ldsc	blood_LYMPHOCYTE_COUNT	0.00241197	-0.0180659	0.00999557	-7.49012	4.14415	0.0339847
Anchor_embryonic_GAIN	ldsc	Rheumatoid_Arthritis	0.00241197	-0.105541	0.0415446	-43.7572	17.2244	0.00806961
Anchor_embryonic_GAIN	ldsc	Schizophrenia.groupcorr	0.00241197	0.0442361	0.0174207	18.3402	7.22262	0.0181654
Anchor_embryonic_GAIN	ldsc	disease_ALLERGY_ECZEMA_DIAGNOSED.supercorr	0.00241197	0.0236168	0.0239885	9.79152	9.94563	0.377102
Anchor_embryonic_GAIN	ldsc	blood_WHITE_COUNT.supercorr	0.00241197	-0.00553566	0.00881143	-2.29508	3.65321	0.367266
Anchor_embryonic_GAIN	ldsc	body_BALDING1	0.00241197	-0.0280284	0.0204338	-11.6206	8.47182	0.137891
Anchor_embryonic_GAIN	ldsc	Anorexia.groupcorr	0.00241197	0.0100863	0.0505014	4.18177	20.9378	0.87951
Anchor_embryonic_GAIN	ldsc	UC	0.00241197	-0.0673392	0.0374555	-27.9188	15.529	0.0632928
Anchor_embryonic_GAIN	ldsc	body_WHRadjBMIz.dnasecorr	0.00241197	-0.0128291	0.0102978	-5.31893	4.26944	0.140682
Anchor_embryonic_GAIN	ldsc	blood_HIGH_LIGHT_SCATTER_RETICULOCYTE_COUNT.dnasecorr	0.00241197	-0.00157089	0.0170728	-0.651291	7.07838	0.813812
Anchor_embryonic_GAIN	ldsc	blood_RBC_DISTRIB_WIDTH.dnasecorr	0.00241197	-0.0132254	0.0130688	-5.48324	5.41832	0.239292
Anchor_embryonic_GAIN	ldsc	bmd_HEEL_TSCOREz.groupcorr	0.00241197	0.0147158	0.0175519	6.10114	7.27701	0.481126
Anchor_embryonic_GAIN	ldsc	mental_NEUROTICISM.supercorr	0.00241197	0.0429226	0.014355	17.7957	5.95157	0.00652967
Anchor_embryonic_GAIN	ldsc	disease_RESPIRATORY_ENT.supercorr	0.00241197	-0.00871654	0.0182805	-3.61387	7.57909	0.544522
Anchor_embryonic_GAIN	ldsc	disease_ALLERGY_ECZEMA_DIAGNOSED.groupcorr	0.00241197	0.0359534	0.0217315	14.9062	9.00985	0.130096
Anchor_embryonic_GAIN	ldsc	blood_WHITE_COUNT.groupcorr	0.00241197	0.00443019	0.00846964	1.83676	3.51151	0.811518
Anchor_embryonic_GAIN	ldsc	disease_HI_CHOL_SELF_REP.dnasecorr	0.00241197	0.00540318	0.0263205	2.24015	10.9124	0.908526
Anchor_embryonic_GAIN	ldsc	cov_EDU_YEARS	0.00241197	0.0500665	0.0139197	20.7575	5.77108	0.000862193
Anchor_embryonic_GAIN	ldsc	mental_NEUROTICISM.groupcorr	0.00241197	0.0315495	0.0134168	13.0804	5.56259	0.0340568
Anchor_embryonic_GAIN	ldsc	blood_EOSINOPHIL_COUNT.dnasecorr	0.00241197	-0.0169524	0.0156087	-7.02847	6.47134	0.210113
Anchor_embryonic_GAIN	ldsc	LDL.dnasecorr	0.00241197	-0.0965946	0.0373296	-40.0481	15.4768	0.0084378
Anchor_embryonic_GAIN	ldsc	disease_RESPIRATORY_ENT.groupcorr	0.00241197	0.00177048	0.0185765	0.73404	7.70182	0.972417
Anchor_embryonic_GAIN	ldsc	CD.dnasecorr	0.00241197	-0.0169152	0.0274485	-7.01303	11.3801	0.483037
Anchor_embryonic_GAIN	ldsc	Fasting_Glucose.dnasecorr	0.00241197	0.0859631	0.0602951	35.6402	24.9983	0.173434
Anchor_embryonic_GAIN	ldsc	blood_PLATELET_COUNT	0.00241197	-0.0195575	0.010606	-8.10853	4.39723	0.0405426
AnchorNoSuper_blood_GAIN	ldsc	body_HEIGHTz.supercorr	0.00039821	0.0059873	0.00610775	15.0355	15.338	0.36228
AnchorNoSuper_blood_GAIN	ldsc	bp_SYSTOLICadjMEDz.dnasecorr	0.00039821	0.00018078	0.00554824	0.453981	13.9329	0.968758
AnchorNoSuper_blood_GAIN	ldsc	blood_EOSINOPHIL_COUNT	0.00039821	-0.000596911	0.00617656	-1.49898	15.5108	0.871917
AnchorNoSuper_blood_GAIN	ldsc	blood_PLATELET_COUNT.dnasecorr	0.00039821	0.00730038	0.0107099	18.333	26.8952	0.518804
AnchorNoSuper_blood_GAIN	ldsc	Celiac.supercorr	0.00039821	0.0456961	0.0301489	114.754	75.7111	0.134696
AnchorNoSuper_blood_GAIN	ldsc	blood_WHITE_COUNT	0.00039821	-0.00267524	0.005393	-6.71816	13.5431	0.570693
AnchorNoSuper_blood_GAIN	ldsc	disease_ALLERGY_ECZEMA_DIAGNOSED	0.00039821	0.0396966	0.0324375	99.6875	81.4582	0.22872
AnchorNoSuper_blood_GAIN	ldsc	UC.dnasecorr	0.00039821	-0.0204651	0.0154795	-51.3926	38.8726	0.183898
AnchorNoSuper_blood_GAIN	ldsc	blood_RBC_DISTRIB_WIDTH	0.00039821	0.00112065	0.00749673	2.81421	18.8261	0.922971
AnchorNoSuper_blood_GAIN	ldsc	blood_MONOCYTE_COUNT.supercorr	0.00039821	0.00385246	0.00803902	9.67443	20.1879	0.666813
AnchorNoSuper_blood_GAIN	ldsc	disease_T2D.dnasecorr	0.00039821	0.00925864	0.0106478	23.2506	26.7392	0.405427
AnchorNoSuper_blood_GAIN	ldsc	Rheumatoid_Arthritis.supercorr	0.00039821	0.00531652	0.0204458	13.351	51.3443	0.809078
AnchorNoSuper_blood_GAIN	ldsc	repro_MENARCHE_AGE	0.00039821	-0.00160216	0.00525585	-4.02339	13.1987	0.702542
AnchorNoSuper_blood_GAIN	ldsc	repro_MENOPAUSE_AGE.supercorr	0.00039821	-0.0210786	0.0108154	-52.9335	27.1601	0.0511664
AnchorNoSuper_blood_GAIN	ldsc	body_BALDING1.dnasecorr	0.00039821	0.00367004	0.00723696	9.21634	18.1737	0.651842
AnchorNoSuper_blood_GAIN	ldsc	Primary_biliary_cirrhosis.dnasecorr	0.00039821	0.0119766	0.0281818	30.076	70.7712	0.679127
AnchorNoSuper_blood_GAIN	ldsc	cov_SMOKING_STATUS	0.00039821	-0.00882836	0.00428618	-22.1701	10.7636	0.0320868
AnchorNoSuper_blood_GAIN	ldsc	body_HEIGHTz.groupcorr	0.00039821	0.00747228	0.00552188	18.7647	13.8667	0.202419
AnchorNoSuper_blood_GAIN	ldsc	disease_AID_SURE.dnasecorr	0.00039821	0.0332611	0.0281012	83.5265	70.5687	0.225809
AnchorNoSuper_blood_GAIN	ldsc	Celiac.groupcorr	0.00039821	0.0367971	0.030371	92.4063	76.2688	0.228964
AnchorNoSuper_blood_GAIN	ldsc	blood_RED_COUNT.dnasecorr	0.00039821	-0.00787179	0.00553216	-19.7679	13.8926	0.132955
AnchorNoSuper_blood_GAIN	ldsc	blood_MONOCYTE_COUNT	0.00039821	0.00304168	0.00809591	7.63839	20.3308	0.743737
AnchorNoSuper_blood_GAIN	ldsc	blood_LYMPHOCYTE_COUNT.dnasecorr	0.00039821	0.00296469	0.00724345	7.44504	18.19	0.720714
AnchorNoSuper_blood_GAIN	ldsc	body_HEIGHTz	0.00039821	0.00597076	0.00620707	14.994	15.5874	0.371477
AnchorNoSuper_blood_GAIN	ldsc	blood_MONOCYTE_COUNT.groupcorr	0.00039821	-0.00150709	0.0072679	-3.78467	18.2514	0.793286
AnchorNoSuper_blood_GAIN	ldsc	cov_EDU_YEARS.supercorr	0.00039821	-0.00137061	0.00429943	-3.44192	10.7969	0.681377
AnchorNoSuper_blood_GAIN	ldsc	disease_HYPOTHYROIDISM_SELF_REP.supercorr	0.00039821	0.0010235	0.00813136	2.57025	20.4198	0.938377
AnchorNoSuper_blood_GAIN	ldsc	Rheumatoid_Arthritis.groupcorr	0.00039821	0.000683858	0.0217914	1.71733	54.7234	0.989533
AnchorNoSuper_blood_GAIN	ldsc	bp_SYSTOLICadjMEDz	0.00039821	0.000325894	0.00556008	0.818396	13.9627	0.989628
AnchorNoSuper_blood_GAIN	ldsc	disease_DERMATOLOGY.supercorr	0.00039821	0.0409634	0.0239166	102.869	60.0601	0.0862576
AnchorNoSuper_blood_GAIN	ldsc	lung_FVCzSMOKE.supercorr	0.00039821	0.0112863	0.00936514	28.3426	23.5181	0.247134
AnchorNoSuper_blood_GAIN	ldsc	LDL	0.00039821	0.0573362	0.0241877	143.985	60.7411	0.0241184
AnchorNoSuper_blood_GAIN	ldsc	repro_MENOPAUSE_AGE.groupcorr	0.00039821	-0.0183978	0.0108847	-46.2012	27.334	0.0876755
AnchorNoSuper_blood_GAIN	ldsc	cov_SMOKING_STATUS.supercorr	0.00039821	-0.00889126	0.00428198	-22.3281	10.7531	0.0309144
AnchorNoSuper_blood_GAIN	ldsc	mental_NEUROTICISM	0.00039821	-0.00459905	0.00490997	-11.5493	12.3301	0.309152
AnchorNoSuper_blood_GAIN	ldsc	HbA1C.supercorr	0.00039821	-0.00689684	0.0304516	-17.3196	76.4711	0.809615
AnchorNoSuper_blood_GAIN	ldsc	ENIGMA2_MeanPutamen.supercorr	0.00039821	0.00113234	0.0215202	2.84358	54.0423	0.972735
AnchorNoSuper_blood_GAIN	ldsc	repro_MENARCHE_AGE.supercorr	0.00039821	-0.00175975	0.00521558	-4.41915	13.0976	0.677973
AnchorNoSuper_blood_GAIN	ldsc	body_BMIz.dnasecorr	0.00039821	-0.00480383	0.00282857	-12.0636	7.10321	0.0663126
AnchorNoSuper_blood_GAIN	ldsc	HDL	0.00039821	0.0391468	0.0322663	98.3069	81.0284	0.227803
AnchorNoSuper_blood_GAIN	ldsc	cov_EDU_YEARS.groupcorr	0.00039821	0.000526014	0.00450862	1.32095	11.3222	0.977397
AnchorNoSuper_blood_GAIN	ldsc	Autism.supercorr	0.00039821	-0.0168314	0.020223	-42.2676	50.7848	0.382451
AnchorNoSuper_blood_GAIN	ldsc	disease_HYPOTHYROIDISM_SELF_REP.groupcorr	0.00039821	-0.00482875	0.00831468	-12.1261	20.8801	0.535415
AnchorNoSuper_blood_GAIN	ldsc	Coronary_Artery_Disease.dnasecorr	0.00039821	-0.00861234	0.01735	-21.6276	43.57	0.603183
AnchorNoSuper_blood_GAIN	ldsc	pigment_HAIR	0.00039821	-0.0141306	0.00767109	-35.4853	19.2639	0.070583
AnchorNoSuper_blood_GAIN	ldsc	ENIGMA2_MeanPutamen	0.00039821	0.00289485	0.0214325	7.26964	53.822	0.907092
AnchorNoSuper_blood_GAIN	ldsc	disease_DERMATOLOGY.groupcorr	0.00039821	0.0320564	0.0251863	80.5012	63.2487	0.204755
AnchorNoSuper_blood_GAIN	ldsc	body_BMIz	0.00039821	-0.00470021	0.00282357	-11.8033	7.09066	0.0715546
AnchorNoSuper_blood_GAIN	ldsc	lung_FVCzSMOKE.groupcorr	0.00039821	0.0131955	0.0101766	33.1371	25.5557	0.210996
AnchorNoSuper_blood_GAIN	ldsc	HDL.supercorr	0.00039821	0.0393538	0.0320031	98.8268	80.3672	0.221576
AnchorNoSuper_blood_GAIN	ldsc	pigment_HAIR.dnasecorr	0.00039821	-0.0130287	0.00766196	-32.7181	19.241	0.0934144
AnchorNoSuper_blood_GAIN	ldsc	cov_SMOKING_STATUS.groupcorr	0.00039821	-0.00864059	0.00482698	-21.6986	12.1217	0.0622219
AnchorNoSuper_blood_GAIN	ldsc	lung_FEV1FVCzSMOKE.supercorr	0.00039821	-0.00630406	0.00534682	-15.831	13.4271	0.210482
AnchorNoSuper_blood_GAIN	ldsc	HbA1C.groupcorr	0.00039821	-0.00990624	0.030327	-24.8769	76.1583	0.732677
AnchorNoSuper_blood_GAIN	ldsc	pigment_SUNBURN.supercorr	0.00039821	-0.0256099	0.00942714	-64.3125	23.6738	0.0100424
AnchorNoSuper_blood_GAIN	ldsc	ENIGMA2_MeanPutamen.groupcorr	0.00039821	0.00907488	0.0221166	22.7892	55.5399	0.693556
AnchorNoSuper_blood_GAIN	ldsc	blood_RED_COUNT	0.00039821	-0.00818906	0.00559835	-20.5647	14.0588	0.123596
AnchorNoSuper_blood_GAIN	ldsc	Lupus.supercorr	0.00039821	-0.0132513	0.020678	-33.2771	51.9273	0.48862
AnchorNoSuper_blood_GAIN	ldsc	ALZ.supercorr	0.00039821	-0.0243535	0.0264093	-61.1573	66.3201	0.350268
AnchorNoSuper_blood_GAIN	ldsc	repro_MENARCHE_AGE.groupcorr	0.00039821	-0.00126314	0.00549888	-3.17205	13.809	0.761494
AnchorNoSuper_blood_GAIN	ldsc	Autism.groupcorr	0.00039821	-0.0131528	0.0203351	-33.0298	51.0663	0.493472
AnchorNoSuper_blood_GAIN	ldsc	CD	0.00039821	-0.00244844	0.0124926	-6.14862	31.3719	0.819941
AnchorNoSuper_blood_GAIN	ldsc	blood_HIGH_LIGHT_SCATTER_RETICULOCYTE_COUNT.supercorr	0.00039821	0.00230869	0.00601143	5.79766	15.0961	0.750225
AnchorNoSuper_blood_GAIN	ldsc	body_WHRadjBMIz.supercorr	0.00039821	0.00393849	0.00496809	9.89047	12.476	0.476346
AnchorNoSuper_blood_GAIN	ldsc	blood_RBC_DISTRIB_WIDTH.supercorr	0.00039821	0.000839129	0.0072412	2.10725	18.1844	0.951267
AnchorNoSuper_blood_GAIN	ldsc	Schizophrenia.dnasecorr	0.00039821	-0.0117101	0.00509141	-29.4069	12.7857	0.0216095
AnchorNoSuper_blood_GAIN	ldsc	Anorexia.dnasecorr	0.00039821	0.00736235	0.0183253	18.4886	46.0193	0.703598
AnchorNoSuper_blood_GAIN	ldsc	HDL.groupcorr	0.00039821	0.045904	0.0340309	115.276	85.4597	0.179407
AnchorNoSuper_blood_GAIN	ldsc	blood_HIGH_LIGHT_SCATTER_RETICULOCYTE_COUNT	0.00039821	0.000923499	0.0061101	2.31912	15.3439	0.931348
AnchorNoSuper_blood_GAIN	ldsc	body_WHRadjBMIz	0.00039821	0.00419511	0.00485634	10.5349	12.1954	0.435047
AnchorNoSuper_blood_GAIN	ldsc	lung_FEV1FVCzSMOKE.groupcorr	0.00039821	-0.00613138	0.00556745	-15.3973	13.9812	0.241618
AnchorNoSuper_blood_GAIN	ldsc	pigment_SUNBURN.groupcorr	0.00039821	-0.0249045	0.0101635	-62.5411	25.5231	0.0151199
AnchorNoSuper_blood_GAIN	ldsc	Lupus.groupcorr	0.00039821	-0.0187001	0.0211427	-46.9604	53.0943	0.336842
AnchorNoSuper_blood_GAIN	ldsc	Anorexia	0.00039821	0.00752619	0.0183128	18.9	45.9879	0.696729
AnchorNoSuper_blood_GAIN	ldsc	ALZ.groupcorr	0.00039821	-0.0237033	0.027349	-59.5245	68.6798	0.378206
AnchorNoSuper_blood_GAIN	ldsc	bmd_HEEL_TSCOREz.dnasecorr	0.00039821	-0.00398703	0.00477549	-10.0124	11.9924	0.360845
AnchorNoSuper_blood_GAIN	ldsc	pigment_SUNBURN	0.00039821	-0.0239405	0.00888671	-60.1201	22.3166	0.0100458
AnchorNoSuper_blood_GAIN	ldsc	disease_HI_CHOL_SELF_REP.supercorr	0.00039821	0.0264404	0.0155224	66.398	38.9804	0.104379
AnchorNoSuper_blood_GAIN	ldsc	blood_HIGH_LIGHT_SCATTER_RETICULOCYTE_COUNT.groupcorr	0.00039821	0.00129346	0.00466325	3.24818	11.7105	0.847493
AnchorNoSuper_blood_GAIN	ldsc	body_WHRadjBMIz.groupcorr	0.00039821	0.00713867	0.00445154	17.9269	11.1789	0.129551
AnchorNoSuper_blood_GAIN	ldsc	blood_RBC_DISTRIB_WIDTH.groupcorr	0.00039821	0.000584213	0.00627376	1.4671	15.7549	0.976212
AnchorNoSuper_blood_GAIN	ldsc	blood_EOSINOPHIL_COUNT.supercorr	0.00039821	0.000457195	0.00606514	1.14812	15.231	0.992228
AnchorNoSuper_blood_GAIN	ldsc	blood_WHITE_COUNT.dnasecorr	0.00039821	-0.0023781	0.00541136	-5.97197	13.5892	0.609546
AnchorNoSuper_blood_GAIN	ldsc	disease_ALLERGY_ECZEMA_DIAGNOSED.dnasecorr	0.00039821	0.0402978	0.0324233	101.197	81.4226	0.221962
AnchorNoSuper_blood_GAIN	ldsc	LDL.supercorr	0.00039821	0.0578141	0.024199	145.185	60.7694	0.0229421
AnchorNoSuper_blood_GAIN	ldsc	CD.supercorr	0.00039821	-0.00121544	0.0125577	-3.05225	31.5354	0.897831
AnchorNoSuper_blood_GAIN	ldsc	disease_T2D	0.00039821	0.0088582	0.0106519	22.245	26.7495	0.426817
AnchorNoSuper_blood_GAIN	ldsc	Fasting_Glucose.supercorr	0.00039821	-0.00996288	0.0189125	-25.0192	47.4937	0.58692
AnchorNoSuper_blood_GAIN	ldsc	mental_NEUROTICISM.dnasecorr	0.00039821	-0.00497316	0.00490201	-12.4888	12.3101	0.273689
AnchorNoSuper_blood_GAIN	ldsc	Fasting_Glucose	0.00039821	-0.0100008	0.018742	-25.1144	47.0657	0.582675
AnchorNoSuper_blood_GAIN	ldsc	disease_RESPIRATORY_ENT.dnasecorr	0.00039821	0.0222277	0.0157631	55.8191	39.5849	0.16272
AnchorNoSuper_blood_GAIN	ldsc	disease_HI_CHOL_SELF_REP.groupcorr	0.00039821	0.0299669	0.0150623	75.254	37.8249	0.0633088
AnchorNoSuper_blood_GAIN	ldsc	bp_SYSTOLICadjMEDz.supercorr	0.00039821	0.000240073	0.00557828	0.602881	14.0084	0.977396
AnchorNoSuper_blood_GAIN	ldsc	blood_PLATELET_COUNT.supercorr	0.00039821	0.00710907	0.0107059	17.8526	26.8852	0.530199
AnchorNoSuper_blood_GAIN	ldsc	blood_EOSINOPHIL_COUNT.groupcorr	0.00039821	-0.00607377	0.00564772	-15.2527	14.1828	0.255436
AnchorNoSuper_blood_GAIN	ldsc	UC.supercorr	0.00039821	-0.020195	0.0156826	-50.7144	39.3827	0.194606
AnchorNoSuper_blood_GAIN	ldsc	LDL.groupcorr	0.00039821	0.0570164	0.0233033	143.182	58.5201	0.0211241
AnchorNoSuper_blood_GAIN	ldsc	ALZ	0.00039821	-0.0265029	0.027063	-66.555	67.9617	0.319642
AnchorNoSuper_blood_GAIN	ldsc	Schizophrenia	0.00039821	-0.0116748	0.00506194	-29.3183	12.7117	0.0211181
AnchorNoSuper_blood_GAIN	ldsc	disease_T2D.supercorr	0.00039821	0.00909507	0.0107497	22.8399	26.9949	0.418768
AnchorNoSuper_blood_GAIN	ldsc	CD.groupcorr	0.00039821	-0.00419876	0.012483	-10.5441	31.3478	0.713566
AnchorNoSuper_blood_GAIN	ldsc	Fasting_Glucose.groupcorr	0.00039821	-0.00998737	0.0179663	-25.0807	45.1177	0.567304
AnchorNoSuper_blood_GAIN	ldsc	HbA1C	0.00039821	-0.00961232	0.030608	-24.1388	76.8639	0.742262
AnchorNoSuper_blood_GAIN	ldsc	disease_DERMATOLOGY	0.00039821	0.038415	0.0240414	96.4693	60.3735	0.108581
AnchorNoSuper_blood_GAIN	ldsc	body_BALDING1.supercorr	0.00039821	0.00419731	0.00719497	10.5404	18.0683	0.598398
AnchorNoSuper_blood_GAIN	ldsc	Primary_biliary_cirrhosis.supercorr	0.00039821	0.0127964	0.0279885	32.1347	70.2858	0.655854
AnchorNoSuper_blood_GAIN	ldsc	bp_SYSTOLICadjMEDz.groupcorr	0.00039821	0.00260861	0.00560333	6.55084	14.0713	0.692919
AnchorNoSuper_blood_GAIN	ldsc	disease_AID_SURE.supercorr	0.00039821	0.0353596	0.0281262	88.7962	70.6314	0.19789
AnchorNoSuper_blood_GAIN	ldsc	blood_PLATELET_COUNT.groupcorr	0.00039821	0.00608576	0.00845775	15.2828	21.2394	0.500675
AnchorNoSuper_blood_GAIN	ldsc	blood_RED_COUNT.supercorr	0.00039821	-0.00849473	0.00538363	-21.3323	13.5196	0.0971929
AnchorNoSuper_blood_GAIN	ldsc	Primary_biliary_cirrhosis	0.00039821	0.0117522	0.028166	29.5125	70.7314	0.684706
AnchorNoSuper_blood_GAIN	ldsc	UC.groupcorr	0.00039821	-0.0219666	0.0158824	-55.1632	39.8844	0.164018
AnchorNoSuper_blood_GAIN	ldsc	body_HEIGHTz.dnasecorr	0.00039821	0.00608434	0.00621235	15.2792	15.6007	0.362305
AnchorNoSuper_blood_GAIN	ldsc	blood_LYMPHOCYTE_COUNT.supercorr	0.00039821	0.00342054	0.00699257	8.58979	17.56	0.663207
AnchorNoSuper_blood_GAIN	ldsc	disease_T2D.groupcorr	0.00039821	0.00720204	0.0103977	18.086	26.111	0.512779
AnchorNoSuper_blood_GAIN	ldsc	Celiac.dnasecorr	0.00039821	0.0454527	0.0299929	114.142	75.3193	0.134897
AnchorNoSuper_blood_GAIN	ldsc	disease_HI_CHOL_SELF_REP	0.00039821	0.0259179	0.0156361	65.086	39.2658	0.113831
AnchorNoSuper_blood_GAIN	ldsc	body_BALDING1.groupcorr	0.00039821	0.00431406	0.0070389	10.8336	17.6763	0.578912
AnchorNoSuper_blood_GAIN	ldsc	Primary_biliary_cirrhosis.groupcorr	0.00039821	0.0134782	0.0313944	33.847	78.8387	0.674752
AnchorNoSuper_blood_GAIN	ldsc	blood_MONOCYTE_COUNT.dnasecorr	0.00039821	0.00338901	0.00814842	8.51061	20.4626	0.713186
AnchorNoSuper_blood_GAIN	ldsc	Rheumatoid_Arthritis.dnasecorr	0.00039821	0.004731	0.0205826	11.8807	51.6877	0.832653
AnchorNoSuper_blood_GAIN	ldsc	disease_AID_SURE.groupcorr	0.00039821	0.0293318	0.0289854	73.6591	72.7893	0.305395
AnchorNoSuper_blood_GAIN	ldsc	bmd_HEEL_TSCOREz	0.00039821	-0.00427707	0.00476911	-10.7407	11.9764	0.329378
AnchorNoSuper_blood_GAIN	ldsc	blood_RED_COUNT.groupcorr	0.00039821	-0.00807298	0.00383406	-20.2732	9.62823	0.0266898
AnchorNoSuper_blood_GAIN	ldsc	lung_FEV1FVCzSMOKE	0.00039821	-0.0064448	0.00527943	-16.1844	13.2579	0.195398
AnchorNoSuper_blood_GAIN	ldsc	repro_MENOPAUSE_AGE.dnasecorr	0.00039821	-0.0206556	0.010869	-51.871	27.2946	0.0565068
AnchorNoSuper_blood_GAIN	ldsc	body_BMIz.supercorr	0.00039821	-0.00524339	0.00282069	-13.1674	7.08342	0.0461103
AnchorNoSuper_blood_GAIN	ldsc	blood_LYMPHOCYTE_COUNT.groupcorr	0.00039821	-0.00235095	0.00597867	-5.90378	15.0138	0.641642
AnchorNoSuper_blood_GAIN	ldsc	Coronary_Artery_Disease.supercorr	0.00039821	-0.00972431	0.01743	-24.42	43.7707	0.561225
AnchorNoSuper_blood_GAIN	ldsc	lung_FVCzSMOKE	0.00039821	0.0113548	0.00940158	28.5145	23.6096	0.246004
AnchorNoSuper_blood_GAIN	ldsc	disease_HYPOTHYROIDISM_SELF_REP	0.00039821	0.000746583	0.00818375	1.87485	20.5513	0.9659
AnchorNoSuper_blood_GAIN	ldsc	pigment_HAIR.supercorr	0.00039821	-0.0130204	0.00785013	-32.6973	19.7135	0.103162
AnchorNoSuper_blood_GAIN	ldsc	disease_AID_SURE	0.00039821	0.0325491	0.0280318	81.7384	70.3944	0.23477
AnchorNoSuper_blood_GAIN	ldsc	cov_EDU_YEARS.dnasecorr	0.00039821	-0.0010125	0.00429282	-2.54262	10.7803	0.742879
AnchorNoSuper_blood_GAIN	ldsc	Celiac	0.00039821	0.0449035	0.0300846	112.763	75.5496	0.140731
AnchorNoSuper_blood_GAIN	ldsc	disease_HYPOTHYROIDISM_SELF_REP.dnasecorr	0.00039821	0.00132361	0.00822386	3.32389	20.652	0.909852
AnchorNoSuper_blood_GAIN	ldsc	disease_DERMATOLOGY.dnasecorr	0.00039821	0.0397978	0.0241017	99.9418	60.5249	0.0977
AnchorNoSuper_blood_GAIN	ldsc	lung_FVCzSMOKE.dnasecorr	0.00039821	0.0113017	0.00934861	28.3812	23.4766	0.245655
AnchorNoSuper_blood_GAIN	ldsc	body_BMIz.groupcorr	0.00039821	-0.00593919	0.00293153	-14.9147	7.36176	0.0318601
AnchorNoSuper_blood_GAIN	ldsc	cov_SMOKING_STATUS.dnasecorr	0.00039821	-0.00911683	0.00430824	-22.8945	10.819	0.027943
AnchorNoSuper_blood_GAIN	ldsc	HbA1C.dnasecorr	0.00039821	-0.00909902	0.0305677	-22.8498	76.7626	0.754635
AnchorNoSuper_blood_GAIN	ldsc	disease_RESPIRATORY_ENT	0.00039821	0.0217117	0.0157741	54.5232	39.6126	0.173109
AnchorNoSuper_blood_GAIN	ldsc	ENIGMA2_MeanPutamen.dnasecorr	0.00039821	0.00353323	0.0215591	8.87276	54.1399	0.884083
AnchorNoSuper_blood_GAIN	ldsc	Coronary_Artery_Disease.groupcorr	0.00039821	-0.00686346	0.0182963	-17.2358	45.9463	0.690873
AnchorNoSuper_blood_GAIN	ldsc	repro_MENARCHE_AGE.dnasecorr	0.00039821	-0.00182201	0.00529154	-4.57549	13.2883	0.673698
AnchorNoSuper_blood_GAIN	ldsc	Schizophrenia.supercorr	0.00039821	-0.0116648	0.00514027	-29.293	12.9084	0.0237061
AnchorNoSuper_blood_GAIN	ldsc	Anorexia.supercorr	0.00039821	0.00725082	0.0184751	18.2085	46.3954	0.710507
AnchorNoSuper_blood_GAIN	ldsc	pigment_HAIR.groupcorr	0.00039821	-0.014804	0.00846746	-37.1763	21.2638	0.0816976
AnchorNoSuper_blood_GAIN	ldsc	Lupus	0.00039821	-0.0125271	0.0204129	-31.4586	51.2616	0.506202
AnchorNoSuper_blood_GAIN	ldsc	Autism.dnasecorr	0.00039821	-0.0151995	0.0201853	-38.1695	50.6901	0.428506
AnchorNoSuper_blood_GAIN	ldsc	bmd_HEEL_TSCOREz.supercorr	0.00039821	-0.00441652	0.00491567	-11.0909	12.3444	0.330344
AnchorNoSuper_blood_GAIN	ldsc	Autism	0.00039821	-0.0150516	0.020181	-37.7981	50.6792	0.432783
AnchorNoSuper_blood_GAIN	ldsc	Coronary_Artery_Disease	0.00039821	-0.00853706	0.0172987	-21.4386	43.4411	0.605067
AnchorNoSuper_blood_GAIN	ldsc	HDL.dnasecorr	0.00039821	0.0392683	0.0321858	98.6121	80.826	0.225312
AnchorNoSuper_blood_GAIN	ldsc	lung_FEV1FVCzSMOKE.dnasecorr	0.00039821	-0.00648826	0.00531098	-16.2936	13.3371	0.195331
AnchorNoSuper_blood_GAIN	ldsc	pigment_SUNBURN.dnasecorr	0.00039821	-0.0237915	0.00892056	-59.7461	22.4016	0.0107921
AnchorNoSuper_blood_GAIN	ldsc	Lupus.dnasecorr	0.00039821	-0.0125839	0.0204092	-31.6013	51.2524	0.504377
AnchorNoSuper_blood_GAIN	ldsc	ALZ.dnasecorr	0.00039821	-0.027701	0.0270008	-69.5638	67.8053	0.297306
AnchorNoSuper_blood_GAIN	ldsc	repro_MENOPAUSE_AGE	0.00039821	-0.0205432	0.0108306	-51.5889	27.1982	0.0565795
AnchorNoSuper_blood_GAIN	ldsc	blood_LYMPHOCYTE_COUNT	0.00039821	0.00281417	0.0072351	7.06705	18.169	0.736118
AnchorNoSuper_blood_GAIN	ldsc	Rheumatoid_Arthritis	0.00039821	0.0045158	0.0205591	11.3402	51.6288	0.840697
AnchorNoSuper_blood_GAIN	ldsc	Schizophrenia.groupcorr	0.00039821	-0.00998608	0.0056911	-25.0774	14.2917	0.0758447
AnchorNoSuper_blood_GAIN	ldsc	disease_ALLERGY_ECZEMA_DIAGNOSED.supercorr	0.00039821	0.040014	0.0317049	100.485	79.6185	0.214862
AnchorNoSuper_blood_GAIN	ldsc	blood_WHITE_COUNT.supercorr	0.00039821	-0.00166699	0.00529693	-4.1862	13.3018	0.697745
AnchorNoSuper_blood_GAIN	ldsc	body_BALDING1	0.00039821	0.0030161	0.00720454	7.57415	18.0923	0.716686
AnchorNoSuper_blood_GAIN	ldsc	Anorexia.groupcorr	0.00039821	0.00781173	0.0182565	19.6171	45.8464	0.684341
AnchorNoSuper_blood_GAIN	ldsc	UC	0.00039821	-0.0207984	0.0154141	-52.2296	38.7085	0.175098
AnchorNoSuper_blood_GAIN	ldsc	body_WHRadjBMIz.dnasecorr	0.00039821	0.00428962	0.00487394	10.7723	12.2396	0.425314
AnchorNoSuper_blood_GAIN	ldsc	blood_HIGH_LIGHT_SCATTER_RETICULOCYTE_COUNT.dnasecorr	0.00039821	0.00108743	0.00610149	2.73079	15.3223	0.909873
AnchorNoSuper_blood_GAIN	ldsc	blood_RBC_DISTRIB_WIDTH.dnasecorr	0.00039821	0.00116945	0.00749667	2.93677	18.8259	0.917782
AnchorNoSuper_blood_GAIN	ldsc	bmd_HEEL_TSCOREz.groupcorr	0.00039821	0.000533585	0.00549525	1.33996	13.7999	0.980359
AnchorNoSuper_blood_GAIN	ldsc	mental_NEUROTICISM.supercorr	0.00039821	-0.00477622	0.00489878	-11.9942	12.302	0.291431
AnchorNoSuper_blood_GAIN	ldsc	disease_RESPIRATORY_ENT.supercorr	0.00039821	0.0227942	0.0156925	57.2415	39.4077	0.150633
AnchorNoSuper_blood_GAIN	ldsc	disease_ALLERGY_ECZEMA_DIAGNOSED.groupcorr	0.00039821	0.0316833	0.0281033	79.5642	70.574	0.266933
AnchorNoSuper_blood_GAIN	ldsc	blood_WHITE_COUNT.groupcorr	0.00039821	-0.00416541	0.00473556	-10.4603	11.8921	0.338388
AnchorNoSuper_blood_GAIN	ldsc	disease_HI_CHOL_SELF_REP.dnasecorr	0.00039821	0.0257045	0.0156716	64.5502	39.355	0.117426
AnchorNoSuper_blood_GAIN	ldsc	cov_EDU_YEARS	0.00039821	-0.000585426	0.00429065	-1.47014	10.7748	0.818924
AnchorNoSuper_blood_GAIN	ldsc	mental_NEUROTICISM.groupcorr	0.00039821	-0.00263472	0.00557825	-6.61641	14.0083	0.586219
AnchorNoSuper_blood_GAIN	ldsc	blood_EOSINOPHIL_COUNT.dnasecorr	0.00039821	-3.3557e-05	0.00618257	-0.0842696	15.5259	0.94425
AnchorNoSuper_blood_GAIN	ldsc	LDL.dnasecorr	0.00039821	0.057046	0.0243976	143.256	61.2681	0.0257517
AnchorNoSuper_blood_GAIN	ldsc	disease_RESPIRATORY_ENT.groupcorr	0.00039821	0.0184051	0.0151576	46.2196	38.0642	0.229297
AnchorNoSuper_blood_GAIN	ldsc	CD.dnasecorr	0.00039821	-0.00192041	0.012504	-4.8226	31.4005	0.853021
AnchorNoSuper_blood_GAIN	ldsc	Fasting_Glucose.dnasecorr	0.00039821	-0.00953359	0.0188271	-23.9411	47.2792	0.601287
AnchorNoSuper_blood_GAIN	ldsc	blood_PLATELET_COUNT	0.00039821	0.00706937	0.0106642	17.7529	26.7804	0.53107
AnchorNoSuper_embryonic_GAIN	ldsc	body_HEIGHTz.supercorr	0.00135438	-0.00814044	0.00623849	-6.01048	4.60618	0.13203
AnchorNoSuper_embryonic_GAIN	ldsc	bp_SYSTOLICadjMEDz.dnasecorr	0.00135438	-0.00191263	0.00641637	-1.41219	4.73751	0.611073
AnchorNoSuper_embryonic_GAIN	ldsc	blood_EOSINOPHIL_COUNT	0.00135438	-0.0036554	0.0122218	-2.69896	9.02396	0.678586
AnchorNoSuper_embryonic_GAIN	ldsc	blood_PLATELET_COUNT.dnasecorr	0.00135438	-0.00750506	0.0056997	-5.54135	4.20836	0.124217
AnchorNoSuper_embryonic_GAIN	ldsc	Celiac.supercorr	0.00135438	-0.00640952	0.039385	-4.73246	29.0799	0.843709
AnchorNoSuper_embryonic_GAIN	ldsc	blood_WHITE_COUNT	0.00135438	-0.00875808	0.00528497	-6.46651	3.90214	0.0571293
AnchorNoSuper_embryonic_GAIN	ldsc	disease_ALLERGY_ECZEMA_DIAGNOSED	0.00135438	0.00349247	0.0131067	2.57866	9.67732	0.869659
AnchorNoSuper_embryonic_GAIN	ldsc	UC.dnasecorr	0.00135438	-0.068943	0.0233265	-50.9039	17.2231	0.00215224
AnchorNoSuper_embryonic_GAIN	ldsc	blood_RBC_DISTRIB_WIDTH	0.00135438	-0.00114031	0.00701091	-0.841948	5.17649	0.722016
AnchorNoSuper_embryonic_GAIN	ldsc	blood_MONOCYTE_COUNT.supercorr	0.00135438	0.00563773	0.0172568	4.1626	12.7415	0.803633
AnchorNoSuper_embryonic_GAIN	ldsc	disease_T2D.dnasecorr	0.00135438	-0.00811972	0.01851	-5.99518	13.6668	0.607107
AnchorNoSuper_embryonic_GAIN	ldsc	Rheumatoid_Arthritis.supercorr	0.00135438	-0.0920034	0.0280613	-67.9305	20.719	0.000589497
AnchorNoSuper_embryonic_GAIN	ldsc	repro_MENARCHE_AGE	0.00135438	0.00685599	0.0102461	5.0621	7.56515	0.590826
AnchorNoSuper_embryonic_GAIN	ldsc	repro_MENOPAUSE_AGE.supercorr	0.00135438	-0.00439716	0.019887	-3.24663	14.6836	0.771844
AnchorNoSuper_embryonic_GAIN	ldsc	body_BALDING1.dnasecorr	0.00135438	-0.027632	0.0136575	-20.402	10.084	0.0332852
AnchorNoSuper_embryonic_GAIN	ldsc	Primary_biliary_cirrhosis.dnasecorr	0.00135438	-0.0114779	0.0279651	-8.4747	20.648	0.644301
AnchorNoSuper_embryonic_GAIN	ldsc	cov_SMOKING_STATUS	0.00135438	-0.000377261	0.00967863	-0.27855	7.1462	0.858031
AnchorNoSuper_embryonic_GAIN	ldsc	body_HEIGHTz.groupcorr	0.00135438	0.000310661	0.00548745	0.229376	4.05165	0.849287
AnchorNoSuper_embryonic_GAIN	ldsc	disease_AID_SURE.dnasecorr	0.00135438	-0.00912851	0.049728	-6.74001	36.7166	0.832982
AnchorNoSuper_embryonic_GAIN	ldsc	Celiac.groupcorr	0.00135438	-0.00184579	0.0390196	-1.36284	28.81	0.934721
AnchorNoSuper_embryonic_GAIN	ldsc	blood_RED_COUNT.dnasecorr	0.00135438	0.0108981	0.0116614	8.04661	8.61018	0.413629
AnchorNoSuper_embryonic_GAIN	ldsc	blood_MONOCYTE_COUNT	0.00135438	0.00446706	0.0175112	3.29825	12.9293	0.858678
AnchorNoSuper_embryonic_GAIN	ldsc	blood_LYMPHOCYTE_COUNT.dnasecorr	0.00135438	-0.00883453	0.00504351	-6.52295	3.72387	0.0449715
AnchorNoSuper_embryonic_GAIN	ldsc	body_HEIGHTz	0.00135438	-0.00901482	0.0063082	-6.65607	4.65765	0.104025
AnchorNoSuper_embryonic_GAIN	ldsc	blood_MONOCYTE_COUNT.groupcorr	0.00135438	0.00892806	0.012549	6.59202	9.26556	0.545778
AnchorNoSuper_embryonic_GAIN	ldsc	cov_EDU_YEARS.supercorr	0.00135438	0.0309139	0.0102901	22.8252	7.59766	0.0045899
AnchorNoSuper_embryonic_GAIN	ldsc	disease_HYPOTHYROIDISM_SELF_REP.supercorr	0.00135438	-0.0260124	0.0139556	-19.2062	10.3041	0.039269
AnchorNoSuper_embryonic_GAIN	ldsc	Rheumatoid_Arthritis.groupcorr	0.00135438	-0.0828412	0.0290585	-61.1656	21.4553	0.00277098
AnchorNoSuper_embryonic_GAIN	ldsc	bp_SYSTOLICadjMEDz	0.00135438	-0.00121919	0.00636027	-0.900183	4.69609	0.685998
AnchorNoSuper_embryonic_GAIN	ldsc	disease_DERMATOLOGY.supercorr	0.00135438	-0.00276688	0.0451609	-2.04292	33.3444	0.927453
AnchorNoSuper_embryonic_GAIN	ldsc	lung_FVCzSMOKE.supercorr	0.00135438	-0.00306937	0.00616465	-2.26626	4.55166	0.473425
AnchorNoSuper_embryonic_GAIN	ldsc	LDL	0.00135438	-0.0523399	0.0197896	-38.6451	14.6116	0.00782235
AnchorNoSuper_embryonic_GAIN	ldsc	repro_MENOPAUSE_AGE.groupcorr	0.00135438	-0.00277006	0.0182139	-2.04527	13.4482	0.820449
AnchorNoSuper_embryonic_GAIN	ldsc	cov_SMOKING_STATUS.supercorr	0.00135438	-0.00116291	0.00978228	-0.858632	7.22273	0.796949
AnchorNoSuper_embryonic_GAIN	ldsc	mental_NEUROTICISM	0.00135438	0.0246932	0.0121498	18.2322	8.97076	0.0598278
AnchorNoSuper_embryonic_GAIN	ldsc	HbA1C.supercorr	0.00135438	-0.0155514	0.0547882	-11.4823	40.4527	0.758216
AnchorNoSuper_embryonic_GAIN	ldsc	ENIGMA2_MeanPutamen.supercorr	0.00135438	-0.0361106	0.0373435	-26.6622	27.5725	0.314241
AnchorNoSuper_embryonic_GAIN	ldsc	repro_MENARCHE_AGE.supercorr	0.00135438	0.00619427	0.0104509	4.57353	7.71638	0.642568
AnchorNoSuper_embryonic_GAIN	ldsc	body_BMIz.dnasecorr	0.00135438	0.00420587	0.00583366	3.1054	4.30727	0.624806
AnchorNoSuper_embryonic_GAIN	ldsc	HDL	0.00135438	0.0167423	0.0205675	12.3616	15.186	0.455581
AnchorNoSuper_embryonic_GAIN	ldsc	cov_EDU_YEARS.groupcorr	0.00135438	0.0289868	0.0104136	21.4023	7.68883	0.00864001
AnchorNoSuper_embryonic_GAIN	ldsc	Autism.supercorr	0.00135438	0.0334384	0.0426663	24.6891	31.5025	0.457079
AnchorNoSuper_embryonic_GAIN	ldsc	disease_HYPOTHYROIDISM_SELF_REP.groupcorr	0.00135438	-0.0211531	0.0124891	-15.6184	9.2213	0.061815
AnchorNoSuper_embryonic_GAIN	ldsc	Coronary_Artery_Disease.dnasecorr	0.00135438	-0.0379047	0.0308972	-27.9869	22.8129	0.186894
AnchorNoSuper_embryonic_GAIN	ldsc	pigment_HAIR	0.00135438	-0.0249638	0.014103	-18.432	10.4129	0.046517
AnchorNoSuper_embryonic_GAIN	ldsc	ENIGMA2_MeanPutamen	0.00135438	-0.0344916	0.0363027	-25.4668	26.804	0.320002
AnchorNoSuper_embryonic_GAIN	ldsc	disease_DERMATOLOGY.groupcorr	0.00135438	0.0020419	0.0465034	1.50763	34.3357	0.988224
AnchorNoSuper_embryonic_GAIN	ldsc	body_BMIz	0.00135438	0.0045844	0.00604821	3.38488	4.46569	0.59269
AnchorNoSuper_embryonic_GAIN	ldsc	lung_FVCzSMOKE.groupcorr	0.00135438	-0.000330048	0.00593764	-0.24369	4.38405	0.776661
AnchorNoSuper_embryonic_GAIN	ldsc	HDL.supercorr	0.00135438	0.0169371	0.0202749	12.5055	14.97	0.443612
AnchorNoSuper_embryonic_GAIN	ldsc	pigment_HAIR.dnasecorr	0.00135438	-0.0207577	0.0135547	-15.3264	10.008	0.0837031
AnchorNoSuper_embryonic_GAIN	ldsc	cov_SMOKING_STATUS.groupcorr	0.00135438	-0.00320415	0.0106028	-2.36578	7.82856	0.667099
AnchorNoSuper_embryonic_GAIN	ldsc	lung_FEV1FVCzSMOKE.supercorr	0.00135438	-0.0145836	0.00712468	-10.7678	5.26049	0.02934
AnchorNoSuper_embryonic_GAIN	ldsc	HbA1C.groupcorr	0.00135438	-0.0263836	0.0535374	-19.4803	39.5292	0.605882
AnchorNoSuper_embryonic_GAIN	ldsc	pigment_SUNBURN.supercorr	0.00135438	0.0133652	0.0328361	9.86819	24.2445	0.705606
AnchorNoSuper_embryonic_GAIN	ldsc	ENIGMA2_MeanPutamen.groupcorr	0.00135438	-0.028481	0.0368554	-21.0289	27.2121	0.418785
AnchorNoSuper_embryonic_GAIN	ldsc	blood_RED_COUNT	0.00135438	0.00980827	0.0114279	7.24191	8.43776	0.459681
AnchorNoSuper_embryonic_GAIN	ldsc	Lupus.supercorr	0.00135438	-0.0324388	0.0354224	-23.9511	26.1541	0.340333
AnchorNoSuper_embryonic_GAIN	ldsc	ALZ.supercorr	0.00135438	0.0860859	0.0705374	63.5614	52.0812	0.238218
AnchorNoSuper_embryonic_GAIN	ldsc	repro_MENARCHE_AGE.groupcorr	0.00135438	0.0050713	0.0107288	3.74438	7.92156	0.728246
AnchorNoSuper_embryonic_GAIN	ldsc	Autism.groupcorr	0.00135438	0.0342192	0.0429413	25.2657	31.7056	0.449022
AnchorNoSuper_embryonic_GAIN	ldsc	CD	0.00135438	-0.0237559	0.0197943	-17.5401	14.6151	0.2071
AnchorNoSuper_embryonic_GAIN	ldsc	blood_HIGH_LIGHT_SCATTER_RETICULOCYTE_COUNT.supercorr	0.00135438	-0.0158185	0.00544502	-11.6796	4.02032	0.00252922
AnchorNoSuper_embryonic_GAIN	ldsc	body_WHRadjBMIz.supercorr	0.00135438	-0.0116665	0.00694393	-8.61397	5.12703	0.0634342
AnchorNoSuper_embryonic_GAIN	ldsc	blood_RBC_DISTRIB_WIDTH.supercorr	0.00135438	-0.00265798	0.00725205	-1.96251	5.35453	0.580652
AnchorNoSuper_embryonic_GAIN	ldsc	Schizophrenia.dnasecorr	0.00135438	0.0252379	0.0133906	18.6343	9.88689	0.0768808
AnchorNoSuper_embryonic_GAIN	ldsc	Anorexia.dnasecorr	0.00135438	0.0507536	0.0396975	37.4738	29.3106	0.216191
AnchorNoSuper_embryonic_GAIN	ldsc	HDL.groupcorr	0.00135438	0.0194553	0.0208754	14.3648	15.4133	0.387756
AnchorNoSuper_embryonic_GAIN	ldsc	blood_HIGH_LIGHT_SCATTER_RETICULOCYTE_COUNT	0.00135438	-0.0170305	0.00581159	-12.5744	4.29098	0.00248324
AnchorNoSuper_embryonic_GAIN	ldsc	body_WHRadjBMIz	0.00135438	-0.0109991	0.0069002	-8.12114	5.09475	0.0760024
AnchorNoSuper_embryonic_GAIN	ldsc	lung_FEV1FVCzSMOKE.groupcorr	0.00135438	-0.00708996	0.0070974	-5.23486	5.24035	0.238713
AnchorNoSuper_embryonic_GAIN	ldsc	pigment_SUNBURN.groupcorr	0.00135438	0.00900931	0.0301648	6.652	22.2721	0.790484
AnchorNoSuper_embryonic_GAIN	ldsc	Lupus.groupcorr	0.00135438	-0.0247059	0.0351104	-18.2415	25.9237	0.458985
AnchorNoSuper_embryonic_GAIN	ldsc	Anorexia	0.00135438	0.05147	0.0396663	38.0028	29.2875	0.209195
AnchorNoSuper_embryonic_GAIN	ldsc	ALZ.groupcorr	0.00135438	0.0863445	0.071276	63.7523	52.6265	0.244411
AnchorNoSuper_embryonic_GAIN	ldsc	bmd_HEEL_TSCOREz.dnasecorr	0.00135438	0.00301396	0.0158848	2.22535	11.7285	0.917069
AnchorNoSuper_embryonic_GAIN	ldsc	pigment_SUNBURN	0.00135438	0.0150567	0.0334552	11.117	24.7016	0.672951
AnchorNoSuper_embryonic_GAIN	ldsc	disease_HI_CHOL_SELF_REP.supercorr	0.00135438	0.00411721	0.0130588	3.03993	9.64197	0.831768
AnchorNoSuper_embryonic_GAIN	ldsc	blood_HIGH_LIGHT_SCATTER_RETICULOCYTE_COUNT.groupcorr	0.00135438	-0.0105635	0.00497057	-7.79956	3.67001	0.0192745
AnchorNoSuper_embryonic_GAIN	ldsc	body_WHRadjBMIz.groupcorr	0.00135438	-0.00431999	0.00668222	-3.18965	4.9338	0.398968
AnchorNoSuper_embryonic_GAIN	ldsc	blood_RBC_DISTRIB_WIDTH.groupcorr	0.00135438	0.00452664	0.00601181	3.34223	4.43881	0.59572
AnchorNoSuper_embryonic_GAIN	ldsc	blood_EOSINOPHIL_COUNT.supercorr	0.00135438	-0.00251225	0.0122804	-1.85492	9.06724	0.750584
AnchorNoSuper_embryonic_GAIN	ldsc	blood_WHITE_COUNT.dnasecorr	0.00135438	-0.00770422	0.00529096	-5.68839	3.90657	0.0883018
AnchorNoSuper_embryonic_GAIN	ldsc	disease_ALLERGY_ECZEMA_DIAGNOSED.dnasecorr	0.00135438	0.00505904	0.0134032	3.73533	9.89621	0.781092
AnchorNoSuper_embryonic_GAIN	ldsc	LDL.supercorr	0.00135438	-0.0528998	0.0203411	-39.0584	15.0188	0.00828506
AnchorNoSuper_embryonic_GAIN	ldsc	CD.supercorr	0.00135438	-0.021726	0.019612	-16.0414	14.4805	0.240504
AnchorNoSuper_embryonic_GAIN	ldsc	disease_T2D	0.00135438	-0.00951775	0.0185107	-7.02741	13.6673	0.555312
AnchorNoSuper_embryonic_GAIN	ldsc	Fasting_Glucose.supercorr	0.00135438	0.11313	0.052469	83.5295	38.7404	0.0407286
AnchorNoSuper_embryonic_GAIN	ldsc	mental_NEUROTICISM.dnasecorr	0.00135438	0.0231234	0.0121573	17.0731	8.97632	0.0787626
AnchorNoSuper_embryonic_GAIN	ldsc	Fasting_Glucose	0.00135438	0.111099	0.0526459	82.0296	38.871	0.0447769
AnchorNoSuper_embryonic_GAIN	ldsc	disease_RESPIRATORY_ENT.dnasecorr	0.00135438	0.00211939	0.0134312	1.56484	9.91687	0.954435
AnchorNoSuper_embryonic_GAIN	ldsc	disease_HI_CHOL_SELF_REP.groupcorr	0.00135438	0.00534369	0.0137478	3.9455	10.1507	0.765804
AnchorNoSuper_embryonic_GAIN	ldsc	bp_SYSTOLICadjMEDz.supercorr	0.00135438	-0.0021766	0.00644898	-1.60709	4.76159	0.584664
AnchorNoSuper_embryonic_GAIN	ldsc	blood_PLATELET_COUNT.supercorr	0.00135438	-0.00823241	0.00570756	-6.07838	4.21416	0.0972796
AnchorNoSuper_embryonic_GAIN	ldsc	blood_EOSINOPHIL_COUNT.groupcorr	0.00135438	0.00361021	0.0128107	2.66559	9.45878	0.85943
AnchorNoSuper_embryonic_GAIN	ldsc	UC.supercorr	0.00135438	-0.0695586	0.0236032	-51.3584	17.4274	0.00210497
AnchorNoSuper_embryonic_GAIN	ldsc	LDL.groupcorr	0.00135438	-0.0511782	0.0202039	-37.7873	14.9175	0.00956737
AnchorNoSuper_embryonic_GAIN	ldsc	ALZ	0.00135438	0.0894651	0.0713965	66.0564	52.7155	0.226991
AnchorNoSuper_embryonic_GAIN	ldsc	Schizophrenia	0.00135438	0.0254185	0.0133807	18.7677	9.8796	0.0747334
AnchorNoSuper_embryonic_GAIN	ldsc	disease_T2D.supercorr	0.00135438	-0.00857916	0.0184413	-6.3344	13.6161	0.588291
AnchorNoSuper_embryonic_GAIN	ldsc	CD.groupcorr	0.00135438	-0.0224263	0.0201231	-16.5584	14.8579	0.236481
AnchorNoSuper_embryonic_GAIN	ldsc	Fasting_Glucose.groupcorr	0.00135438	0.10287	0.0509734	75.9539	37.6361	0.0532827
AnchorNoSuper_embryonic_GAIN	ldsc	HbA1C	0.00135438	-0.0204886	0.0550096	-15.1277	40.6162	0.692206
AnchorNoSuper_embryonic_GAIN	ldsc	disease_DERMATOLOGY	0.00135438	-0.00831901	0.0450891	-6.14232	33.2915	0.830592
AnchorNoSuper_embryonic_GAIN	ldsc	body_BALDING1.supercorr	0.00135438	-0.0272067	0.0137008	-20.088	10.116	0.0368216
AnchorNoSuper_embryonic_GAIN	ldsc	Primary_biliary_cirrhosis.supercorr	0.00135438	-0.013228	0.0280593	-9.76683	20.7176	0.600251
AnchorNoSuper_embryonic_GAIN	ldsc	bp_SYSTOLICadjMEDz.groupcorr	0.00135438	0.00245896	0.00592515	1.81557	4.37483	0.852008
AnchorNoSuper_embryonic_GAIN	ldsc	disease_AID_SURE.supercorr	0.00135438	-0.00826302	0.0496859	-6.10099	36.6855	0.846444
AnchorNoSuper_embryonic_GAIN	ldsc	blood_PLATELET_COUNT.groupcorr	0.00135438	-0.00208691	0.00485097	-1.54086	3.5817	0.479531
AnchorNoSuper_embryonic_GAIN	ldsc	blood_RED_COUNT.supercorr	0.00135438	0.00955935	0.0116886	7.05813	8.63026	0.482785
AnchorNoSuper_embryonic_GAIN	ldsc	Primary_biliary_cirrhosis	0.00135438	-0.012459	0.0280437	-9.19909	20.706	0.620131
AnchorNoSuper_embryonic_GAIN	ldsc	UC.groupcorr	0.00135438	-0.0626748	0.0239062	-46.2758	17.6511	0.0068862
AnchorNoSuper_embryonic_GAIN	ldsc	body_HEIGHTz.dnasecorr	0.00135438	-0.00846164	0.00635612	-6.24763	4.69303	0.126206
AnchorNoSuper_embryonic_GAIN	ldsc	blood_LYMPHOCYTE_COUNT.supercorr	0.00135438	-0.00894146	0.00492711	-6.60191	3.63793	0.0387056
AnchorNoSuper_embryonic_GAIN	ldsc	disease_T2D.groupcorr	0.00135438	-0.00576862	0.017833	-4.25925	13.167	0.68816
AnchorNoSuper_embryonic_GAIN	ldsc	Celiac.dnasecorr	0.00135438	-0.00543891	0.0390995	-4.01581	28.8691	0.862047
AnchorNoSuper_embryonic_GAIN	ldsc	disease_HI_CHOL_SELF_REP	0.00135438	0.00409031	0.0127503	3.02007	9.41413	0.829511
AnchorNoSuper_embryonic_GAIN	ldsc	body_BALDING1.groupcorr	0.00135438	-0.01946	0.013832	-14.3683	10.2128	0.130867
AnchorNoSuper_embryonic_GAIN	ldsc	Primary_biliary_cirrhosis.groupcorr	0.00135438	-0.00227053	0.0304057	-1.67644	22.45	0.904754
AnchorNoSuper_embryonic_GAIN	ldsc	blood_MONOCYTE_COUNT.dnasecorr	0.00135438	0.00583802	0.0173633	4.31049	12.8202	0.795925
AnchorNoSuper_embryonic_GAIN	ldsc	Rheumatoid_Arthritis.dnasecorr	0.00135438	-0.089832	0.0280241	-66.3272	20.6915	0.000772893
AnchorNoSuper_embryonic_GAIN	ldsc	disease_AID_SURE.groupcorr	0.00135438	-0.0091032	0.0510531	-6.72133	37.695	0.837814
AnchorNoSuper_embryonic_GAIN	ldsc	bmd_HEEL_TSCOREz	0.00135438	0.00171115	0.0160364	1.26343	11.8405	0.982322
AnchorNoSuper_embryonic_GAIN	ldsc	blood_RED_COUNT.groupcorr	0.00135438	0.012553	0.00953428	9.2685	7.03961	0.241468
AnchorNoSuper_embryonic_GAIN	ldsc	lung_FEV1FVCzSMOKE	0.00135438	-0.0150253	0.00712261	-11.0939	5.25896	0.0251597
AnchorNoSuper_embryonic_GAIN	ldsc	repro_MENOPAUSE_AGE.dnasecorr	0.00135438	-0.00362589	0.0198922	-2.67717	14.6874	0.801805
AnchorNoSuper_embryonic_GAIN	ldsc	body_BMIz.supercorr	0.00135438	0.0036383	0.00587374	2.68633	4.33686	0.697239
AnchorNoSuper_embryonic_GAIN	ldsc	blood_LYMPHOCYTE_COUNT.groupcorr	0.00135438	-0.00242642	0.00446051	-1.79154	3.29341	0.398587
AnchorNoSuper_embryonic_GAIN	ldsc	Coronary_Artery_Disease.supercorr	0.00135438	-0.0388904	0.0308757	-28.7146	22.797	0.176263
AnchorNoSuper_embryonic_GAIN	ldsc	lung_FVCzSMOKE	0.00135438	-0.00299863	0.00614879	-2.21403	4.53994	0.479479
AnchorNoSuper_embryonic_GAIN	ldsc	disease_HYPOTHYROIDISM_SELF_REP	0.00135438	-0.0258149	0.0136529	-19.0604	10.0806	0.0358476
AnchorNoSuper_embryonic_GAIN	ldsc	pigment_HAIR.supercorr	0.00135438	-0.0214874	0.0136041	-15.8652	10.0446	0.0763186
AnchorNoSuper_embryonic_GAIN	ldsc	disease_AID_SURE	0.00135438	-0.0117456	0.0498535	-8.67237	36.8092	0.792648
AnchorNoSuper_embryonic_GAIN	ldsc	cov_EDU_YEARS.dnasecorr	0.00135438	0.0314105	0.0103396	23.1919	7.63423	0.00415047
AnchorNoSuper_embryonic_GAIN	ldsc	Celiac	0.00135438	-0.00693004	0.0391674	-5.11678	28.9192	0.832458
AnchorNoSuper_embryonic_GAIN	ldsc	disease_HYPOTHYROIDISM_SELF_REP.dnasecorr	0.00135438	-0.0236689	0.0135351	-17.4759	9.99359	0.0523605
AnchorNoSuper_embryonic_GAIN	ldsc	disease_DERMATOLOGY.dnasecorr	0.00135438	-0.00353938	0.0455361	-2.6133	33.6215	0.914603
AnchorNoSuper_embryonic_GAIN	ldsc	lung_FVCzSMOKE.dnasecorr	0.00135438	-0.0030908	0.00614203	-2.28208	4.53496	0.469706
AnchorNoSuper_embryonic_GAIN	ldsc	body_BMIz.groupcorr	0.00135438	0.00192338	0.0064529	1.42012	4.76449	0.929736
AnchorNoSuper_embryonic_GAIN	ldsc	cov_SMOKING_STATUS.dnasecorr	0.00135438	-0.00146748	0.00971641	-1.08351	7.17409	0.771537
AnchorNoSuper_embryonic_GAIN	ldsc	HbA1C.dnasecorr	0.00135438	-0.0181512	0.0551399	-13.4019	40.7124	0.724083
AnchorNoSuper_embryonic_GAIN	ldsc	disease_RESPIRATORY_ENT	0.00135438	0.000484445	0.013335	0.357689	9.84589	0.947903
AnchorNoSuper_embryonic_GAIN	ldsc	ENIGMA2_MeanPutamen.dnasecorr	0.00135438	-0.0316525	0.0365873	-23.3706	27.0141	0.365837
AnchorNoSuper_embryonic_GAIN	ldsc	Coronary_Artery_Disease.groupcorr	0.00135438	-0.0305645	0.0314352	-22.5673	23.2101	0.298012
AnchorNoSuper_embryonic_GAIN	ldsc	repro_MENARCHE_AGE.dnasecorr	0.00135438	0.00591754	0.0104332	4.3692	7.70335	0.661158
AnchorNoSuper_embryonic_GAIN	ldsc	Schizophrenia.supercorr	0.00135438	0.0252457	0.013317	18.6401	9.83261	0.0748156
AnchorNoSuper_embryonic_GAIN	ldsc	Anorexia.supercorr	0.00135438	0.0502126	0.0399288	37.0744	29.4813	0.224605
AnchorNoSuper_embryonic_GAIN	ldsc	pigment_HAIR.groupcorr	0.00135438	-0.0194467	0.0120957	-14.3584	8.93082	0.0779054
AnchorNoSuper_embryonic_GAIN	ldsc	Lupus	0.00135438	-0.0273676	0.0345883	-20.2068	25.5382	0.406837
AnchorNoSuper_embryonic_GAIN	ldsc	Autism.dnasecorr	0.00135438	0.0350555	0.0421311	25.8832	31.1074	0.42909
AnchorNoSuper_embryonic_GAIN	ldsc	bmd_HEEL_TSCOREz.supercorr	0.00135438	0.0025983	0.0158225	1.91845	11.6825	0.937562
AnchorNoSuper_embryonic_GAIN	ldsc	Autism	0.00135438	0.0357109	0.0421933	26.367	31.1533	0.420792
AnchorNoSuper_embryonic_GAIN	ldsc	Coronary_Artery_Disease	0.00135438	-0.0373718	0.0308176	-27.5934	22.7541	0.191582
AnchorNoSuper_embryonic_GAIN	ldsc	HDL.dnasecorr	0.00135438	0.0169298	0.020428	12.5001	15.0829	0.447153
AnchorNoSuper_embryonic_GAIN	ldsc	lung_FEV1FVCzSMOKE.dnasecorr	0.00135438	-0.0151729	0.00710166	-11.2029	5.24349	0.0235695
AnchorNoSuper_embryonic_GAIN	ldsc	pigment_SUNBURN.dnasecorr	0.00135438	0.015574	0.0329866	11.499	24.3556	0.658007
AnchorNoSuper_embryonic_GAIN	ldsc	Lupus.dnasecorr	0.00135438	-0.027384	0.0348238	-20.2189	25.7121	0.409974
AnchorNoSuper_embryonic_GAIN	ldsc	ALZ.dnasecorr	0.00135438	0.0829582	0.0710552	61.252	52.4635	0.26001
AnchorNoSuper_embryonic_GAIN	ldsc	repro_MENOPAUSE_AGE	0.00135438	-0.00314956	0.0198287	-2.32547	14.6405	0.819816
AnchorNoSuper_embryonic_GAIN	ldsc	blood_LYMPHOCYTE_COUNT	0.00135438	-0.00927843	0.00498487	-6.85071	3.68057	0.0343743
AnchorNoSuper_embryonic_GAIN	ldsc	Rheumatoid_Arthritis	0.00135438	-0.0906184	0.0279207	-66.9079	20.6152	0.000659964
AnchorNoSuper_embryonic_GAIN	ldsc	Schizophrenia.groupcorr	0.00135438	0.0211664	0.0134451	15.6282	9.92718	0.14257
AnchorNoSuper_embryonic_GAIN	ldsc	disease_ALLERGY_ECZEMA_DIAGNOSED.supercorr	0.00135438	0.00480663	0.0133769	3.54897	9.87678	0.795203
AnchorNoSuper_embryonic_GAIN	ldsc	blood_WHITE_COUNT.supercorr	0.00135438	-0.00754746	0.00522898	-5.57265	3.86081	0.0901726
AnchorNoSuper_embryonic_GAIN	ldsc	body_BALDING1	0.00135438	-0.030072	0.0136026	-22.2036	10.0434	0.0203852
AnchorNoSuper_embryonic_GAIN	ldsc	Anorexia.groupcorr	0.00135438	0.0406946	0.0375781	30.0468	27.7457	0.298145
AnchorNoSuper_embryonic_GAIN	ldsc	UC	0.00135438	-0.0701948	0.023183	-51.8282	17.1171	0.00160596
AnchorNoSuper_embryonic_GAIN	ldsc	body_WHRadjBMIz.dnasecorr	0.00135438	-0.0107657	0.00688946	-7.94885	5.08682	0.0810078
AnchorNoSuper_embryonic_GAIN	ldsc	blood_HIGH_LIGHT_SCATTER_RETICULOCYTE_COUNT.dnasecorr	0.00135438	-0.0166438	0.00580359	-12.2889	4.28507	0.00299389
AnchorNoSuper_embryonic_GAIN	ldsc	blood_RBC_DISTRIB_WIDTH.dnasecorr	0.00135438	-0.00120511	0.00728655	-0.889789	5.38001	0.725387
AnchorNoSuper_embryonic_GAIN	ldsc	bmd_HEEL_TSCOREz.groupcorr	0.00135438	0.00761263	0.0149913	5.62077	11.0688	0.676675
AnchorNoSuper_embryonic_GAIN	ldsc	mental_NEUROTICISM.supercorr	0.00135438	0.0233323	0.0121249	17.2274	8.9524	0.0751708
AnchorNoSuper_embryonic_GAIN	ldsc	disease_RESPIRATORY_ENT.supercorr	0.00135438	0.00208391	0.0133739	1.53865	9.8746	0.956392
AnchorNoSuper_embryonic_GAIN	ldsc	disease_ALLERGY_ECZEMA_DIAGNOSED.groupcorr	0.00135438	0.0124093	0.014712	9.16238	10.8626	0.452347
AnchorNoSuper_embryonic_GAIN	ldsc	blood_WHITE_COUNT.groupcorr	0.00135438	-0.00255601	0.00491148	-1.88723	3.62638	0.427536
AnchorNoSuper_embryonic_GAIN	ldsc	disease_HI_CHOL_SELF_REP.dnasecorr	0.00135438	0.00319924	0.0128934	2.36215	9.51983	0.885883
AnchorNoSuper_embryonic_GAIN	ldsc	cov_EDU_YEARS	0.00135438	0.0331085	0.0103599	24.4456	7.64923	0.00255868
AnchorNoSuper_embryonic_GAIN	ldsc	mental_NEUROTICISM.groupcorr	0.00135438	0.0155423	0.0107992	11.4756	7.97356	0.1941
AnchorNoSuper_embryonic_GAIN	ldsc	blood_EOSINOPHIL_COUNT.dnasecorr	0.00135438	-0.00161932	0.0122444	-1.19562	9.0406	0.806427
AnchorNoSuper_embryonic_GAIN	ldsc	LDL.dnasecorr	0.00135438	-0.053114	0.0200234	-39.2166	14.7842	0.00736219
AnchorNoSuper_embryonic_GAIN	ldsc	disease_RESPIRATORY_ENT.groupcorr	0.00135438	0.00673153	0.0138399	4.97021	10.2187	0.696735
AnchorNoSuper_embryonic_GAIN	ldsc	CD.dnasecorr	0.00135438	-0.0217704	0.0196719	-16.0741	14.5247	0.24104
AnchorNoSuper_embryonic_GAIN	ldsc	Fasting_Glucose.dnasecorr	0.00135438	0.113338	0.0526025	83.6828	38.8389	0.0405977
AnchorNoSuper_embryonic_GAIN	ldsc	blood_PLATELET_COUNT	0.00135438	-0.00796711	0.00561504	-5.8825	4.14585	0.100777
Anchor_blood_LOSS	ldsc	body_HEIGHTz.supercorr	0.00165796	0.0181483	0.0117478	10.9461	7.0857	0.159198
Anchor_blood_LOSS	ldsc	bp_SYSTOLICadjMEDz.dnasecorr	0.00165796	0.0479048	0.0195794	28.8938	11.8094	0.0207223
Anchor_blood_LOSS	ldsc	blood_EOSINOPHIL_COUNT	0.00165796	-0.0358607	0.011643	-21.6294	7.02249	0.00208124
Anchor_blood_LOSS	ldsc	blood_PLATELET_COUNT.dnasecorr	0.00165796	-0.00817297	0.0142716	-4.92953	8.60792	0.492321
Anchor_blood_LOSS	ldsc	Celiac.supercorr	0.00165796	0.0621017	0.0535392	37.4567	32.2923	0.258184
Anchor_blood_LOSS	ldsc	blood_WHITE_COUNT	0.00165796	0.00393169	0.0126524	2.3714	7.63133	0.857274
Anchor_blood_LOSS	ldsc	disease_ALLERGY_ECZEMA_DIAGNOSED	0.00165796	-0.0167466	0.0158287	-10.1008	9.54711	0.249101
Anchor_blood_LOSS	ldsc	UC.dnasecorr	0.00165796	-0.0931774	0.0337676	-56.2001	20.3669	0.00569815
Anchor_blood_LOSS	ldsc	blood_RBC_DISTRIB_WIDTH	0.00165796	-0.0191497	0.0179404	-11.5502	10.8208	0.245335
Anchor_blood_LOSS	ldsc	blood_MONOCYTE_COUNT.supercorr	0.00165796	0.00598664	0.0177126	3.61085	10.6834	0.806442
Anchor_blood_LOSS	ldsc	disease_T2D.dnasecorr	0.00165796	-0.0229338	0.0220792	-13.8325	13.3171	0.264601
Anchor_blood_LOSS	ldsc	Rheumatoid_Arthritis.supercorr	0.00165796	-0.0437049	0.0405638	-26.3607	24.4661	0.267106
Anchor_blood_LOSS	ldsc	repro_MENARCHE_AGE	0.00165796	-1.47735e-05	0.0112744	-0.00891065	6.80015	0.882158
Anchor_blood_LOSS	ldsc	repro_MENOPAUSE_AGE.supercorr	0.00165796	0.0316071	0.027206	19.0639	16.4093	0.266205
Anchor_blood_LOSS	ldsc	body_BALDING1.dnasecorr	0.00165796	-0.00561967	0.0189828	-3.38951	11.4495	0.701339
Anchor_blood_LOSS	ldsc	Primary_biliary_cirrhosis.dnasecorr	0.00165796	-0.0436401	0.0412796	-26.3216	24.8978	0.272096
Anchor_blood_LOSS	ldsc	cov_SMOKING_STATUS	0.00165796	0.0088031	0.0130258	5.3096	7.85652	0.583182
Anchor_blood_LOSS	ldsc	body_HEIGHTz.groupcorr	0.00165796	0.0167343	0.0120122	10.0933	7.24516	0.207891
Anchor_blood_LOSS	ldsc	disease_AID_SURE.dnasecorr	0.00165796	-0.0026462	0.0748433	-1.59606	45.1418	0.954094
Anchor_blood_LOSS	ldsc	Celiac.groupcorr	0.00165796	0.0759913	0.0504104	45.8343	30.4051	0.143954
Anchor_blood_LOSS	ldsc	blood_RED_COUNT.dnasecorr	0.00165796	0.00434116	0.0151088	2.61837	9.11291	0.858965
Anchor_blood_LOSS	ldsc	blood_MONOCYTE_COUNT	0.00165796	-0.0039949	0.0185894	-2.40953	11.2122	0.760964
Anchor_blood_LOSS	ldsc	blood_LYMPHOCYTE_COUNT.dnasecorr	0.00165796	-0.0127018	0.0108904	-7.66108	6.56854	0.192512
Anchor_blood_LOSS	ldsc	body_HEIGHTz	0.00165796	0.0189215	0.0114766	11.4125	6.92215	0.131024
Anchor_blood_LOSS	ldsc	blood_MONOCYTE_COUNT.groupcorr	0.00165796	0.00981254	0.0168056	5.91845	10.1363	0.626194
Anchor_blood_LOSS	ldsc	cov_EDU_YEARS.supercorr	0.00165796	-0.00830173	0.0103343	-5.0072	6.23312	0.337347
Anchor_blood_LOSS	ldsc	disease_HYPOTHYROIDISM_SELF_REP.supercorr	0.00165796	-0.0484038	0.0170234	-29.1948	10.2677	0.00601601
Anchor_blood_LOSS	ldsc	Rheumatoid_Arthritis.groupcorr	0.00165796	-0.0362527	0.0420964	-21.8659	25.3905	0.371413
Anchor_blood_LOSS	ldsc	bp_SYSTOLICadjMEDz	0.00165796	0.0481771	0.0195335	29.0581	11.7817	0.0197767
Anchor_blood_LOSS	ldsc	disease_DERMATOLOGY.supercorr	0.00165796	0.00880226	0.0512974	5.3091	30.9401	0.888988
Anchor_blood_LOSS	ldsc	lung_FVCzSMOKE.supercorr	0.00165796	0.0119214	0.0101553	7.19039	6.12519	0.31349
Anchor_blood_LOSS	ldsc	LDL	0.00165796	-0.0108713	0.0350971	-6.55701	21.1689	0.71991
Anchor_blood_LOSS	ldsc	repro_MENOPAUSE_AGE.groupcorr	0.00165796	0.0449203	0.026126	27.0937	15.7579	0.093649
Anchor_blood_LOSS	ldsc	cov_SMOKING_STATUS.supercorr	0.00165796	0.00856017	0.0132217	5.16308	7.97471	0.601527
Anchor_blood_LOSS	ldsc	mental_NEUROTICISM	0.00165796	-0.0182025	0.0128409	-10.9789	7.745	0.121682
Anchor_blood_LOSS	ldsc	HbA1C.supercorr	0.00165796	0.039199	0.0803385	23.6429	48.4562	0.641471
Anchor_blood_LOSS	ldsc	ENIGMA2_MeanPutamen.supercorr	0.00165796	-0.0372496	0.0562549	-22.4671	33.9302	0.4895
Anchor_blood_LOSS	ldsc	repro_MENARCHE_AGE.supercorr	0.00165796	-0.00243754	0.0115102	-1.4702	6.9424	0.722712
Anchor_blood_LOSS	ldsc	body_BMIz.dnasecorr	0.00165796	0.00339949	0.00721539	2.05041	4.35197	0.809384
Anchor_blood_LOSS	ldsc	HDL	0.00165796	0.0406781	0.0327862	24.5351	19.7751	0.230893
Anchor_blood_LOSS	ldsc	cov_EDU_YEARS.groupcorr	0.00165796	0.00220846	0.0103728	1.33203	6.25639	0.957694
Anchor_blood_LOSS	ldsc	Autism.supercorr	0.00165796	0.0398885	0.053791	24.0588	32.4441	0.474896
Anchor_blood_LOSS	ldsc	disease_HYPOTHYROIDISM_SELF_REP.groupcorr	0.00165796	-0.0342242	0.0160703	-20.6424	9.69282	0.0294498
Anchor_blood_LOSS	ldsc	Coronary_Artery_Disease.dnasecorr	0.00165796	-0.0207929	0.0477391	-12.5413	28.7939	0.64057
Anchor_blood_LOSS	ldsc	pigment_HAIR	0.00165796	0.0375319	0.032596	22.6374	19.6603	0.269261
Anchor_blood_LOSS	ldsc	ENIGMA2_MeanPutamen	0.00165796	-0.0454253	0.0555168	-27.3983	33.485	0.396981
Anchor_blood_LOSS	ldsc	disease_DERMATOLOGY.groupcorr	0.00165796	0.0342398	0.0523465	20.6518	31.5729	0.527615
Anchor_blood_LOSS	ldsc	body_BMIz	0.00165796	0.00355227	0.00723665	2.14256	4.36479	0.793587
Anchor_blood_LOSS	ldsc	lung_FVCzSMOKE.groupcorr	0.00165796	0.00423334	0.0113139	2.55334	6.824	0.819937
Anchor_blood_LOSS	ldsc	HDL.supercorr	0.00165796	0.0403072	0.0316764	24.3113	19.1057	0.218387
Anchor_blood_LOSS	ldsc	pigment_HAIR.dnasecorr	0.00165796	0.0394698	0.0326506	23.8063	19.6932	0.245589
Anchor_blood_LOSS	ldsc	cov_SMOKING_STATUS.groupcorr	0.00165796	0.02226	0.0145596	13.4262	8.78164	0.157294
Anchor_blood_LOSS	ldsc	lung_FEV1FVCzSMOKE.supercorr	0.00165796	0.029668	0.0166809	17.8943	10.0611	0.0943345
Anchor_blood_LOSS	ldsc	HbA1C.groupcorr	0.00165796	0.0587791	0.0767371	35.4527	46.2841	0.462733
Anchor_blood_LOSS	ldsc	pigment_SUNBURN.supercorr	0.00165796	0.0314227	0.0586539	18.9527	35.3772	0.59618
Anchor_blood_LOSS	ldsc	ENIGMA2_MeanPutamen.groupcorr	0.00165796	-0.0464482	0.0565063	-28.0153	34.0818	0.393515
Anchor_blood_LOSS	ldsc	blood_RED_COUNT	0.00165796	0.00378858	0.0150183	2.28509	9.05831	0.887157
Anchor_blood_LOSS	ldsc	Lupus.supercorr	0.00165796	-0.0386134	0.0440324	-23.2897	26.5582	0.360606
Anchor_blood_LOSS	ldsc	ALZ.supercorr	0.00165796	0.067262	0.0761116	40.5692	45.9068	0.384857
Anchor_blood_LOSS	ldsc	repro_MENARCHE_AGE.groupcorr	0.00165796	0.00848813	0.0121195	5.11963	7.30991	0.571232
Anchor_blood_LOSS	ldsc	Autism.groupcorr	0.00165796	0.0399123	0.0549977	24.0732	33.1719	0.484929
Anchor_blood_LOSS	ldsc	CD	0.00165796	-0.0410103	0.0290536	-24.7354	17.5237	0.142388
Anchor_blood_LOSS	ldsc	blood_HIGH_LIGHT_SCATTER_RETICULOCYTE_COUNT.supercorr	0.00165796	0.0128255	0.0244379	7.73573	14.7397	0.645814
Anchor_blood_LOSS	ldsc	body_WHRadjBMIz.supercorr	0.00165796	0.0242077	0.0180321	14.6009	10.8761	0.211644
Anchor_blood_LOSS	ldsc	blood_RBC_DISTRIB_WIDTH.supercorr	0.00165796	-0.00718595	0.0163917	-4.33421	9.88664	0.588119
Anchor_blood_LOSS	ldsc	Schizophrenia.dnasecorr	0.00165796	-0.00946156	0.0142783	-5.70675	8.612	0.437217
Anchor_blood_LOSS	ldsc	Anorexia.dnasecorr	0.00165796	-0.0165884	0.0448434	-10.0053	27.0474	0.682303
Anchor_blood_LOSS	ldsc	HDL.groupcorr	0.00165796	0.0412495	0.0324525	24.8797	19.5738	0.221583
Anchor_blood_LOSS	ldsc	blood_HIGH_LIGHT_SCATTER_RETICULOCYTE_COUNT	0.00165796	0.00834673	0.0275374	5.03434	16.6092	0.806708
Anchor_blood_LOSS	ldsc	body_WHRadjBMIz	0.00165796	0.0201738	0.0181872	12.1679	10.9696	0.308247
Anchor_blood_LOSS	ldsc	lung_FEV1FVCzSMOKE.groupcorr	0.00165796	0.0230131	0.0176283	13.8804	10.6326	0.226647
Anchor_blood_LOSS	ldsc	pigment_SUNBURN.groupcorr	0.00165796	0.0299862	0.0617394	18.0862	37.2382	0.632426
Anchor_blood_LOSS	ldsc	Lupus.groupcorr	0.00165796	-0.0562172	0.0460487	-33.9075	27.7743	0.200969
Anchor_blood_LOSS	ldsc	Anorexia	0.00165796	-0.016318	0.044856	-9.84224	27.055	0.686866
Anchor_blood_LOSS	ldsc	ALZ.groupcorr	0.00165796	0.0820852	0.0755398	49.5098	45.5619	0.281162
Anchor_blood_LOSS	ldsc	bmd_HEEL_TSCOREz.dnasecorr	0.00165796	0.02733	0.0222773	16.4841	13.4366	0.249021
Anchor_blood_LOSS	ldsc	pigment_SUNBURN	0.00165796	0.0267097	0.0588813	16.11	35.5143	0.655579
Anchor_blood_LOSS	ldsc	disease_HI_CHOL_SELF_REP.supercorr	0.00165796	-0.00578939	0.0302469	-3.49188	18.2435	0.807576
Anchor_blood_LOSS	ldsc	blood_HIGH_LIGHT_SCATTER_RETICULOCYTE_COUNT.groupcorr	0.00165796	0.0133614	0.0248021	8.05895	14.9594	0.635386
Anchor_blood_LOSS	ldsc	body_WHRadjBMIz.groupcorr	0.00165796	0.00820594	0.0175311	4.94942	10.5739	0.708018
Anchor_blood_LOSS	ldsc	blood_RBC_DISTRIB_WIDTH.groupcorr	0.00165796	-0.00821927	0.0122035	-4.95746	7.36057	0.41578
Anchor_blood_LOSS	ldsc	blood_EOSINOPHIL_COUNT.supercorr	0.00165796	-0.0199155	0.0114235	-12.0121	6.89011	0.0645291
Anchor_blood_LOSS	ldsc	blood_WHITE_COUNT.dnasecorr	0.00165796	0.00442313	0.0126833	2.66782	7.64994	0.827253
Anchor_blood_LOSS	ldsc	disease_ALLERGY_ECZEMA_DIAGNOSED.dnasecorr	0.00165796	-0.0161754	0.015816	-9.75621	9.53945	0.263517
Anchor_blood_LOSS	ldsc	LDL.supercorr	0.00165796	-0.0101805	0.0357829	-6.14037	21.5825	0.739646
Anchor_blood_LOSS	ldsc	CD.supercorr	0.00165796	-0.0362629	0.0291102	-21.872	17.5578	0.193082
Anchor_blood_LOSS	ldsc	disease_T2D	0.00165796	-0.0234884	0.0220474	-14.167	13.2979	0.253555
Anchor_blood_LOSS	ldsc	Fasting_Glucose.supercorr	0.00165796	0.0379795	0.0598409	22.9074	36.0931	0.543567
Anchor_blood_LOSS	ldsc	mental_NEUROTICISM.dnasecorr	0.00165796	-0.0188721	0.0128284	-11.3827	7.73749	0.109305
Anchor_blood_LOSS	ldsc	Fasting_Glucose	0.00165796	0.0395956	0.0584526	23.8821	35.2558	0.516659
Anchor_blood_LOSS	ldsc	disease_RESPIRATORY_ENT.dnasecorr	0.00165796	-0.0141809	0.0163553	-8.55323	9.86475	0.338669
Anchor_blood_LOSS	ldsc	disease_HI_CHOL_SELF_REP.groupcorr	0.00165796	-0.00345297	0.0261446	-2.08266	15.7691	0.844986
Anchor_blood_LOSS	ldsc	bp_SYSTOLICadjMEDz.supercorr	0.00165796	0.0489298	0.0204061	29.5121	12.308	0.0232203
Anchor_blood_LOSS	ldsc	blood_PLATELET_COUNT.supercorr	0.00165796	-0.00359897	0.0142569	-2.17073	8.59906	0.71251
Anchor_blood_LOSS	ldsc	blood_EOSINOPHIL_COUNT.groupcorr	0.00165796	-0.00882333	0.010573	-5.3218	6.3771	0.324362
Anchor_blood_LOSS	ldsc	UC.supercorr	0.00165796	-0.0883782	0.0325221	-53.3054	19.6157	0.00661337
Anchor_blood_LOSS	ldsc	LDL.groupcorr	0.00165796	-0.0128339	0.0339013	-7.74081	20.4476	0.667754
Anchor_blood_LOSS	ldsc	ALZ	0.00165796	0.0675691	0.0747357	40.7544	45.0769	0.375129
Anchor_blood_LOSS	ldsc	Schizophrenia	0.00165796	-0.00942429	0.0142582	-5.68427	8.59984	0.438052
Anchor_blood_LOSS	ldsc	disease_T2D.supercorr	0.00165796	-0.0228406	0.0228699	-13.7764	13.794	0.283756
Anchor_blood_LOSS	ldsc	CD.groupcorr	0.00165796	-0.0180291	0.0292236	-10.8743	17.6263	0.500431
Anchor_blood_LOSS	ldsc	Fasting_Glucose.groupcorr	0.00165796	0.044372	0.0602587	26.763	36.3451	0.476235
Anchor_blood_LOSS	ldsc	HbA1C	0.00165796	0.0393873	0.0781836	23.7565	47.1565	0.631299
Anchor_blood_LOSS	ldsc	disease_DERMATOLOGY	0.00165796	0.00284192	0.0496853	1.71411	29.9678	0.981014
Anchor_blood_LOSS	ldsc	body_BALDING1.supercorr	0.00165796	-0.00494045	0.0186397	-2.97984	11.2426	0.723162
Anchor_blood_LOSS	ldsc	Primary_biliary_cirrhosis.supercorr	0.00165796	-0.0250011	0.041793	-15.0794	25.2075	0.52372
Anchor_blood_LOSS	ldsc	bp_SYSTOLICadjMEDz.groupcorr	0.00165796	0.0360323	0.0199273	21.7329	12.0191	0.0881221
Anchor_blood_LOSS	ldsc	disease_AID_SURE.supercorr	0.00165796	0.00885796	0.075131	5.34269	45.3154	0.92359
Anchor_blood_LOSS	ldsc	blood_PLATELET_COUNT.groupcorr	0.00165796	0.00303266	0.0096496	1.82915	5.82017	0.88644
Anchor_blood_LOSS	ldsc	blood_RED_COUNT.supercorr	0.00165796	0.00985372	0.0141235	5.94328	8.51859	0.560703
Anchor_blood_LOSS	ldsc	Primary_biliary_cirrhosis	0.00165796	-0.0440586	0.0410703	-26.574	24.7716	0.265256
Anchor_blood_LOSS	ldsc	UC.groupcorr	0.00165796	-0.0885966	0.0339411	-53.4371	20.4716	0.00780123
Anchor_blood_LOSS	ldsc	body_HEIGHTz.dnasecorr	0.00165796	0.0192379	0.0114748	11.6034	6.92107	0.124096
Anchor_blood_LOSS	ldsc	blood_LYMPHOCYTE_COUNT.supercorr	0.00165796	-0.00553691	0.00969501	-3.3396	5.84756	0.459694
Anchor_blood_LOSS	ldsc	disease_T2D.groupcorr	0.00165796	-0.0216263	0.0225544	-13.0439	13.6037	0.299264
Anchor_blood_LOSS	ldsc	Celiac.dnasecorr	0.00165796	0.049596	0.0525061	29.9139	31.6691	0.361727
Anchor_blood_LOSS	ldsc	disease_HI_CHOL_SELF_REP	0.00165796	-0.00244799	0.0294677	-1.47651	17.7735	0.890342
Anchor_blood_LOSS	ldsc	body_BALDING1.groupcorr	0.00165796	-0.035658	0.0207271	-21.5072	12.5015	0.0756383
Anchor_blood_LOSS	ldsc	Primary_biliary_cirrhosis.groupcorr	0.00165796	-0.0270961	0.0431368	-16.343	26.018	0.503785
Anchor_blood_LOSS	ldsc	blood_MONOCYTE_COUNT.dnasecorr	0.00165796	-0.00340715	0.0185749	-2.05503	11.2035	0.784983
Anchor_blood_LOSS	ldsc	Rheumatoid_Arthritis.dnasecorr	0.00165796	-0.0596957	0.0402391	-36.0056	24.2703	0.132071
Anchor_blood_LOSS	ldsc	disease_AID_SURE.groupcorr	0.00165796	0.0347023	0.0772432	20.9307	46.5893	0.669383
Anchor_blood_LOSS	ldsc	bmd_HEEL_TSCOREz	0.00165796	0.0267032	0.0221688	16.1061	13.3711	0.258561
Anchor_blood_LOSS	ldsc	blood_RED_COUNT.groupcorr	0.00165796	0.0104918	0.012298	6.32816	7.41752	0.470684
Anchor_blood_LOSS	ldsc	lung_FEV1FVCzSMOKE	0.00165796	0.0322838	0.0164022	19.472	9.89303	0.0628253
Anchor_blood_LOSS	ldsc	repro_MENOPAUSE_AGE.dnasecorr	0.00165796	0.0292488	0.0265163	17.6415	15.9933	0.293877
Anchor_blood_LOSS	ldsc	body_BMIz.supercorr	0.00165796	0.00464022	0.00713265	2.79875	4.30207	0.676142
Anchor_blood_LOSS	ldsc	blood_LYMPHOCYTE_COUNT.groupcorr	0.00165796	0.00468058	0.0083832	2.8231	5.05634	0.717307
Anchor_blood_LOSS	ldsc	Coronary_Artery_Disease.supercorr	0.00165796	-0.0241933	0.0481729	-14.5922	29.0555	0.594263
Anchor_blood_LOSS	ldsc	lung_FVCzSMOKE	0.00165796	0.0124931	0.0100888	7.53523	6.08507	0.284366
Anchor_blood_LOSS	ldsc	disease_HYPOTHYROIDISM_SELF_REP	0.00165796	-0.0661999	0.0168858	-39.9286	10.1847	0.000278533
Anchor_blood_LOSS	ldsc	pigment_HAIR.supercorr	0.00165796	0.0457716	0.0334697	27.6072	20.1873	0.188795
Anchor_blood_LOSS	ldsc	disease_AID_SURE	0.00165796	-0.00396411	0.0744289	-2.39096	44.8919	0.939727
Anchor_blood_LOSS	ldsc	cov_EDU_YEARS.dnasecorr	0.00165796	-0.00904617	0.0103636	-5.45621	6.25085	0.304132
Anchor_blood_LOSS	ldsc	Celiac	0.00165796	0.0488737	0.0523047	29.4782	31.5476	0.367604
Anchor_blood_LOSS	ldsc	disease_HYPOTHYROIDISM_SELF_REP.dnasecorr	0.00165796	-0.0653259	0.016895	-39.4014	10.1903	0.000329097
Anchor_blood_LOSS	ldsc	disease_DERMATOLOGY.dnasecorr	0.00165796	0.005023	0.0501727	3.02963	30.2617	0.94655
Anchor_blood_LOSS	ldsc	lung_FVCzSMOKE.dnasecorr	0.00165796	0.0126103	0.0101089	7.6059	6.09722	0.280194
Anchor_blood_LOSS	ldsc	body_BMIz.groupcorr	0.00165796	0.0133666	0.00783047	8.06207	4.72296	0.135315
Anchor_blood_LOSS	ldsc	cov_SMOKING_STATUS.dnasecorr	0.00165796	0.00824681	0.0130252	4.97407	7.85614	0.612833
Anchor_blood_LOSS	ldsc	HbA1C.dnasecorr	0.00165796	0.0405047	0.0783712	24.4305	47.2697	0.622205
Anchor_blood_LOSS	ldsc	disease_RESPIRATORY_ENT	0.00165796	-0.0148535	0.0162692	-8.95893	9.8128	0.316423
Anchor_blood_LOSS	ldsc	ENIGMA2_MeanPutamen.dnasecorr	0.00165796	-0.0442528	0.0556619	-26.6911	33.5725	0.410729
Anchor_blood_LOSS	ldsc	Coronary_Artery_Disease.groupcorr	0.00165796	-0.0325203	0.0495349	-19.6147	29.8771	0.492504
Anchor_blood_LOSS	ldsc	repro_MENARCHE_AGE.dnasecorr	0.00165796	-0.000441841	0.0113029	-0.266497	6.81737	0.852809
Anchor_blood_LOSS	ldsc	Schizophrenia.supercorr	0.00165796	-0.0086483	0.0142768	-5.21623	8.61109	0.471023
Anchor_blood_LOSS	ldsc	Anorexia.supercorr	0.00165796	-0.0136682	0.0453939	-8.24399	27.3794	0.734455
Anchor_blood_LOSS	ldsc	pigment_HAIR.groupcorr	0.00165796	0.0409125	0.0404278	24.6764	24.3841	0.336638
Anchor_blood_LOSS	ldsc	Lupus	0.00165796	-0.0730314	0.044112	-44.049	26.6062	0.0894153
Anchor_blood_LOSS	ldsc	Autism.dnasecorr	0.00165796	0.0391774	0.0534131	23.6299	32.2162	0.480116
Anchor_blood_LOSS	ldsc	bmd_HEEL_TSCOREz.supercorr	0.00165796	0.0270576	0.0222699	16.3198	13.4321	0.254472
Anchor_blood_LOSS	ldsc	Autism	0.00165796	0.0395664	0.0534703	23.8645	32.2507	0.475928
Anchor_blood_LOSS	ldsc	Coronary_Artery_Disease	0.00165796	-0.0206647	0.047884	-12.4639	28.8813	0.643543
Anchor_blood_LOSS	ldsc	HDL.dnasecorr	0.00165796	0.040688	0.0330367	24.541	19.9261	0.233951
Anchor_blood_LOSS	ldsc	lung_FEV1FVCzSMOKE.dnasecorr	0.00165796	0.0324485	0.0164042	19.5714	9.89419	0.0615469
Anchor_blood_LOSS	ldsc	pigment_SUNBURN.dnasecorr	0.00165796	0.0268773	0.0586004	16.2111	35.3449	0.652018
Anchor_blood_LOSS	ldsc	Lupus.dnasecorr	0.00165796	-0.0730233	0.0440467	-44.0441	26.5668	0.0888775
Anchor_blood_LOSS	ldsc	ALZ.dnasecorr	0.00165796	0.0643098	0.0741285	38.7885	44.7107	0.395394
Anchor_blood_LOSS	ldsc	repro_MENOPAUSE_AGE	0.00165796	0.0295527	0.026458	17.8248	15.9582	0.287889
Anchor_blood_LOSS	ldsc	blood_LYMPHOCYTE_COUNT	0.00165796	-0.0127999	0.0108883	-7.72027	6.56731	0.189361
Anchor_blood_LOSS	ldsc	Rheumatoid_Arthritis	0.00165796	-0.0601056	0.0400886	-36.2527	24.1795	0.128009
Anchor_blood_LOSS	ldsc	Schizophrenia.groupcorr	0.00165796	0.00876465	0.015807	5.28641	9.53402	0.652928
Anchor_blood_LOSS	ldsc	disease_ALLERGY_ECZEMA_DIAGNOSED.supercorr	0.00165796	-0.00864725	0.0158426	-5.2156	9.5555	0.516758
Anchor_blood_LOSS	ldsc	blood_WHITE_COUNT.supercorr	0.00165796	0.0097284	0.0128529	5.86769	7.75225	0.529062
Anchor_blood_LOSS	ldsc	body_BALDING1	0.00165796	-0.00671603	0.0189705	-4.05078	11.4421	0.658949
Anchor_blood_LOSS	ldsc	Anorexia.groupcorr	0.00165796	-0.0172561	0.0450519	-10.4081	27.1731	0.672933
Anchor_blood_LOSS	ldsc	UC	0.00165796	-0.0935888	0.0336874	-56.4482	20.3186	0.00532022
Anchor_blood_LOSS	ldsc	body_WHRadjBMIz.dnasecorr	0.00165796	0.0203052	0.0182061	12.2471	10.9811	0.305295
Anchor_blood_LOSS	ldsc	blood_HIGH_LIGHT_SCATTER_RETICULOCYTE_COUNT.dnasecorr	0.00165796	0.00847417	0.0276155	5.11121	16.6563	0.803654
Anchor_blood_LOSS	ldsc	blood_RBC_DISTRIB_WIDTH.dnasecorr	0.00165796	-0.0191637	0.0180935	-11.5586	10.9131	0.249326
Anchor_blood_LOSS	ldsc	bmd_HEEL_TSCOREz.groupcorr	0.00165796	0.0142968	0.0213793	8.6231	12.8949	0.554508
Anchor_blood_LOSS	ldsc	mental_NEUROTICISM.supercorr	0.00165796	-0.0199946	0.0126346	-12.0598	7.62055	0.0861345
Anchor_blood_LOSS	ldsc	disease_RESPIRATORY_ENT.supercorr	0.00165796	-0.00734572	0.0166579	-4.43058	10.0472	0.59049
Anchor_blood_LOSS	ldsc	disease_ALLERGY_ECZEMA_DIAGNOSED.groupcorr	0.00165796	0.00609997	0.015224	3.67921	9.18235	0.769838
Anchor_blood_LOSS	ldsc	blood_WHITE_COUNT.groupcorr	0.00165796	0.0143132	0.0109496	8.63302	6.60429	0.245029
Anchor_blood_LOSS	ldsc	disease_HI_CHOL_SELF_REP.dnasecorr	0.00165796	-0.00277487	0.0294385	-1.67366	17.7559	0.881521
Anchor_blood_LOSS	ldsc	cov_EDU_YEARS	0.00165796	-0.00826922	0.0103565	-4.98759	6.24656	0.340021
Anchor_blood_LOSS	ldsc	mental_NEUROTICISM.groupcorr	0.00165796	-0.0151013	0.0116525	-9.10834	7.02824	0.151123
Anchor_blood_LOSS	ldsc	blood_EOSINOPHIL_COUNT.dnasecorr	0.00165796	-0.0350924	0.0116026	-21.166	6.99814	0.00243693
Anchor_blood_LOSS	ldsc	LDL.dnasecorr	0.00165796	-0.0112517	0.0354306	-6.78647	21.37	0.714256
Anchor_blood_LOSS	ldsc	disease_RESPIRATORY_ENT.groupcorr	0.00165796	0.00591412	0.0167733	3.56711	10.1169	0.797357
Anchor_blood_LOSS	ldsc	CD.dnasecorr	0.00165796	-0.0401299	0.0292729	-24.2044	17.656	0.153769
Anchor_blood_LOSS	ldsc	Fasting_Glucose.dnasecorr	0.00165796	0.0406201	0.0586437	24.5	35.371	0.506792
Anchor_blood_LOSS	ldsc	blood_PLATELET_COUNT	0.00165796	-0.00829951	0.0142167	-5.00586	8.57483	0.485066
Anchor_embryonic_LOSS	ldsc	body_HEIGHTz.supercorr	0.00253	0.0552748	0.0203129	21.8477	8.02883	0.0115415
Anchor_embryonic_LOSS	ldsc	bp_SYSTOLICadjMEDz.dnasecorr	0.00253	0.0552121	0.0280437	21.8229	11.0845	0.0609111
Anchor_embryonic_LOSS	ldsc	blood_EOSINOPHIL_COUNT	0.00253	0.0358546	0.0281472	14.1718	11.1254	0.237536
Anchor_embryonic_LOSS	ldsc	blood_PLATELET_COUNT.dnasecorr	0.00253	0.0596544	0.0274601	23.5788	10.8538	0.0403125
Anchor_embryonic_LOSS	ldsc	Celiac.supercorr	0.00253	0.00664025	0.0704909	2.6246	27.862	0.95347
Anchor_embryonic_LOSS	ldsc	blood_WHITE_COUNT	0.00253	0.0680641	0.0240863	26.9028	9.52029	0.00685111
Anchor_embryonic_LOSS	ldsc	disease_ALLERGY_ECZEMA_DIAGNOSED	0.00253	-0.00881625	0.0240761	-3.48468	9.51625	0.638826
Anchor_embryonic_LOSS	ldsc	UC.dnasecorr	0.00253	-0.0655622	0.0582585	-25.9139	23.0271	0.252976
Anchor_embryonic_LOSS	ldsc	blood_RBC_DISTRIB_WIDTH	0.00253	0.180742	0.0431958	71.4395	17.0734	5.02611e-05
Anchor_embryonic_LOSS	ldsc	blood_MONOCYTE_COUNT.supercorr	0.00253	0.0662066	0.036543	26.1686	14.4439	0.0806452
Anchor_embryonic_LOSS	ldsc	disease_T2D.dnasecorr	0.00253	0.0189873	0.0353361	7.50488	13.9668	0.641706
Anchor_embryonic_LOSS	ldsc	Rheumatoid_Arthritis.supercorr	0.00253	0.0841089	0.0743309	33.2446	29.3798	0.269091
Anchor_embryonic_LOSS	ldsc	repro_MENARCHE_AGE	0.00253	0.0353432	0.0183349	13.9696	7.24699	0.0724661
Anchor_embryonic_LOSS	ldsc	repro_MENOPAUSE_AGE.supercorr	0.00253	-0.0511621	0.0463714	-20.2222	18.3286	0.239292
Anchor_embryonic_LOSS	ldsc	body_BALDING1.dnasecorr	0.00253	0.065769	0.0334908	25.9956	13.2374	0.0584538
Anchor_embryonic_LOSS	ldsc	Primary_biliary_cirrhosis.dnasecorr	0.00253	-0.0318859	0.0676619	-12.6031	26.7438	0.605002
Anchor_embryonic_LOSS	ldsc	cov_SMOKING_STATUS	0.00253	0.0365571	0.0184125	14.4495	7.27766	0.0669812
Anchor_embryonic_LOSS	ldsc	body_HEIGHTz.groupcorr	0.00253	0.0555826	0.0220642	21.9694	8.72103	0.0193846
Anchor_embryonic_LOSS	ldsc	disease_AID_SURE.dnasecorr	0.00253	0.0960815	0.0909279	37.9769	35.9399	0.300277
Anchor_embryonic_LOSS	ldsc	Celiac.groupcorr	0.00253	-0.0266649	0.0703086	-10.5395	27.79	0.675917
Anchor_embryonic_LOSS	ldsc	blood_RED_COUNT.dnasecorr	0.00253	0.155236	0.0545654	61.3581	21.5673	0.00546038
Anchor_embryonic_LOSS	ldsc	blood_MONOCYTE_COUNT	0.00253	0.0733865	0.0347913	29.0065	13.7515	0.0418203
Anchor_embryonic_LOSS	ldsc	blood_LYMPHOCYTE_COUNT.dnasecorr	0.00253	0.0607815	0.0235005	24.0243	9.28872	0.0139411
Anchor_embryonic_LOSS	ldsc	body_HEIGHTz	0.00253	0.052991	0.0199924	20.945	7.90215	0.0140032
Anchor_embryonic_LOSS	ldsc	blood_MONOCYTE_COUNT.groupcorr	0.00253	0.0340264	0.0311014	13.4492	12.2931	0.30857
Anchor_embryonic_LOSS	ldsc	cov_EDU_YEARS.supercorr	0.00253	-0.0143022	0.0135706	-5.65302	5.36388	0.217328
Anchor_embryonic_LOSS	ldsc	disease_HYPOTHYROIDISM_SELF_REP.supercorr	0.00253	0.12344	0.0597331	48.7905	23.6099	0.0511044
Anchor_embryonic_LOSS	ldsc	Rheumatoid_Arthritis.groupcorr	0.00253	0.0803212	0.0752031	31.7475	29.7246	0.298657
Anchor_embryonic_LOSS	ldsc	bp_SYSTOLICadjMEDz	0.00253	0.0560005	0.028009	22.1346	11.0707	0.0568987
Anchor_embryonic_LOSS	ldsc	disease_DERMATOLOGY.supercorr	0.00253	0.0181133	0.0804152	7.15939	31.7847	0.845295
Anchor_embryonic_LOSS	ldsc	lung_FVCzSMOKE.supercorr	0.00253	0.0203151	0.0154167	8.02968	6.09356	0.248489
Anchor_embryonic_LOSS	ldsc	LDL	0.00253	0.232467	0.0914104	91.8842	36.1306	0.014423
Anchor_embryonic_LOSS	ldsc	repro_MENOPAUSE_AGE.groupcorr	0.00253	-0.0299314	0.0433965	-11.8306	17.1528	0.447696
Anchor_embryonic_LOSS	ldsc	cov_SMOKING_STATUS.supercorr	0.00253	0.0344754	0.0184063	13.6266	7.27521	0.0851823
Anchor_embryonic_LOSS	ldsc	mental_NEUROTICISM	0.00253	-0.00311133	0.0147831	-1.22978	5.8431	0.702901
Anchor_embryonic_LOSS	ldsc	HbA1C.supercorr	0.00253	0.156194	0.11569	61.7368	45.7273	0.185895
Anchor_embryonic_LOSS	ldsc	ENIGMA2_MeanPutamen.supercorr	0.00253	0.0607851	0.0856249	24.0257	33.8438	0.489532
Anchor_embryonic_LOSS	ldsc	repro_MENARCHE_AGE.supercorr	0.00253	0.0355632	0.0184904	14.0566	7.30845	0.0729804
Anchor_embryonic_LOSS	ldsc	body_BMIz.dnasecorr	0.00253	0.000280599	0.010725	0.110909	4.23912	0.833981
Anchor_embryonic_LOSS	ldsc	HDL	0.00253	0.163286	0.06817	64.54	26.9446	0.0199561
Anchor_embryonic_LOSS	ldsc	cov_EDU_YEARS.groupcorr	0.00253	-0.00719683	0.0138326	-2.8446	5.46745	0.482282
Anchor_embryonic_LOSS	ldsc	Autism.supercorr	0.00253	-0.0839721	0.0656974	-33.1905	25.9674	0.18691
Anchor_embryonic_LOSS	ldsc	disease_HYPOTHYROIDISM_SELF_REP.groupcorr	0.00253	0.107251	0.0615839	42.3919	24.3415	0.100143
Anchor_embryonic_LOSS	ldsc	Coronary_Artery_Disease.dnasecorr	0.00253	0.136768	0.0657012	54.0583	25.9688	0.0483418
Anchor_embryonic_LOSS	ldsc	pigment_HAIR	0.00253	0.0901771	0.0512492	35.6431	20.2566	0.0751323
Anchor_embryonic_LOSS	ldsc	ENIGMA2_MeanPutamen	0.00253	0.0516643	0.0848732	20.4207	33.5467	0.557588
Anchor_embryonic_LOSS	ldsc	disease_DERMATOLOGY.groupcorr	0.00253	0.000361817	0.0814866	0.143011	32.2081	0.978645
Anchor_embryonic_LOSS	ldsc	body_BMIz	0.00253	0.000793341	0.0106769	0.313574	4.22013	0.870871
Anchor_embryonic_LOSS	ldsc	lung_FVCzSMOKE.groupcorr	0.00253	0.0271597	0.0168079	10.735	6.64342	0.143343
Anchor_embryonic_LOSS	ldsc	HDL.supercorr	0.00253	0.164774	0.0671292	65.1279	26.5333	0.0174103
Anchor_embryonic_LOSS	ldsc	pigment_HAIR.dnasecorr	0.00253	0.0962843	0.0512632	38.057	20.2621	0.0565882
Anchor_embryonic_LOSS	ldsc	cov_SMOKING_STATUS.groupcorr	0.00253	0.0482549	0.0204504	19.0731	8.08317	0.0276195
Anchor_embryonic_LOSS	ldsc	lung_FEV1FVCzSMOKE.supercorr	0.00253	-0.0012465	0.0156902	-0.492687	6.20166	0.809803
Anchor_embryonic_LOSS	ldsc	HbA1C.groupcorr	0.00253	0.174202	0.114489	68.8547	45.2527	0.137085
Anchor_embryonic_LOSS	ldsc	pigment_SUNBURN.supercorr	0.00253	-0.0309502	0.0588688	-12.2333	23.2683	0.565629
Anchor_embryonic_LOSS	ldsc	ENIGMA2_MeanPutamen.groupcorr	0.00253	0.0755843	0.0848513	29.8752	33.5381	0.382919
Anchor_embryonic_LOSS	ldsc	blood_RED_COUNT	0.00253	0.15365	0.0544922	60.7311	21.5384	0.00587108
Anchor_embryonic_LOSS	ldsc	Lupus.supercorr	0.00253	0.0242936	0.0722946	9.60219	28.5749	0.760144
Anchor_embryonic_LOSS	ldsc	ALZ.supercorr	0.00253	0.101725	0.0889324	40.2074	35.1511	0.267239
Anchor_embryonic_LOSS	ldsc	repro_MENARCHE_AGE.groupcorr	0.00253	0.032279	0.017846	12.7585	7.05377	0.0950096
Anchor_embryonic_LOSS	ldsc	Autism.groupcorr	0.00253	-0.0962775	0.0668358	-38.0543	26.4173	0.138395
Anchor_embryonic_LOSS	ldsc	CD	0.00253	0.0425355	0.0615973	16.8124	24.3468	0.513188
Anchor_embryonic_LOSS	ldsc	blood_HIGH_LIGHT_SCATTER_RETICULOCYTE_COUNT.supercorr	0.00253	0.0737605	0.0343576	29.1543	13.5801	0.0382778
Anchor_embryonic_LOSS	ldsc	body_WHRadjBMIz.supercorr	0.00253	0.0172662	0.019879	6.8246	7.85731	0.458174
Anchor_embryonic_LOSS	ldsc	blood_RBC_DISTRIB_WIDTH.supercorr	0.00253	0.172171	0.0414396	68.0516	16.3793	5.87043e-05
Anchor_embryonic_LOSS	ldsc	Schizophrenia.dnasecorr	0.00253	0.0306478	0.0213692	12.1138	8.44632	0.188981
Anchor_embryonic_LOSS	ldsc	Anorexia.dnasecorr	0.00253	0.0117933	0.0511441	4.66139	20.2151	0.856302
Anchor_embryonic_LOSS	ldsc	HDL.groupcorr	0.00253	0.130794	0.0669142	51.6971	26.4483	0.0582796
Anchor_embryonic_LOSS	ldsc	blood_HIGH_LIGHT_SCATTER_RETICULOCYTE_COUNT	0.00253	0.0836938	0.0365086	33.0805	14.4303	0.0265651
Anchor_embryonic_LOSS	ldsc	body_WHRadjBMIz	0.00253	0.0171481	0.0193154	6.77789	7.63454	0.449179
Anchor_embryonic_LOSS	ldsc	lung_FEV1FVCzSMOKE.groupcorr	0.00253	-0.000210392	0.0153591	-0.083159	6.07078	0.858316
Anchor_embryonic_LOSS	ldsc	pigment_SUNBURN.groupcorr	0.00253	-0.0446009	0.0569661	-17.6288	22.5162	0.410788
Anchor_embryonic_LOSS	ldsc	Lupus.groupcorr	0.00253	0.0345046	0.067674	13.6382	26.7486	0.63159
Anchor_embryonic_LOSS	ldsc	Anorexia	0.00253	0.0123914	0.0511498	4.89778	20.2173	0.847135
Anchor_embryonic_LOSS	ldsc	ALZ.groupcorr	0.00253	0.0941235	0.092245	37.203	36.4604	0.319483
Anchor_embryonic_LOSS	ldsc	bmd_HEEL_TSCOREz.dnasecorr	0.00253	0.00852256	0.0169594	3.3686	6.70331	0.723335
Anchor_embryonic_LOSS	ldsc	pigment_SUNBURN	0.00253	-0.0383673	0.0605479	-15.1649	23.932	0.495418
Anchor_embryonic_LOSS	ldsc	disease_HI_CHOL_SELF_REP.supercorr	0.00253	0.0986718	0.0492337	39.0007	19.46	0.0490607
Anchor_embryonic_LOSS	ldsc	blood_HIGH_LIGHT_SCATTER_RETICULOCYTE_COUNT.groupcorr	0.00253	0.0487498	0.0306071	19.2687	12.0976	0.129758
Anchor_embryonic_LOSS	ldsc	body_WHRadjBMIz.groupcorr	0.00253	0.0157289	0.0182644	6.21697	7.21914	0.468936
Anchor_embryonic_LOSS	ldsc	blood_RBC_DISTRIB_WIDTH.groupcorr	0.00253	0.132851	0.0363932	52.5102	14.3847	0.00048889
Anchor_embryonic_LOSS	ldsc	blood_EOSINOPHIL_COUNT.supercorr	0.00253	0.0279749	0.0285909	11.0573	11.3008	0.374133
Anchor_embryonic_LOSS	ldsc	blood_WHITE_COUNT.dnasecorr	0.00253	0.0695386	0.0240735	27.4856	9.51521	0.00570371
Anchor_embryonic_LOSS	ldsc	disease_ALLERGY_ECZEMA_DIAGNOSED.dnasecorr	0.00253	-0.00687877	0.0243881	-2.71888	9.63955	0.69998
Anchor_embryonic_LOSS	ldsc	LDL.supercorr	0.00253	0.226953	0.0881956	89.7048	34.8599	0.0144328
Anchor_embryonic_LOSS	ldsc	CD.supercorr	0.00253	0.0381621	0.0624829	15.0838	24.6968	0.565599
Anchor_embryonic_LOSS	ldsc	disease_T2D	0.00253	0.0174109	0.0347297	6.88177	13.7271	0.668638
Anchor_embryonic_LOSS	ldsc	Fasting_Glucose.supercorr	0.00253	0.0943194	0.0709654	37.2804	28.0496	0.204208
Anchor_embryonic_LOSS	ldsc	mental_NEUROTICISM.dnasecorr	0.00253	-0.00494743	0.0147151	-1.9555	5.81626	0.611507
Anchor_embryonic_LOSS	ldsc	Fasting_Glucose	0.00253	0.0882348	0.0706205	34.8754	27.9132	0.232819
Anchor_embryonic_LOSS	ldsc	disease_RESPIRATORY_ENT.dnasecorr	0.00253	0.0518979	0.0307067	20.513	12.137	0.110167
Anchor_embryonic_LOSS	ldsc	disease_HI_CHOL_SELF_REP.groupcorr	0.00253	0.0545206	0.0461078	21.5496	18.2244	0.242395
Anchor_embryonic_LOSS	ldsc	bp_SYSTOLICadjMEDz.supercorr	0.00253	0.0548955	0.0265966	21.6978	10.5125	0.0496898
Anchor_embryonic_LOSS	ldsc	blood_PLATELET_COUNT.supercorr	0.00253	0.0579001	0.0274415	22.8854	10.8464	0.0466035
Anchor_embryonic_LOSS	ldsc	blood_EOSINOPHIL_COUNT.groupcorr	0.00253	0.0369286	0.0290273	14.5963	11.4732	0.237366
Anchor_embryonic_LOSS	ldsc	UC.supercorr	0.00253	-0.0716746	0.058196	-28.3299	23.0023	0.213991
Anchor_embryonic_LOSS	ldsc	LDL.groupcorr	0.00253	0.189856	0.0847898	75.0419	33.5137	0.0288653
Anchor_embryonic_LOSS	ldsc	ALZ	0.00253	0.127307	0.0932314	50.319	36.8503	0.178509
Anchor_embryonic_LOSS	ldsc	Schizophrenia	0.00253	0.030771	0.0214028	12.1624	8.4596	0.187933
Anchor_embryonic_LOSS	ldsc	disease_T2D.supercorr	0.00253	0.0203431	0.0353748	8.04076	13.9821	0.614822
Anchor_embryonic_LOSS	ldsc	CD.groupcorr	0.00253	0.0177345	0.0573963	7.0097	22.6863	0.789332
Anchor_embryonic_LOSS	ldsc	Fasting_Glucose.groupcorr	0.00253	0.109718	0.0688867	43.3667	27.228	0.12672
Anchor_embryonic_LOSS	ldsc	HbA1C	0.00253	0.165871	0.117532	65.5618	46.4553	0.16581
Anchor_embryonic_LOSS	ldsc	disease_DERMATOLOGY	0.00253	0.0212991	0.0792246	8.41862	31.314	0.811398
Anchor_embryonic_LOSS	ldsc	body_BALDING1.supercorr	0.00253	0.0632733	0.0347112	25.0092	13.7198	0.0795329
Anchor_embryonic_LOSS	ldsc	Primary_biliary_cirrhosis.supercorr	0.00253	-0.0517079	0.06678	-20.4379	26.3953	0.409096
Anchor_embryonic_LOSS	ldsc	bp_SYSTOLICadjMEDz.groupcorr	0.00253	0.0470205	0.0197579	18.5852	7.80943	0.0251769
Anchor_embryonic_LOSS	ldsc	disease_AID_SURE.supercorr	0.00253	0.0784371	0.0919476	31.0028	36.3429	0.406441
Anchor_embryonic_LOSS	ldsc	blood_PLATELET_COUNT.groupcorr	0.00253	0.0351337	0.0223507	13.8869	8.83425	0.145268
Anchor_embryonic_LOSS	ldsc	blood_RED_COUNT.supercorr	0.00253	0.1511	0.0536864	59.7234	21.2199	0.00594742
Anchor_embryonic_LOSS	ldsc	Primary_biliary_cirrhosis	0.00253	-0.0329368	0.067046	-13.0185	26.5004	0.590646
Anchor_embryonic_LOSS	ldsc	UC.groupcorr	0.00253	-0.087487	0.0591776	-34.5798	23.3903	0.137098
Anchor_embryonic_LOSS	ldsc	body_HEIGHTz.dnasecorr	0.00253	0.0537641	0.020219	21.2506	7.99171	0.0136193
Anchor_embryonic_LOSS	ldsc	blood_LYMPHOCYTE_COUNT.supercorr	0.00253	0.0531888	0.0226846	21.0232	8.96624	0.0264927
Anchor_embryonic_LOSS	ldsc	disease_T2D.groupcorr	0.00253	0.0115997	0.0397803	4.58488	15.7234	0.819315
Anchor_embryonic_LOSS	ldsc	Celiac.dnasecorr	0.00253	0.0159597	0.0695706	6.30819	27.4982	0.847117
Anchor_embryonic_LOSS	ldsc	disease_HI_CHOL_SELF_REP	0.00253	0.0999959	0.0518201	39.5241	20.4822	0.0557929
Anchor_embryonic_LOSS	ldsc	body_BALDING1.groupcorr	0.00253	0.0494777	0.0365272	19.5564	14.4376	0.199559
Anchor_embryonic_LOSS	ldsc	Primary_biliary_cirrhosis.groupcorr	0.00253	-0.0391707	0.0678063	-15.4825	26.8009	0.532458
Anchor_embryonic_LOSS	ldsc	blood_MONOCYTE_COUNT.dnasecorr	0.00253	0.0754418	0.0348882	29.8189	13.7898	0.0366677
Anchor_embryonic_LOSS	ldsc	Rheumatoid_Arthritis.dnasecorr	0.00253	0.0985127	0.073049	38.9378	28.8731	0.184982
Anchor_embryonic_LOSS	ldsc	disease_AID_SURE.groupcorr	0.00253	0.0872946	0.094273	34.5038	37.2621	0.364712
Anchor_embryonic_LOSS	ldsc	bmd_HEEL_TSCOREz	0.00253	0.00680939	0.0167621	2.69146	6.62532	0.79824
Anchor_embryonic_LOSS	ldsc	blood_RED_COUNT.groupcorr	0.00253	0.104592	0.0329366	41.3406	13.0184	0.0023631
Anchor_embryonic_LOSS	ldsc	lung_FEV1FVCzSMOKE	0.00253	-0.0026115	0.0155691	-1.03221	6.15381	0.741402
Anchor_embryonic_LOSS	ldsc	repro_MENOPAUSE_AGE.dnasecorr	0.00253	-0.0517929	0.0457884	-20.4715	18.0982	0.228424
Anchor_embryonic_LOSS	ldsc	body_BMIz.supercorr	0.00253	0.000489341	0.010727	0.193415	4.23993	0.849225
Anchor_embryonic_LOSS	ldsc	blood_LYMPHOCYTE_COUNT.groupcorr	0.00253	0.0426794	0.0207383	16.8693	8.19697	0.0544052
Anchor_embryonic_LOSS	ldsc	Coronary_Artery_Disease.supercorr	0.00253	0.1475	0.0663982	58.3002	26.2443	0.0350231
Anchor_embryonic_LOSS	ldsc	lung_FVCzSMOKE	0.00253	0.01853	0.015118	7.32409	5.9755	0.289552
Anchor_embryonic_LOSS	ldsc	disease_HYPOTHYROIDISM_SELF_REP	0.00253	0.130755	0.0602248	51.6817	23.8043	0.0405138
Anchor_embryonic_LOSS	ldsc	pigment_HAIR.supercorr	0.00253	0.0910797	0.0501549	35.9999	19.8241	0.0672023
Anchor_embryonic_LOSS	ldsc	disease_AID_SURE	0.00253	0.0929972	0.0903686	36.7578	35.7188	0.313558
Anchor_embryonic_LOSS	ldsc	cov_EDU_YEARS.dnasecorr	0.00253	-0.0144543	0.0134994	-5.71317	5.33573	0.210839
Anchor_embryonic_LOSS	ldsc	Celiac	0.00253	0.0143456	0.0693197	5.67021	27.3991	0.864818
Anchor_embryonic_LOSS	ldsc	disease_HYPOTHYROIDISM_SELF_REP.dnasecorr	0.00253	0.133822	0.0601486	52.8942	23.7742	0.0358919
Anchor_embryonic_LOSS	ldsc	disease_DERMATOLOGY.dnasecorr	0.00253	0.0268762	0.07976	10.623	31.5257	0.758627
Anchor_embryonic_LOSS	ldsc	lung_FVCzSMOKE.dnasecorr	0.00253	0.0184844	0.0152108	7.30608	6.01217	0.293859
Anchor_embryonic_LOSS	ldsc	body_BMIz.groupcorr	0.00253	-0.0107578	0.0104641	-4.25209	4.13601	0.206209
Anchor_embryonic_LOSS	ldsc	cov_SMOKING_STATUS.dnasecorr	0.00253	0.0351818	0.0183774	13.9058	7.26379	0.0780779
Anchor_embryonic_LOSS	ldsc	HbA1C.dnasecorr	0.00253	0.168729	0.117842	66.6914	46.5777	0.160194
Anchor_embryonic_LOSS	ldsc	disease_RESPIRATORY_ENT	0.00253	0.0498061	0.0307688	19.6862	12.1616	0.126205
Anchor_embryonic_LOSS	ldsc	ENIGMA2_MeanPutamen.dnasecorr	0.00253	0.054341	0.0862047	21.4786	34.073	0.540636
Anchor_embryonic_LOSS	ldsc	Coronary_Artery_Disease.groupcorr	0.00253	0.123344	0.0658091	48.7524	26.0115	0.0748337
Anchor_embryonic_LOSS	ldsc	repro_MENARCHE_AGE.dnasecorr	0.00253	0.0342094	0.0183441	13.5215	7.25064	0.0830294
Anchor_embryonic_LOSS	ldsc	Schizophrenia.supercorr	0.00253	0.0289129	0.0213411	11.428	8.4352	0.217618
Anchor_embryonic_LOSS	ldsc	Anorexia.supercorr	0.00253	0.010503	0.0509902	4.15139	20.1542	0.875747
Anchor_embryonic_LOSS	ldsc	pigment_HAIR.groupcorr	0.00253	0.0524283	0.0439268	20.7227	17.3624	0.232537
Anchor_embryonic_LOSS	ldsc	Lupus	0.00253	0.0466981	0.071796	18.4578	28.3779	0.529346
Anchor_embryonic_LOSS	ldsc	Autism.dnasecorr	0.00253	-0.0906052	0.0650419	-35.8123	25.7083	0.150791
Anchor_embryonic_LOSS	ldsc	bmd_HEEL_TSCOREz.supercorr	0.00253	0.00953332	0.0169177	3.76811	6.68685	0.678325
Anchor_embryonic_LOSS	ldsc	Autism	0.00253	-0.089896	0.0651271	-35.532	25.7419	0.154799
Anchor_embryonic_LOSS	ldsc	Coronary_Artery_Disease	0.00253	0.137332	0.0656334	54.2815	25.942	0.0473241
Anchor_embryonic_LOSS	ldsc	HDL.dnasecorr	0.00253	0.163499	0.0679851	64.6242	26.8716	0.0195284
Anchor_embryonic_LOSS	ldsc	lung_FEV1FVCzSMOKE.dnasecorr	0.00253	-0.00271471	0.0156327	-1.07301	6.17895	0.737453
Anchor_embryonic_LOSS	ldsc	pigment_SUNBURN.dnasecorr	0.00253	-0.037617	0.0605232	-14.8684	23.9222	0.503539
Anchor_embryonic_LOSS	ldsc	Lupus.dnasecorr	0.00253	0.04656	0.0716297	18.4032	28.3121	0.529658
Anchor_embryonic_LOSS	ldsc	ALZ.dnasecorr	0.00253	0.119527	0.0923546	47.2438	36.5038	0.203071
Anchor_embryonic_LOSS	ldsc	repro_MENOPAUSE_AGE	0.00253	-0.0512406	0.0458068	-20.2532	18.1054	0.233175
Anchor_embryonic_LOSS	ldsc	blood_LYMPHOCYTE_COUNT	0.00253	0.0600249	0.0235515	23.7252	9.30889	0.0154157
Anchor_embryonic_LOSS	ldsc	Rheumatoid_Arthritis	0.00253	0.0974455	0.072837	38.516	28.7893	0.188663
Anchor_embryonic_LOSS	ldsc	Schizophrenia.groupcorr	0.00253	0.0343881	0.0212024	13.5921	8.38039	0.135503
Anchor_embryonic_LOSS	ldsc	disease_ALLERGY_ECZEMA_DIAGNOSED.supercorr	0.00253	-0.0135004	0.0244147	-5.33613	9.65006	0.515029
Anchor_embryonic_LOSS	ldsc	blood_WHITE_COUNT.supercorr	0.00253	0.0629999	0.0235173	24.9012	9.29536	0.0105114
Anchor_embryonic_LOSS	ldsc	body_BALDING1	0.00253	0.0624885	0.0334206	24.699	13.2097	0.0722416
Anchor_embryonic_LOSS	ldsc	Anorexia.groupcorr	0.00253	0.0223731	0.0514255	8.84314	20.3263	0.699261
Anchor_embryonic_LOSS	ldsc	UC	0.00253	-0.067225	0.058207	-26.5711	23.0067	0.241472
Anchor_embryonic_LOSS	ldsc	body_WHRadjBMIz.dnasecorr	0.00253	0.0174301	0.0195469	6.88938	7.72606	0.445745
Anchor_embryonic_LOSS	ldsc	blood_HIGH_LIGHT_SCATTER_RETICULOCYTE_COUNT.dnasecorr	0.00253	0.0843196	0.0365512	33.3279	14.4471	0.0256138
Anchor_embryonic_LOSS	ldsc	blood_RBC_DISTRIB_WIDTH.dnasecorr	0.00253	0.180762	0.0431306	71.4476	17.0477	4.87119e-05
Anchor_embryonic_LOSS	ldsc	bmd_HEEL_TSCOREz.groupcorr	0.00253	0.0052763	0.0163286	2.08549	6.45398	0.866329
Anchor_embryonic_LOSS	ldsc	mental_NEUROTICISM.supercorr	0.00253	-0.00566612	0.0147248	-2.23957	5.82008	0.577899
Anchor_embryonic_LOSS	ldsc	disease_RESPIRATORY_ENT.supercorr	0.00253	0.0454268	0.029636	17.9553	11.7138	0.149928
Anchor_embryonic_LOSS	ldsc	disease_ALLERGY_ECZEMA_DIAGNOSED.groupcorr	0.00253	-0.0249677	0.0245502	-9.86865	9.70364	0.273208
Anchor_embryonic_LOSS	ldsc	blood_WHITE_COUNT.groupcorr	0.00253	0.0559007	0.0224015	22.0951	8.85436	0.0183309
Anchor_embryonic_LOSS	ldsc	disease_HI_CHOL_SELF_REP.dnasecorr	0.00253	0.0988602	0.0511448	39.0752	20.2153	0.0556096
Anchor_embryonic_LOSS	ldsc	cov_EDU_YEARS	0.00253	-0.0125214	0.0135389	-4.94918	5.35135	0.26842
Anchor_embryonic_LOSS	ldsc	mental_NEUROTICISM.groupcorr	0.00253	4.49129e-06	0.015664	0.00177521	6.19129	0.87198
Anchor_embryonic_LOSS	ldsc	blood_EOSINOPHIL_COUNT.dnasecorr	0.00253	0.0385178	0.0284699	15.2244	11.2529	0.207282
Anchor_embryonic_LOSS	ldsc	LDL.dnasecorr	0.00253	0.231183	0.0900778	91.3768	35.6038	0.0140624
Anchor_embryonic_LOSS	ldsc	disease_RESPIRATORY_ENT.groupcorr	0.00253	0.0293142	0.0300919	11.5867	11.894	0.368717
Anchor_embryonic_LOSS	ldsc	CD.dnasecorr	0.00253	0.0449581	0.0619535	17.77	24.4876	0.49081
Anchor_embryonic_LOSS	ldsc	Fasting_Glucose.dnasecorr	0.00253	0.0905518	0.0709853	35.7912	28.0574	0.222916
Anchor_embryonic_LOSS	ldsc	blood_PLATELET_COUNT	0.00253	0.0589027	0.0274878	23.2817	10.8647	0.0432079
AnchorNoSuper_blood_LOSS	ldsc	body_HEIGHTz.supercorr	0.000480933	0.0115748	0.00711358	24.0674	14.7912	0.121147
AnchorNoSuper_blood_LOSS	ldsc	bp_SYSTOLICadjMEDz.dnasecorr	0.000480933	0.0120033	0.0127721	24.9583	26.5569	0.368116
AnchorNoSuper_blood_LOSS	ldsc	blood_EOSINOPHIL_COUNT	0.000480933	-0.00290833	0.00603332	-6.04726	12.545	0.573604
AnchorNoSuper_blood_LOSS	ldsc	blood_PLATELET_COUNT.dnasecorr	0.000480933	0.00315528	0.00620417	6.56074	12.9003	0.665565
AnchorNoSuper_blood_LOSS	ldsc	Celiac.supercorr	0.000480933	0.00888269	0.0263742	18.4697	54.8396	0.749589
AnchorNoSuper_blood_LOSS	ldsc	blood_WHITE_COUNT	0.000480933	0.0102902	0.00779425	21.3963	16.2065	0.207152
AnchorNoSuper_blood_LOSS	ldsc	disease_ALLERGY_ECZEMA_DIAGNOSED	0.000480933	-0.0114	0.00819028	-23.7039	17.03	0.131872
AnchorNoSuper_blood_LOSS	ldsc	UC.dnasecorr	0.000480933	-0.0336972	0.0131271	-70.0663	27.295	0.0115682
AnchorNoSuper_blood_LOSS	ldsc	blood_RBC_DISTRIB_WIDTH	0.000480933	-0.0130619	0.00458934	-27.1595	9.54258	0.00471517
AnchorNoSuper_blood_LOSS	ldsc	blood_MONOCYTE_COUNT.supercorr	0.000480933	0.0052277	0.00952347	10.8699	19.8021	0.617036
AnchorNoSuper_blood_LOSS	ldsc	disease_T2D.dnasecorr	0.000480933	-0.00546761	0.0118676	-11.3687	24.6762	0.614399
AnchorNoSuper_blood_LOSS	ldsc	Rheumatoid_Arthritis.supercorr	0.000480933	-0.0107031	0.0201795	-22.2549	41.9591	0.576742
AnchorNoSuper_blood_LOSS	ldsc	repro_MENARCHE_AGE	0.000480933	-0.00582505	0.0057466	-12.112	11.9489	0.274098
AnchorNoSuper_blood_LOSS	ldsc	repro_MENOPAUSE_AGE.supercorr	0.000480933	-0.0167917	0.00978831	-34.9147	20.3527	0.0840645
AnchorNoSuper_blood_LOSS	ldsc	body_BALDING1.dnasecorr	0.000480933	-0.00513143	0.00876042	-10.6697	18.2155	0.522279
AnchorNoSuper_blood_LOSS	ldsc	Primary_biliary_cirrhosis.dnasecorr	0.000480933	-0.0115038	0.0185426	-23.9198	38.5555	0.517064
AnchorNoSuper_blood_LOSS	ldsc	cov_SMOKING_STATUS	0.000480933	0.0049089	0.00647456	10.207	13.4625	0.494601
AnchorNoSuper_blood_LOSS	ldsc	body_HEIGHTz.groupcorr	0.000480933	0.0103429	0.00691869	21.5059	14.386	0.1556
AnchorNoSuper_blood_LOSS	ldsc	disease_AID_SURE.dnasecorr	0.000480933	0.0543299	0.0373214	112.968	77.6021	0.14377
AnchorNoSuper_blood_LOSS	ldsc	Celiac.groupcorr	0.000480933	0.0143206	0.0258404	29.7767	53.7298	0.593067
AnchorNoSuper_blood_LOSS	ldsc	blood_RED_COUNT.dnasecorr	0.000480933	0.00254682	0.00467045	5.29559	9.71122	0.657723
AnchorNoSuper_blood_LOSS	ldsc	blood_MONOCYTE_COUNT	0.000480933	0.00416886	0.00956076	8.66828	19.8796	0.698902
AnchorNoSuper_blood_LOSS	ldsc	blood_LYMPHOCYTE_COUNT.dnasecorr	0.000480933	-0.00257932	0.00374858	-5.36316	7.79438	0.416164
AnchorNoSuper_blood_LOSS	ldsc	body_HEIGHTz	0.000480933	0.0113113	0.00714243	23.5196	14.8512	0.131789
AnchorNoSuper_blood_LOSS	ldsc	blood_MONOCYTE_COUNT.groupcorr	0.000480933	0.00496963	0.00793496	10.3333	16.4991	0.570488
AnchorNoSuper_blood_LOSS	ldsc	cov_EDU_YEARS.supercorr	0.000480933	-4.72979e-06	0.00510588	-0.00983462	10.6166	0.924383
AnchorNoSuper_blood_LOSS	ldsc	disease_HYPOTHYROIDISM_SELF_REP.supercorr	0.000480933	-0.0201217	0.00668642	-41.8389	13.903	0.00274598
AnchorNoSuper_blood_LOSS	ldsc	Rheumatoid_Arthritis.groupcorr	0.000480933	-0.00588268	0.0205115	-12.2318	42.6494	0.755178
AnchorNoSuper_blood_LOSS	ldsc	bp_SYSTOLICadjMEDz	0.000480933	0.0122812	0.0128239	25.5362	26.6647	0.358724
AnchorNoSuper_blood_LOSS	ldsc	disease_DERMATOLOGY.supercorr	0.000480933	-0.0351275	0.02446	-73.0404	50.8594	0.144262
AnchorNoSuper_blood_LOSS	ldsc	lung_FVCzSMOKE.supercorr	0.000480933	0.00926918	0.00521708	19.2733	10.8478	0.0939619
AnchorNoSuper_blood_LOSS	ldsc	LDL	0.000480933	-0.00560868	0.0191557	-11.6621	39.8302	0.741126
AnchorNoSuper_blood_LOSS	ldsc	repro_MENOPAUSE_AGE.groupcorr	0.000480933	-0.0109871	0.00953797	-22.8453	19.8322	0.234694
AnchorNoSuper_blood_LOSS	ldsc	cov_SMOKING_STATUS.supercorr	0.000480933	0.0045025	0.00650353	9.36202	13.5227	0.536784
AnchorNoSuper_blood_LOSS	ldsc	mental_NEUROTICISM	0.000480933	-0.0122001	0.00511397	-25.3676	10.6334	0.0137524
AnchorNoSuper_blood_LOSS	ldsc	HbA1C.supercorr	0.000480933	-0.0217186	0.0430606	-45.1592	89.5356	0.605625
AnchorNoSuper_blood_LOSS	ldsc	ENIGMA2_MeanPutamen.supercorr	0.000480933	-0.0233758	0.0237111	-48.605	49.3023	0.331689
AnchorNoSuper_blood_LOSS	ldsc	repro_MENARCHE_AGE.supercorr	0.000480933	-0.00634401	0.00568808	-13.1911	11.8272	0.232224
AnchorNoSuper_blood_LOSS	ldsc	body_BMIz.dnasecorr	0.000480933	0.00409377	0.00430575	8.51215	8.9529	0.401836
AnchorNoSuper_blood_LOSS	ldsc	HDL	0.000480933	0.00832074	0.0135201	17.3012	28.1121	0.560585
AnchorNoSuper_blood_LOSS	ldsc	cov_EDU_YEARS.groupcorr	0.000480933	0.00214759	0.00492731	4.46546	10.2453	0.735276
AnchorNoSuper_blood_LOSS	ldsc	Autism.supercorr	0.000480933	-0.0234912	0.0222172	-48.8451	46.1961	0.282016
AnchorNoSuper_blood_LOSS	ldsc	disease_HYPOTHYROIDISM_SELF_REP.groupcorr	0.000480933	-0.0123712	0.00687239	-25.7232	14.2897	0.0604337
AnchorNoSuper_blood_LOSS	ldsc	Coronary_Artery_Disease.dnasecorr	0.000480933	-0.0296561	0.0167201	-61.6637	34.766	0.0724171
AnchorNoSuper_blood_LOSS	ldsc	pigment_HAIR	0.000480933	0.0211359	0.0257462	43.9476	53.5338	0.425255
AnchorNoSuper_blood_LOSS	ldsc	ENIGMA2_MeanPutamen	0.000480933	-0.021468	0.0232434	-44.6382	48.3297	0.359867
AnchorNoSuper_blood_LOSS	ldsc	disease_DERMATOLOGY.groupcorr	0.000480933	-0.0290416	0.0255306	-60.386	53.0856	0.248167
AnchorNoSuper_blood_LOSS	ldsc	body_BMIz	0.000480933	0.00426701	0.00429824	8.87235	8.9373	0.378676
AnchorNoSuper_blood_LOSS	ldsc	lung_FVCzSMOKE.groupcorr	0.000480933	0.00876946	0.00588722	18.2343	12.2413	0.160811
AnchorNoSuper_blood_LOSS	ldsc	HDL.supercorr	0.000480933	0.00815172	0.0138581	16.9498	28.815	0.578449
AnchorNoSuper_blood_LOSS	ldsc	pigment_HAIR.dnasecorr	0.000480933	0.0229947	0.0257236	47.8127	53.4869	0.385847
AnchorNoSuper_blood_LOSS	ldsc	cov_SMOKING_STATUS.groupcorr	0.000480933	0.00883031	0.0072237	18.3608	15.0202	0.24869
AnchorNoSuper_blood_LOSS	ldsc	lung_FEV1FVCzSMOKE.supercorr	0.000480933	0.0263003	0.0127585	54.6861	26.5286	0.0454411
AnchorNoSuper_blood_LOSS	ldsc	HbA1C.groupcorr	0.000480933	-0.0187181	0.0423026	-38.9203	87.9595	0.648909
AnchorNoSuper_blood_LOSS	ldsc	pigment_SUNBURN.supercorr	0.000480933	0.0352488	0.0482812	73.2925	100.391	0.461348
AnchorNoSuper_blood_LOSS	ldsc	ENIGMA2_MeanPutamen.groupcorr	0.000480933	-0.0206206	0.0236336	-42.8763	49.1411	0.385255
AnchorNoSuper_blood_LOSS	ldsc	blood_RED_COUNT	0.000480933	0.00208051	0.00463295	4.32599	9.63324	0.729619
AnchorNoSuper_blood_LOSS	ldsc	Lupus.supercorr	0.000480933	-0.0122128	0.0172121	-25.394	35.789	0.469825
AnchorNoSuper_blood_LOSS	ldsc	ALZ.supercorr	0.000480933	0.0424467	0.0399953	88.259	83.1618	0.289811
AnchorNoSuper_blood_LOSS	ldsc	repro_MENARCHE_AGE.groupcorr	0.000480933	-0.00395758	0.00590293	-8.22896	12.2739	0.452941
AnchorNoSuper_blood_LOSS	ldsc	Autism.groupcorr	0.000480933	-0.021843	0.0228474	-45.4179	47.5064	0.329924
AnchorNoSuper_blood_LOSS	ldsc	CD	0.000480933	-0.0239582	0.0111531	-49.816	23.1906	0.0253228
AnchorNoSuper_blood_LOSS	ldsc	blood_HIGH_LIGHT_SCATTER_RETICULOCYTE_COUNT.supercorr	0.000480933	-0.00244912	0.0049604	-5.09243	10.3141	0.556193
AnchorNoSuper_blood_LOSS	ldsc	body_WHRadjBMIz.supercorr	0.000480933	-0.00413775	0.00487996	-8.60359	10.1468	0.348847
AnchorNoSuper_blood_LOSS	ldsc	blood_RBC_DISTRIB_WIDTH.supercorr	0.000480933	-0.0130982	0.00468485	-27.235	9.74116	0.00552322
AnchorNoSuper_blood_LOSS	ldsc	Schizophrenia.dnasecorr	0.000480933	0.00489279	0.00797056	10.1735	16.5731	0.580651
AnchorNoSuper_blood_LOSS	ldsc	Anorexia.dnasecorr	0.000480933	-0.0259761	0.0174213	-54.012	36.2239	0.119233
AnchorNoSuper_blood_LOSS	ldsc	HDL.groupcorr	0.000480933	0.0123929	0.0149806	25.7685	31.149	0.425613
AnchorNoSuper_blood_LOSS	ldsc	blood_HIGH_LIGHT_SCATTER_RETICULOCYTE_COUNT	0.000480933	-0.00350133	0.00497189	-7.28028	10.338	0.426004
AnchorNoSuper_blood_LOSS	ldsc	body_WHRadjBMIz	0.000480933	-0.00370843	0.0048825	-7.7109	10.1521	0.395111
AnchorNoSuper_blood_LOSS	ldsc	lung_FEV1FVCzSMOKE.groupcorr	0.000480933	0.0248027	0.0139332	51.5721	28.9712	0.08339
AnchorNoSuper_blood_LOSS	ldsc	pigment_SUNBURN.groupcorr	0.000480933	0.0379012	0.0496304	78.8076	103.196	0.441769
AnchorNoSuper_blood_LOSS	ldsc	Lupus.groupcorr	0.000480933	-0.00759381	0.0176814	-15.7897	36.7649	0.651356
AnchorNoSuper_blood_LOSS	ldsc	Anorexia	0.000480933	-0.0257068	0.0172667	-53.4518	35.9025	0.119583
AnchorNoSuper_blood_LOSS	ldsc	ALZ.groupcorr	0.000480933	0.0453085	0.0411386	94.2096	85.5392	0.272488
AnchorNoSuper_blood_LOSS	ldsc	bmd_HEEL_TSCOREz.dnasecorr	0.000480933	0.00988877	0.00785299	20.5616	16.3287	0.234271
AnchorNoSuper_blood_LOSS	ldsc	pigment_SUNBURN	0.000480933	0.0361302	0.0483676	75.1253	100.57	0.451539
AnchorNoSuper_blood_LOSS	ldsc	disease_HI_CHOL_SELF_REP.supercorr	0.000480933	0.00139818	0.012623	2.90722	26.2468	0.941597
AnchorNoSuper_blood_LOSS	ldsc	blood_HIGH_LIGHT_SCATTER_RETICULOCYTE_COUNT.groupcorr	0.000480933	-0.000407042	0.00477065	-0.846358	9.91957	0.852363
AnchorNoSuper_blood_LOSS	ldsc	body_WHRadjBMIz.groupcorr	0.000480933	-0.00609685	0.00461553	-12.6771	9.59704	0.161373
AnchorNoSuper_blood_LOSS	ldsc	blood_RBC_DISTRIB_WIDTH.groupcorr	0.000480933	-0.00857172	0.00375603	-17.8231	7.80988	0.0194614
AnchorNoSuper_blood_LOSS	ldsc	blood_EOSINOPHIL_COUNT.supercorr	0.000480933	-0.00147224	0.00600487	-3.06121	12.4859	0.744339
AnchorNoSuper_blood_LOSS	ldsc	blood_WHITE_COUNT.dnasecorr	0.000480933	0.0107519	0.00782721	22.3564	16.275	0.188501
AnchorNoSuper_blood_LOSS	ldsc	disease_ALLERGY_ECZEMA_DIAGNOSED.dnasecorr	0.000480933	-0.0108024	0.00821583	-22.4614	17.0831	0.154574
AnchorNoSuper_blood_LOSS	ldsc	LDL.supercorr	0.000480933	-0.00566669	0.0192761	-11.7827	40.0806	0.740706
AnchorNoSuper_blood_LOSS	ldsc	CD.supercorr	0.000480933	-0.0229757	0.0110842	-47.7732	23.0472	0.0303857
AnchorNoSuper_blood_LOSS	ldsc	disease_T2D	0.000480933	-0.00603721	0.0118639	-12.5531	24.6684	0.580827
AnchorNoSuper_blood_LOSS	ldsc	Fasting_Glucose.supercorr	0.000480933	0.0804595	0.0466464	167.299	96.9915	0.085124
AnchorNoSuper_blood_LOSS	ldsc	mental_NEUROTICISM.dnasecorr	0.000480933	-0.0128391	0.00512462	-26.6963	10.6556	0.00988223
AnchorNoSuper_blood_LOSS	ldsc	Fasting_Glucose	0.000480933	0.0801387	0.0467621	166.632	97.232	0.0868073
AnchorNoSuper_blood_LOSS	ldsc	disease_RESPIRATORY_ENT.dnasecorr	0.000480933	0.0108322	0.0115448	22.5233	24.0049	0.369392
AnchorNoSuper_blood_LOSS	ldsc	disease_HI_CHOL_SELF_REP.groupcorr	0.000480933	-0.000808037	0.0113725	-1.68014	23.6468	0.909022
AnchorNoSuper_blood_LOSS	ldsc	bp_SYSTOLICadjMEDz.supercorr	0.000480933	0.0120551	0.0127154	25.0661	26.439	0.363786
AnchorNoSuper_blood_LOSS	ldsc	blood_PLATELET_COUNT.supercorr	0.000480933	0.00296161	0.00621311	6.15804	12.9189	0.68886
AnchorNoSuper_blood_LOSS	ldsc	blood_EOSINOPHIL_COUNT.groupcorr	0.000480933	0.00280612	0.00557427	5.83474	11.5905	0.675768
AnchorNoSuper_blood_LOSS	ldsc	UC.supercorr	0.000480933	-0.0339066	0.0132038	-70.5016	27.4546	0.011452
AnchorNoSuper_blood_LOSS	ldsc	LDL.groupcorr	0.000480933	-0.0058953	0.0191505	-12.258	39.8194	0.730277
AnchorNoSuper_blood_LOSS	ldsc	ALZ	0.000480933	0.0426733	0.040584	88.7301	84.386	0.295269
AnchorNoSuper_blood_LOSS	ldsc	Schizophrenia	0.000480933	0.00493237	0.00797785	10.2558	16.5883	0.57767
AnchorNoSuper_blood_LOSS	ldsc	disease_T2D.supercorr	0.000480933	-0.00571275	0.0117577	-11.8785	24.4476	0.596511
AnchorNoSuper_blood_LOSS	ldsc	CD.groupcorr	0.000480933	-0.016968	0.0115902	-35.2814	24.0994	0.125704
AnchorNoSuper_blood_LOSS	ldsc	Fasting_Glucose.groupcorr	0.000480933	0.0839257	0.0471262	174.506	97.9891	0.0752713
AnchorNoSuper_blood_LOSS	ldsc	HbA1C	0.000480933	-0.024435	0.0432425	-50.8074	89.9137	0.563517
AnchorNoSuper_blood_LOSS	ldsc	disease_DERMATOLOGY	0.000480933	-0.0375617	0.0243189	-78.1017	50.566	0.117826
AnchorNoSuper_blood_LOSS	ldsc	body_BALDING1.supercorr	0.000480933	-0.00469503	0.00869225	-9.76233	18.0737	0.552083
AnchorNoSuper_blood_LOSS	ldsc	Primary_biliary_cirrhosis.supercorr	0.000480933	-0.011445	0.0187312	-23.7974	38.9476	0.522906
AnchorNoSuper_blood_LOSS	ldsc	bp_SYSTOLICadjMEDz.groupcorr	0.000480933	0.00878865	0.0116289	18.2742	24.1799	0.475369
AnchorNoSuper_blood_LOSS	ldsc	disease_AID_SURE.supercorr	0.000480933	0.0559994	0.0373102	116.439	77.5787	0.131835
AnchorNoSuper_blood_LOSS	ldsc	blood_PLATELET_COUNT.groupcorr	0.000480933	0.00246573	0.00439871	5.12697	9.1462	0.651012
AnchorNoSuper_blood_LOSS	ldsc	blood_RED_COUNT.supercorr	0.000480933	0.00207583	0.00468948	4.31625	9.7508	0.733525
AnchorNoSuper_blood_LOSS	ldsc	Primary_biliary_cirrhosis	0.000480933	-0.011909	0.0184356	-24.7622	38.333	0.500675
AnchorNoSuper_blood_LOSS	ldsc	UC.groupcorr	0.000480933	-0.0311409	0.0134306	-64.751	27.9261	0.0209681
AnchorNoSuper_blood_LOSS	ldsc	body_HEIGHTz.dnasecorr	0.000480933	0.0115587	0.00714822	24.0338	14.8632	0.123645
AnchorNoSuper_blood_LOSS	ldsc	blood_LYMPHOCYTE_COUNT.supercorr	0.000480933	-0.00215828	0.00370612	-4.48769	7.7061	0.477602
AnchorNoSuper_blood_LOSS	ldsc	disease_T2D.groupcorr	0.000480933	-0.00279734	0.0122193	-5.81648	25.4075	0.787551
AnchorNoSuper_blood_LOSS	ldsc	Celiac.dnasecorr	0.000480933	0.00895847	0.0263281	18.6273	54.7438	0.746959
AnchorNoSuper_blood_LOSS	ldsc	disease_HI_CHOL_SELF_REP	0.000480933	0.00124047	0.0125471	2.57929	26.0891	0.951355
AnchorNoSuper_blood_LOSS	ldsc	body_BALDING1.groupcorr	0.000480933	-0.00874871	0.00922278	-18.1911	19.1768	0.318863
AnchorNoSuper_blood_LOSS	ldsc	Primary_biliary_cirrhosis.groupcorr	0.000480933	-0.00709824	0.0192684	-14.7593	40.0647	0.693921
AnchorNoSuper_blood_LOSS	ldsc	blood_MONOCYTE_COUNT.dnasecorr	0.000480933	0.00475737	0.00957237	9.89195	19.9038	0.654089
AnchorNoSuper_blood_LOSS	ldsc	Rheumatoid_Arthritis.dnasecorr	0.000480933	-0.0112045	0.0201335	-23.2975	41.8634	0.558765
AnchorNoSuper_blood_LOSS	ldsc	disease_AID_SURE.groupcorr	0.000480933	0.0629223	0.0381372	130.834	79.2983	0.0984571
AnchorNoSuper_blood_LOSS	ldsc	bmd_HEEL_TSCOREz	0.000480933	0.00931514	0.00789122	19.3689	16.4082	0.26578
AnchorNoSuper_blood_LOSS	ldsc	blood_RED_COUNT.groupcorr	0.000480933	0.00429585	0.00410153	8.93231	8.52827	0.350941
AnchorNoSuper_blood_LOSS	ldsc	lung_FEV1FVCzSMOKE	0.000480933	0.0260043	0.0127893	54.0706	26.5928	0.0483647
AnchorNoSuper_blood_LOSS	ldsc	repro_MENOPAUSE_AGE.dnasecorr	0.000480933	-0.016567	0.00971219	-34.4475	20.1945	0.0852215
AnchorNoSuper_blood_LOSS	ldsc	body_BMIz.supercorr	0.000480933	0.00367078	0.00429568	7.63261	8.93196	0.458044
AnchorNoSuper_blood_LOSS	ldsc	blood_LYMPHOCYTE_COUNT.groupcorr	0.000480933	0.00223552	0.00345799	4.64829	7.19017	0.610395
AnchorNoSuper_blood_LOSS	ldsc	Coronary_Artery_Disease.supercorr	0.000480933	-0.03026	0.0167983	-62.9193	34.9286	0.0686902
AnchorNoSuper_blood_LOSS	ldsc	lung_FVCzSMOKE	0.000480933	0.00919465	0.00521128	19.1184	10.8358	0.0963642
AnchorNoSuper_blood_LOSS	ldsc	disease_HYPOTHYROIDISM_SELF_REP	0.000480933	-0.0208764	0.00666269	-43.4081	13.8537	0.00187101
AnchorNoSuper_blood_LOSS	ldsc	pigment_HAIR.supercorr	0.000480933	0.022844	0.0255608	47.4992	53.1484	0.385448
AnchorNoSuper_blood_LOSS	ldsc	disease_AID_SURE	0.000480933	0.0529924	0.0371671	110.187	77.2812	0.151995
AnchorNoSuper_blood_LOSS	ldsc	cov_EDU_YEARS.dnasecorr	0.000480933	0.000356315	0.00511545	0.740882	10.6365	0.980602
AnchorNoSuper_blood_LOSS	ldsc	Celiac	0.000480933	0.00835517	0.0262499	17.3728	54.5811	0.763764
AnchorNoSuper_blood_LOSS	ldsc	disease_HYPOTHYROIDISM_SELF_REP.dnasecorr	0.000480933	-0.0199912	0.00666743	-41.5674	13.8635	0.00291571
AnchorNoSuper_blood_LOSS	ldsc	disease_DERMATOLOGY.dnasecorr	0.000480933	-0.0357231	0.0245332	-74.2787	51.0116	0.139497
AnchorNoSuper_blood_LOSS	ldsc	lung_FVCzSMOKE.dnasecorr	0.000480933	0.0092433	0.00520447	19.2195	10.8216	0.0941924
AnchorNoSuper_blood_LOSS	ldsc	body_BMIz.groupcorr	0.000480933	0.00727442	0.00451555	15.1256	9.38914	0.134011
AnchorNoSuper_blood_LOSS	ldsc	cov_SMOKING_STATUS.dnasecorr	0.000480933	0.00444373	0.00651578	9.2398	13.5482	0.543514
AnchorNoSuper_blood_LOSS	ldsc	HbA1C.dnasecorr	0.000480933	-0.0234856	0.043361	-48.8335	90.1602	0.57918
AnchorNoSuper_blood_LOSS	ldsc	disease_RESPIRATORY_ENT	0.000480933	0.0101802	0.011527	21.1677	23.968	0.399306
AnchorNoSuper_blood_LOSS	ldsc	ENIGMA2_MeanPutamen.dnasecorr	0.000480933	-0.0202428	0.0233111	-42.0908	48.4705	0.389127
AnchorNoSuper_blood_LOSS	ldsc	Coronary_Artery_Disease.groupcorr	0.000480933	-0.0311582	0.0177083	-64.7869	36.8206	0.0737989
AnchorNoSuper_blood_LOSS	ldsc	repro_MENARCHE_AGE.dnasecorr	0.000480933	-0.00621078	0.00574368	-12.914	11.9428	0.245774
AnchorNoSuper_blood_LOSS	ldsc	Schizophrenia.supercorr	0.000480933	0.00486605	0.00798356	10.1179	16.6001	0.583421
AnchorNoSuper_blood_LOSS	ldsc	Anorexia.supercorr	0.000480933	-0.0261433	0.0174473	-54.3595	36.2779	0.116931
AnchorNoSuper_blood_LOSS	ldsc	pigment_HAIR.groupcorr	0.000480933	0.0205295	0.0263323	42.6869	54.7525	0.448729
AnchorNoSuper_blood_LOSS	ldsc	Lupus	0.000480933	-0.0116531	0.0169807	-24.2302	35.3078	0.483626
AnchorNoSuper_blood_LOSS	ldsc	Autism.dnasecorr	0.000480933	-0.0223846	0.0222887	-46.5441	46.3448	0.305958
AnchorNoSuper_blood_LOSS	ldsc	bmd_HEEL_TSCOREz.supercorr	0.000480933	0.009523	0.007783	19.8011	16.1831	0.248199
AnchorNoSuper_blood_LOSS	ldsc	Autism	0.000480933	-0.0220986	0.0222267	-45.9494	46.2158	0.310816
AnchorNoSuper_blood_LOSS	ldsc	Coronary_Artery_Disease	0.000480933	-0.0294663	0.0167237	-61.269	34.7734	0.0741944
AnchorNoSuper_blood_LOSS	ldsc	HDL.dnasecorr	0.000480933	0.00841049	0.0136243	17.4879	28.3289	0.559066
AnchorNoSuper_blood_LOSS	ldsc	lung_FEV1FVCzSMOKE.dnasecorr	0.000480933	0.0261088	0.0127547	54.2878	26.5206	0.04697
AnchorNoSuper_blood_LOSS	ldsc	pigment_SUNBURN.dnasecorr	0.000480933	0.0362821	0.0480602	75.4411	99.9311	0.447197
AnchorNoSuper_blood_LOSS	ldsc	Lupus.dnasecorr	0.000480933	-0.0117044	0.0170048	-24.3368	35.358	0.482475
AnchorNoSuper_blood_LOSS	ldsc	ALZ.dnasecorr	0.000480933	0.0397732	0.0402118	82.7	83.6119	0.325823
AnchorNoSuper_blood_LOSS	ldsc	repro_MENOPAUSE_AGE	0.000480933	-0.0163585	0.00963965	-34.014	20.0436	0.0860088
AnchorNoSuper_blood_LOSS	ldsc	blood_LYMPHOCYTE_COUNT	0.000480933	-0.0027372	0.00372398	-5.69144	7.74324	0.389634
AnchorNoSuper_blood_LOSS	ldsc	Rheumatoid_Arthritis	0.000480933	-0.0115632	0.0200669	-24.0433	41.7249	0.545364
AnchorNoSuper_blood_LOSS	ldsc	Schizophrenia.groupcorr	0.000480933	0.0082803	0.00829708	17.2172	17.252	0.348843
AnchorNoSuper_blood_LOSS	ldsc	disease_ALLERGY_ECZEMA_DIAGNOSED.supercorr	0.000480933	-0.0106641	0.00817018	-22.1738	16.9882	0.1575
AnchorNoSuper_blood_LOSS	ldsc	blood_WHITE_COUNT.supercorr	0.000480933	0.0113486	0.00780623	23.597	16.2314	0.163112
AnchorNoSuper_blood_LOSS	ldsc	body_BALDING1	0.000480933	-0.00616822	0.00873788	-12.8255	18.1686	0.447431
AnchorNoSuper_blood_LOSS	ldsc	Anorexia.groupcorr	0.000480933	-0.0258899	0.0174961	-53.8326	36.3796	0.123756
AnchorNoSuper_blood_LOSS	ldsc	UC	0.000480933	-0.0342149	0.0130386	-71.1428	27.1111	0.00974672
AnchorNoSuper_blood_LOSS	ldsc	body_WHRadjBMIz.dnasecorr	0.000480933	-0.00360577	0.00485608	-7.49745	10.0972	0.40417
AnchorNoSuper_blood_LOSS	ldsc	blood_HIGH_LIGHT_SCATTER_RETICULOCYTE_COUNT.dnasecorr	0.000480933	-0.00335333	0.0049786	-6.97256	10.352	0.443912
AnchorNoSuper_blood_LOSS	ldsc	blood_RBC_DISTRIB_WIDTH.dnasecorr	0.000480933	-0.013094	0.00466986	-27.2262	9.71	0.00541315
AnchorNoSuper_blood_LOSS	ldsc	bmd_HEEL_TSCOREz.groupcorr	0.000480933	0.0104922	0.00972176	21.8163	20.2144	0.30724
AnchorNoSuper_blood_LOSS	ldsc	mental_NEUROTICISM.supercorr	0.000480933	-0.0128194	0.0051425	-26.6553	10.6928	0.0102719
AnchorNoSuper_blood_LOSS	ldsc	disease_RESPIRATORY_ENT.supercorr	0.000480933	0.0113003	0.0114321	23.4967	23.7708	0.344572
AnchorNoSuper_blood_LOSS	ldsc	disease_ALLERGY_ECZEMA_DIAGNOSED.groupcorr	0.000480933	-0.00573157	0.00789422	-11.9176	16.4144	0.418177
AnchorNoSuper_blood_LOSS	ldsc	blood_WHITE_COUNT.groupcorr	0.000480933	0.0100028	0.00641646	20.7988	13.3417	0.136821
AnchorNoSuper_blood_LOSS	ldsc	disease_HI_CHOL_SELF_REP.dnasecorr	0.000480933	0.000813365	0.0127302	1.69122	26.4697	0.979005
AnchorNoSuper_blood_LOSS	ldsc	cov_EDU_YEARS	0.000480933	0.00105	0.0050926	2.18325	10.589	0.911159
AnchorNoSuper_blood_LOSS	ldsc	mental_NEUROTICISM.groupcorr	0.000480933	-0.0113103	0.0049811	-23.5174	10.3571	0.0189349
AnchorNoSuper_blood_LOSS	ldsc	blood_EOSINOPHIL_COUNT.dnasecorr	0.000480933	-0.00211117	0.00605098	-4.38973	12.5817	0.667687
AnchorNoSuper_blood_LOSS	ldsc	LDL.dnasecorr	0.000480933	-0.00600565	0.0196398	-12.4875	40.8369	0.73137
AnchorNoSuper_blood_LOSS	ldsc	disease_RESPIRATORY_ENT.groupcorr	0.000480933	0.0139949	0.0112666	29.0994	23.4266	0.234238
AnchorNoSuper_blood_LOSS	ldsc	CD.dnasecorr	0.000480933	-0.0231188	0.0112	-48.0707	23.2882	0.031092
AnchorNoSuper_blood_LOSS	ldsc	Fasting_Glucose.dnasecorr	0.000480933	0.0812015	0.0468601	168.841	97.4358	0.0833079
AnchorNoSuper_blood_LOSS	ldsc	blood_PLATELET_COUNT	0.000480933	0.00299288	0.00617582	6.22306	12.8413	0.683428
AnchorNoSuper_embryonic_LOSS	ldsc	body_HEIGHTz.supercorr	0.000341595	0.00503268	0.00522966	14.7329	15.3095	0.371841
AnchorNoSuper_embryonic_LOSS	ldsc	bp_SYSTOLICadjMEDz.dnasecorr	0.000341595	0.00346026	0.00598446	10.1297	17.5192	0.602327
AnchorNoSuper_embryonic_LOSS	ldsc	blood_EOSINOPHIL_COUNT	0.000341595	0.0112769	0.00639923	33.0125	18.7334	0.0900384
AnchorNoSuper_embryonic_LOSS	ldsc	blood_PLATELET_COUNT.dnasecorr	0.000341595	0.0139226	0.00816655	40.7577	23.9071	0.102405
AnchorNoSuper_embryonic_LOSS	ldsc	Celiac.supercorr	0.000341595	-0.00271733	0.0172621	-7.95483	50.534	0.858664
AnchorNoSuper_embryonic_LOSS	ldsc	blood_WHITE_COUNT	0.000341595	0.0120879	0.00750048	35.3867	21.9573	0.118208
AnchorNoSuper_embryonic_LOSS	ldsc	disease_ALLERGY_ECZEMA_DIAGNOSED	0.000341595	0.00978392	0.00741756	28.6419	21.7145	0.20555
AnchorNoSuper_embryonic_LOSS	ldsc	UC.dnasecorr	0.000341595	-0.011786	0.0150818	-34.5029	44.1511	0.422342
AnchorNoSuper_embryonic_LOSS	ldsc	blood_RBC_DISTRIB_WIDTH	0.000341595	0.0203302	0.0101526	59.5155	29.7212	0.0517686
AnchorNoSuper_embryonic_LOSS	ldsc	blood_MONOCYTE_COUNT.supercorr	0.000341595	0.00682088	0.00789514	19.9678	23.1126	0.412373
AnchorNoSuper_embryonic_LOSS	ldsc	disease_T2D.dnasecorr	0.000341595	0.0168644	0.0162958	49.3696	47.7051	0.311528
AnchorNoSuper_embryonic_LOSS	ldsc	Rheumatoid_Arthritis.supercorr	0.000341595	0.0125264	0.0186789	36.6704	54.6814	0.510369
AnchorNoSuper_embryonic_LOSS	ldsc	repro_MENARCHE_AGE	0.000341595	-0.00230344	0.00477426	-6.74321	13.9764	0.578827
AnchorNoSuper_embryonic_LOSS	ldsc	repro_MENOPAUSE_AGE.supercorr	0.000341595	-0.00918093	0.0108044	-26.8767	31.6294	0.381061
AnchorNoSuper_embryonic_LOSS	ldsc	body_BALDING1.dnasecorr	0.000341595	-0.00517242	0.0080269	-15.142	23.4983	0.491028
AnchorNoSuper_embryonic_LOSS	ldsc	Primary_biliary_cirrhosis.dnasecorr	0.000341595	0.00682177	0.0191764	19.9704	56.1378	0.733303
AnchorNoSuper_embryonic_LOSS	ldsc	cov_SMOKING_STATUS	0.000341595	0.00510929	0.0055032	14.9572	16.1103	0.387959
AnchorNoSuper_embryonic_LOSS	ldsc	body_HEIGHTz.groupcorr	0.000341595	0.00567566	0.00506232	16.6152	14.8197	0.293803
AnchorNoSuper_embryonic_LOSS	ldsc	disease_AID_SURE.dnasecorr	0.000341595	0.014091	0.0317665	41.2507	92.9949	0.663914
AnchorNoSuper_embryonic_LOSS	ldsc	Celiac.groupcorr	0.000341595	-0.00723827	0.0173941	-21.1896	50.9203	0.660975
AnchorNoSuper_embryonic_LOSS	ldsc	blood_RED_COUNT.dnasecorr	0.000341595	0.0089771	0.00589035	26.28	17.2437	0.142405
AnchorNoSuper_embryonic_LOSS	ldsc	blood_MONOCYTE_COUNT	0.000341595	0.00610213	0.00786653	17.8637	23.0288	0.464484
AnchorNoSuper_embryonic_LOSS	ldsc	blood_LYMPHOCYTE_COUNT.dnasecorr	0.000341595	0.0111774	0.00631141	32.7213	18.4763	0.0857882
AnchorNoSuper_embryonic_LOSS	ldsc	body_HEIGHTz	0.000341595	0.00494076	0.00531432	14.4638	15.5574	0.388869
AnchorNoSuper_embryonic_LOSS	ldsc	blood_MONOCYTE_COUNT.groupcorr	0.000341595	0.00213531	0.00624379	6.251	18.2784	0.773789
AnchorNoSuper_embryonic_LOSS	ldsc	cov_EDU_YEARS.supercorr	0.000341595	-0.00344348	0.00350107	-10.0806	10.2492	0.280699
AnchorNoSuper_embryonic_LOSS	ldsc	disease_HYPOTHYROIDISM_SELF_REP.supercorr	0.000341595	-0.000244595	0.0109425	-0.71604	32.0335	0.956736
AnchorNoSuper_embryonic_LOSS	ldsc	Rheumatoid_Arthritis.groupcorr	0.000341595	0.0108412	0.0192313	31.7371	56.2986	0.582812
AnchorNoSuper_embryonic_LOSS	ldsc	bp_SYSTOLICadjMEDz	0.000341595	0.00359217	0.00596299	10.5159	17.4563	0.585809
AnchorNoSuper_embryonic_LOSS	ldsc	disease_DERMATOLOGY.supercorr	0.000341595	0.00788623	0.0196953	23.0865	57.6568	0.700871
AnchorNoSuper_embryonic_LOSS	ldsc	lung_FVCzSMOKE.supercorr	0.000341595	0.0123777	0.00523482	36.235	15.3247	0.0235061
AnchorNoSuper_embryonic_LOSS	ldsc	LDL	0.000341595	0.00633862	0.0197484	18.556	57.8123	0.760518
AnchorNoSuper_embryonic_LOSS	ldsc	repro_MENOPAUSE_AGE.groupcorr	0.000341595	-0.00899685	0.00974687	-26.3378	28.5335	0.343372
AnchorNoSuper_embryonic_LOSS	ldsc	cov_SMOKING_STATUS.supercorr	0.000341595	0.00507189	0.00550121	14.8477	16.1045	0.391477
AnchorNoSuper_embryonic_LOSS	ldsc	mental_NEUROTICISM	0.000341595	-0.00935947	0.00454608	-27.3994	13.3084	0.0349596
AnchorNoSuper_embryonic_LOSS	ldsc	HbA1C.supercorr	0.000341595	-0.00485977	0.0238595	-14.2267	69.8475	0.828122
AnchorNoSuper_embryonic_LOSS	ldsc	ENIGMA2_MeanPutamen.supercorr	0.000341595	0.0460297	0.0286965	134.749	84.0074	0.094108
AnchorNoSuper_embryonic_LOSS	ldsc	repro_MENARCHE_AGE.supercorr	0.000341595	-0.00246093	0.00475322	-7.20423	13.9148	0.554796
AnchorNoSuper_embryonic_LOSS	ldsc	body_BMIz.dnasecorr	0.000341595	-0.00373308	0.00271269	-10.9284	7.94126	0.135203
AnchorNoSuper_embryonic_LOSS	ldsc	HDL	0.000341595	0.0407423	0.0362997	119.271	106.265	0.267698
AnchorNoSuper_embryonic_LOSS	ldsc	cov_EDU_YEARS.groupcorr	0.000341595	-0.00189049	0.00380031	-5.5343	11.1252	0.557374
AnchorNoSuper_embryonic_LOSS	ldsc	Autism.supercorr	0.000341595	-0.0415954	0.0194112	-121.768	56.8254	0.0247323
AnchorNoSuper_embryonic_LOSS	ldsc	disease_HYPOTHYROIDISM_SELF_REP.groupcorr	0.000341595	-0.000240531	0.0111204	-0.704141	32.5544	0.957856
AnchorNoSuper_embryonic_LOSS	ldsc	Coronary_Artery_Disease.dnasecorr	0.000341595	0.0197982	0.0185152	57.9582	54.2023	0.303663
AnchorNoSuper_embryonic_LOSS	ldsc	pigment_HAIR	0.000341595	0.00245047	0.00992773	7.17363	29.0629	0.82873
AnchorNoSuper_embryonic_LOSS	ldsc	ENIGMA2_MeanPutamen	0.000341595	0.0478778	0.0282735	140.16	82.7691	0.0795357
AnchorNoSuper_embryonic_LOSS	ldsc	disease_DERMATOLOGY.groupcorr	0.000341595	0.00995106	0.0212906	29.1312	62.3271	0.650188
AnchorNoSuper_embryonic_LOSS	ldsc	body_BMIz	0.000341595	-0.00364293	0.00270291	-10.6645	7.91263	0.142766
AnchorNoSuper_embryonic_LOSS	ldsc	lung_FVCzSMOKE.groupcorr	0.000341595	0.0141021	0.00521536	41.2831	15.2677	0.00950317
AnchorNoSuper_embryonic_LOSS	ldsc	HDL.supercorr	0.000341595	0.0407734	0.0361042	119.362	105.693	0.264957
AnchorNoSuper_embryonic_LOSS	ldsc	pigment_HAIR.dnasecorr	0.000341595	0.00338171	0.00999163	9.89978	29.25	0.75584
AnchorNoSuper_embryonic_LOSS	ldsc	cov_SMOKING_STATUS.groupcorr	0.000341595	0.00491424	0.00569808	14.3862	16.6808	0.423785
AnchorNoSuper_embryonic_LOSS	ldsc	lung_FEV1FVCzSMOKE.supercorr	0.000341595	0.00248535	0.00643972	7.27574	18.8519	0.738635
AnchorNoSuper_embryonic_LOSS	ldsc	HbA1C.groupcorr	0.000341595	-0.00754614	0.0231491	-22.0909	67.7678	0.734083
AnchorNoSuper_embryonic_LOSS	ldsc	pigment_SUNBURN.supercorr	0.000341595	-0.0139352	0.00950458	-40.7946	27.8241	0.164273
AnchorNoSuper_embryonic_LOSS	ldsc	ENIGMA2_MeanPutamen.groupcorr	0.000341595	0.0528665	0.0291979	154.764	85.4754	0.0602261
AnchorNoSuper_embryonic_LOSS	ldsc	blood_RED_COUNT	0.000341595	0.00872028	0.00593267	25.5282	17.3676	0.157298
AnchorNoSuper_embryonic_LOSS	ldsc	Lupus.supercorr	0.000341595	0.0185007	0.0166884	54.1598	48.8545	0.273845
AnchorNoSuper_embryonic_LOSS	ldsc	ALZ.supercorr	0.000341595	0.0331533	0.0292652	97.0547	85.6722	0.265147
AnchorNoSuper_embryonic_LOSS	ldsc	repro_MENARCHE_AGE.groupcorr	0.000341595	-0.00193151	0.00508475	-5.65439	14.8853	0.653966
AnchorNoSuper_embryonic_LOSS	ldsc	Autism.groupcorr	0.000341595	-0.0419962	0.0196546	-122.942	57.5378	0.0259826
AnchorNoSuper_embryonic_LOSS	ldsc	CD	0.000341595	-0.00181729	0.0108249	-5.32001	31.6892	0.841382
AnchorNoSuper_embryonic_LOSS	ldsc	blood_HIGH_LIGHT_SCATTER_RETICULOCYTE_COUNT.supercorr	0.000341595	0.00203412	0.00509288	5.95478	14.9091	0.739198
AnchorNoSuper_embryonic_LOSS	ldsc	body_WHRadjBMIz.supercorr	0.000341595	0.0107864	0.00937493	31.5765	27.4446	0.268865
AnchorNoSuper_embryonic_LOSS	ldsc	blood_RBC_DISTRIB_WIDTH.supercorr	0.000341595	0.0204041	0.0100611	59.7319	29.4535	0.0486965
AnchorNoSuper_embryonic_LOSS	ldsc	Schizophrenia.dnasecorr	0.000341595	0.00781909	0.0081541	22.89	23.8707	0.363343
AnchorNoSuper_embryonic_LOSS	ldsc	Anorexia.dnasecorr	0.000341595	0.00554558	0.0171673	16.2344	50.2562	0.762173
AnchorNoSuper_embryonic_LOSS	ldsc	HDL.groupcorr	0.000341595	0.0391861	0.0386555	114.715	113.162	0.3155
AnchorNoSuper_embryonic_LOSS	ldsc	blood_HIGH_LIGHT_SCATTER_RETICULOCYTE_COUNT	0.000341595	0.000813202	0.00527558	2.3806	15.444	0.928624
AnchorNoSuper_embryonic_LOSS	ldsc	body_WHRadjBMIz	0.000341595	0.0112027	0.00937504	32.7953	27.4449	0.250844
AnchorNoSuper_embryonic_LOSS	ldsc	lung_FEV1FVCzSMOKE.groupcorr	0.000341595	0.00389694	0.00665231	11.4081	19.4743	0.592545
AnchorNoSuper_embryonic_LOSS	ldsc	pigment_SUNBURN.groupcorr	0.000341595	-0.0119834	0.00841215	-35.0808	24.6261	0.171152
AnchorNoSuper_embryonic_LOSS	ldsc	Lupus.groupcorr	0.000341595	0.0168824	0.0167392	49.4222	49.003	0.319824
AnchorNoSuper_embryonic_LOSS	ldsc	Anorexia	0.000341595	0.00565235	0.0172137	16.547	50.3922	0.758052
AnchorNoSuper_embryonic_LOSS	ldsc	ALZ.groupcorr	0.000341595	0.022821	0.029361	66.8072	85.9529	0.448957
AnchorNoSuper_embryonic_LOSS	ldsc	bmd_HEEL_TSCOREz.dnasecorr	0.000341595	-0.00609676	0.00383486	-17.8479	11.2264	0.0906943
AnchorNoSuper_embryonic_LOSS	ldsc	pigment_SUNBURN	0.000341595	-0.0121399	0.00892694	-35.539	26.1331	0.1931
AnchorNoSuper_embryonic_LOSS	ldsc	disease_HI_CHOL_SELF_REP.supercorr	0.000341595	0.00711831	0.0120516	20.8385	35.2803	0.569396
AnchorNoSuper_embryonic_LOSS	ldsc	blood_HIGH_LIGHT_SCATTER_RETICULOCYTE_COUNT.groupcorr	0.000341595	0.000148057	0.00398474	0.433429	11.6651	0.961213
AnchorNoSuper_embryonic_LOSS	ldsc	body_WHRadjBMIz.groupcorr	0.000341595	0.00768225	0.00793589	22.4894	23.2319	0.356019
AnchorNoSuper_embryonic_LOSS	ldsc	blood_RBC_DISTRIB_WIDTH.groupcorr	0.000341595	0.0175173	0.00940362	51.2809	27.5286	0.0708802
AnchorNoSuper_embryonic_LOSS	ldsc	blood_EOSINOPHIL_COUNT.supercorr	0.000341595	0.0123714	0.0065041	36.2165	19.0404	0.0664391
AnchorNoSuper_embryonic_LOSS	ldsc	blood_WHITE_COUNT.dnasecorr	0.000341595	0.0123315	0.00749471	36.0997	21.9404	0.110662
AnchorNoSuper_embryonic_LOSS	ldsc	disease_ALLERGY_ECZEMA_DIAGNOSED.dnasecorr	0.000341595	0.0101311	0.0074689	29.6583	21.8648	0.192213
AnchorNoSuper_embryonic_LOSS	ldsc	LDL.supercorr	0.000341595	0.00675467	0.0194889	19.7739	57.0528	0.741226
AnchorNoSuper_embryonic_LOSS	ldsc	CD.supercorr	0.000341595	-0.000791476	0.0108156	-2.317	31.6622	0.916268
AnchorNoSuper_embryonic_LOSS	ldsc	disease_T2D	0.000341595	0.0164654	0.0163474	48.2017	47.8562	0.324545
AnchorNoSuper_embryonic_LOSS	ldsc	Fasting_Glucose.supercorr	0.000341595	0.0569141	0.0315831	166.613	92.4577	0.062926
AnchorNoSuper_embryonic_LOSS	ldsc	mental_NEUROTICISM.dnasecorr	0.000341595	-0.00968071	0.00455102	-28.3398	13.3229	0.0296755
AnchorNoSuper_embryonic_LOSS	ldsc	Fasting_Glucose	0.000341595	0.0565925	0.031315	165.671	91.673	0.0608174
AnchorNoSuper_embryonic_LOSS	ldsc	disease_RESPIRATORY_ENT.dnasecorr	0.000341595	0.0212686	0.0130704	62.2627	38.2628	0.119971
AnchorNoSuper_embryonic_LOSS	ldsc	disease_HI_CHOL_SELF_REP.groupcorr	0.000341595	0.0016169	0.0114399	4.73339	33.4898	0.910473
AnchorNoSuper_embryonic_LOSS	ldsc	bp_SYSTOLICadjMEDz.supercorr	0.000341595	0.0031308	0.00584946	9.16526	17.124	0.633409
AnchorNoSuper_embryonic_LOSS	ldsc	blood_PLATELET_COUNT.supercorr	0.000341595	0.0134177	0.00801054	39.2795	23.4504	0.108539
AnchorNoSuper_embryonic_LOSS	ldsc	blood_EOSINOPHIL_COUNT.groupcorr	0.000341595	0.00910765	0.00572322	26.6622	16.7544	0.127933
AnchorNoSuper_embryonic_LOSS	ldsc	UC.supercorr	0.000341595	-0.0116838	0.0152657	-34.2037	44.6894	0.431594
AnchorNoSuper_embryonic_LOSS	ldsc	LDL.groupcorr	0.000341595	0.00115815	0.0191586	3.39042	56.0858	0.965966
AnchorNoSuper_embryonic_LOSS	ldsc	ALZ	0.000341595	0.0305328	0.0296623	89.3833	86.8347	0.314987
AnchorNoSuper_embryonic_LOSS	ldsc	Schizophrenia	0.000341595	0.00785043	0.0081354	22.9817	23.816	0.360387
AnchorNoSuper_embryonic_LOSS	ldsc	disease_T2D.supercorr	0.000341595	0.0167676	0.0162389	49.0862	47.5384	0.312811
AnchorNoSuper_embryonic_LOSS	ldsc	CD.groupcorr	0.000341595	-0.0039376	0.0107796	-11.5271	31.5568	0.690517
AnchorNoSuper_embryonic_LOSS	ldsc	Fasting_Glucose.groupcorr	0.000341595	0.0599655	0.0301194	175.546	88.173	0.038239
AnchorNoSuper_embryonic_LOSS	ldsc	HbA1C	0.000341595	-0.00806271	0.023879	-23.6032	69.9044	0.726375
AnchorNoSuper_embryonic_LOSS	ldsc	disease_DERMATOLOGY	0.000341595	0.00551816	0.0195371	16.1541	57.1937	0.790558
AnchorNoSuper_embryonic_LOSS	ldsc	body_BALDING1.supercorr	0.000341595	-0.00468908	0.00790562	-13.727	23.1433	0.523616
AnchorNoSuper_embryonic_LOSS	ldsc	Primary_biliary_cirrhosis.supercorr	0.000341595	0.00766481	0.0192575	22.4383	56.3753	0.701691
AnchorNoSuper_embryonic_LOSS	ldsc	bp_SYSTOLICadjMEDz.groupcorr	0.000341595	0.0012697	0.004766	3.71698	13.9522	0.845626
AnchorNoSuper_embryonic_LOSS	ldsc	disease_AID_SURE.supercorr	0.000341595	0.0165051	0.0320584	48.3178	93.8492	0.612929
AnchorNoSuper_embryonic_LOSS	ldsc	blood_PLATELET_COUNT.groupcorr	0.000341595	0.00811	0.00622626	23.7416	18.227	0.215558
AnchorNoSuper_embryonic_LOSS	ldsc	blood_RED_COUNT.supercorr	0.000341595	0.00833618	0.00576249	24.4037	16.8694	0.164911
AnchorNoSuper_embryonic_LOSS	ldsc	Primary_biliary_cirrhosis	0.000341595	0.00660889	0.0192244	19.3472	56.2783	0.742292
AnchorNoSuper_embryonic_LOSS	ldsc	UC.groupcorr	0.000341595	-0.0123857	0.0146503	-36.2585	42.8879	0.386518
AnchorNoSuper_embryonic_LOSS	ldsc	body_HEIGHTz.dnasecorr	0.000341595	0.00507665	0.00534165	14.8616	15.6374	0.377541
AnchorNoSuper_embryonic_LOSS	ldsc	blood_LYMPHOCYTE_COUNT.supercorr	0.000341595	0.0118752	0.00621613	34.764	18.1974	0.0632008
AnchorNoSuper_embryonic_LOSS	ldsc	disease_T2D.groupcorr	0.000341595	0.0111779	0.0128551	32.7227	37.6327	0.40044
AnchorNoSuper_embryonic_LOSS	ldsc	Celiac.dnasecorr	0.000341595	-0.00295187	0.0170922	-8.64145	50.0366	0.846413
AnchorNoSuper_embryonic_LOSS	ldsc	disease_HI_CHOL_SELF_REP	0.000341595	0.0067127	0.012185	19.6511	35.6711	0.597344
AnchorNoSuper_embryonic_LOSS	ldsc	body_BALDING1.groupcorr	0.000341595	-0.0041619	0.00949099	-12.1837	27.7844	0.633619
AnchorNoSuper_embryonic_LOSS	ldsc	Primary_biliary_cirrhosis.groupcorr	0.000341595	0.00753155	0.0196904	22.0482	57.6426	0.712809
AnchorNoSuper_embryonic_LOSS	ldsc	blood_MONOCYTE_COUNT.dnasecorr	0.000341595	0.00644502	0.00789493	18.8674	23.112	0.440048
AnchorNoSuper_embryonic_LOSS	ldsc	Rheumatoid_Arthritis.dnasecorr	0.000341595	0.0116325	0.01858	34.0535	54.3919	0.540264
AnchorNoSuper_embryonic_LOSS	ldsc	disease_AID_SURE.groupcorr	0.000341595	0.0114036	0.0330679	33.3834	96.8045	0.73702
AnchorNoSuper_embryonic_LOSS	ldsc	bmd_HEEL_TSCOREz	0.000341595	-0.00634982	0.00383661	-18.5888	11.2315	0.078705
AnchorNoSuper_embryonic_LOSS	ldsc	blood_RED_COUNT.groupcorr	0.000341595	0.00595661	0.00498741	17.4377	14.6004	0.260042
AnchorNoSuper_embryonic_LOSS	ldsc	lung_FEV1FVCzSMOKE	0.000341595	0.00234796	0.00648901	6.87352	18.9962	0.756615
AnchorNoSuper_embryonic_LOSS	ldsc	repro_MENOPAUSE_AGE.dnasecorr	0.000341595	-0.00844249	0.0106844	-24.7149	31.278	0.413326
AnchorNoSuper_embryonic_LOSS	ldsc	body_BMIz.supercorr	0.000341595	-0.00419483	0.00272068	-12.2801	7.96466	0.0978157
AnchorNoSuper_embryonic_LOSS	ldsc	blood_LYMPHOCYTE_COUNT.groupcorr	0.000341595	0.010704	0.00587237	31.3353	17.1911	0.0770316
AnchorNoSuper_embryonic_LOSS	ldsc	Coronary_Artery_Disease.supercorr	0.000341595	0.0185745	0.0185139	54.376	54.1984	0.334023
AnchorNoSuper_embryonic_LOSS	ldsc	lung_FVCzSMOKE	0.000341595	0.0123364	0.00528445	36.1141	15.47	0.0252312
AnchorNoSuper_embryonic_LOSS	ldsc	disease_HYPOTHYROIDISM_SELF_REP	0.000341595	-0.000761588	0.0108668	-2.22951	31.8121	0.918073
AnchorNoSuper_embryonic_LOSS	ldsc	pigment_HAIR.supercorr	0.000341595	0.00351575	0.0102019	10.2922	29.8655	0.74977
AnchorNoSuper_embryonic_LOSS	ldsc	disease_AID_SURE	0.000341595	0.013547	0.0317263	39.658	92.8771	0.675982
AnchorNoSuper_embryonic_LOSS	ldsc	cov_EDU_YEARS.dnasecorr	0.000341595	-0.00304321	0.00349913	-8.90884	10.2435	0.334394
AnchorNoSuper_embryonic_LOSS	ldsc	Celiac	0.000341595	-0.00328385	0.016998	-9.6133	49.7607	0.830187
AnchorNoSuper_embryonic_LOSS	ldsc	disease_HYPOTHYROIDISM_SELF_REP.dnasecorr	0.000341595	-0.00024212	0.0109065	-0.708793	31.9281	0.956751
AnchorNoSuper_embryonic_LOSS	ldsc	disease_DERMATOLOGY.dnasecorr	0.000341595	0.00653944	0.01981	19.1439	57.9926	0.753752
AnchorNoSuper_embryonic_LOSS	ldsc	lung_FVCzSMOKE.dnasecorr	0.000341595	0.0123826	0.00528129	36.2494	15.4607	0.0246362
AnchorNoSuper_embryonic_LOSS	ldsc	body_BMIz.groupcorr	0.000341595	-0.0041934	0.00265205	-12.276	7.76374	0.0889657
AnchorNoSuper_embryonic_LOSS	ldsc	cov_SMOKING_STATUS.dnasecorr	0.000341595	0.00486323	0.00550898	14.2369	16.1272	0.413307
AnchorNoSuper_embryonic_LOSS	ldsc	HbA1C.dnasecorr	0.000341595	-0.00757121	0.0239587	-22.1643	70.1377	0.742459
AnchorNoSuper_embryonic_LOSS	ldsc	disease_RESPIRATORY_ENT	0.000341595	0.0208812	0.0131141	61.1287	38.3909	0.127433
AnchorNoSuper_embryonic_LOSS	ldsc	ENIGMA2_MeanPutamen.dnasecorr	0.000341595	0.0484796	0.0286301	141.922	83.813	0.0774225
AnchorNoSuper_embryonic_LOSS	ldsc	Coronary_Artery_Disease.groupcorr	0.000341595	0.0193435	0.0182019	56.6271	53.2852	0.30622
AnchorNoSuper_embryonic_LOSS	ldsc	repro_MENARCHE_AGE.dnasecorr	0.000341595	-0.00250664	0.00479131	-7.33806	14.0263	0.551452
AnchorNoSuper_embryonic_LOSS	ldsc	Schizophrenia.supercorr	0.000341595	0.00784595	0.00811402	22.9686	23.7533	0.358925
AnchorNoSuper_embryonic_LOSS	ldsc	Anorexia.supercorr	0.000341595	0.00548405	0.0173501	16.0543	50.7914	0.76741
AnchorNoSuper_embryonic_LOSS	ldsc	pigment_HAIR.groupcorr	0.000341595	0.00159153	0.0104605	4.65912	30.6225	0.903597
AnchorNoSuper_embryonic_LOSS	ldsc	Lupus	0.000341595	0.0184275	0.0163238	53.9455	47.787	0.265381
AnchorNoSuper_embryonic_LOSS	ldsc	Autism.dnasecorr	0.000341595	-0.03942	0.0192663	-115.4	56.4012	0.0323489
AnchorNoSuper_embryonic_LOSS	ldsc	bmd_HEEL_TSCOREz.supercorr	0.000341595	-0.00664315	0.00374711	-19.4475	10.9695	0.061028
AnchorNoSuper_embryonic_LOSS	ldsc	Autism	0.000341595	-0.0392973	0.0192123	-115.041	56.2428	0.0323179
AnchorNoSuper_embryonic_LOSS	ldsc	Coronary_Artery_Disease	0.000341595	0.0198858	0.0185439	58.2146	54.2862	0.302269
AnchorNoSuper_embryonic_LOSS	ldsc	HDL.dnasecorr	0.000341595	0.0408505	0.0362172	119.588	106.024	0.265528
AnchorNoSuper_embryonic_LOSS	ldsc	lung_FEV1FVCzSMOKE.dnasecorr	0.000341595	0.00231089	0.00647516	6.765	18.9557	0.760475
AnchorNoSuper_embryonic_LOSS	ldsc	pigment_SUNBURN.dnasecorr	0.000341595	-0.0120179	0.00892759	-35.1817	26.135	0.196815
AnchorNoSuper_embryonic_LOSS	ldsc	Lupus.dnasecorr	0.000341595	0.0183849	0.0163198	53.8208	47.7752	0.26636
AnchorNoSuper_embryonic_LOSS	ldsc	ALZ.dnasecorr	0.000341595	0.0290905	0.0294165	85.1608	86.1153	0.334238
AnchorNoSuper_embryonic_LOSS	ldsc	repro_MENOPAUSE_AGE	0.000341595	-0.00833656	0.0107269	-24.4048	31.4023	0.420648
AnchorNoSuper_embryonic_LOSS	ldsc	blood_LYMPHOCYTE_COUNT	0.000341595	0.0110302	0.00628661	32.2903	18.4037	0.0888541
AnchorNoSuper_embryonic_LOSS	ldsc	Rheumatoid_Arthritis	0.000341595	0.0114675	0.018528	33.5705	54.2399	0.545151
AnchorNoSuper_embryonic_LOSS	ldsc	Schizophrenia.groupcorr	0.000341595	0.00835093	0.00829482	24.4469	24.2826	0.338689
AnchorNoSuper_embryonic_LOSS	ldsc	disease_ALLERGY_ECZEMA_DIAGNOSED.supercorr	0.000341595	0.0105071	0.00735851	30.7589	21.5416	0.168351
AnchorNoSuper_embryonic_LOSS	ldsc	blood_WHITE_COUNT.supercorr	0.000341595	0.0128053	0.00735259	37.4867	21.5243	0.0911601
AnchorNoSuper_embryonic_LOSS	ldsc	body_BALDING1	0.000341595	-0.00566506	0.00806456	-16.5842	23.6086	0.455209
AnchorNoSuper_embryonic_LOSS	ldsc	Anorexia.groupcorr	0.000341595	0.00677543	0.0172716	19.8347	50.5617	0.709885
AnchorNoSuper_embryonic_LOSS	ldsc	UC	0.000341595	-0.0120781	0.0150926	-35.358	44.1829	0.41185
AnchorNoSuper_embryonic_LOSS	ldsc	body_WHRadjBMIz.dnasecorr	0.000341595	0.0112495	0.00942022	32.9322	27.5772	0.250958
AnchorNoSuper_embryonic_LOSS	ldsc	blood_HIGH_LIGHT_SCATTER_RETICULOCYTE_COUNT.dnasecorr	0.000341595	0.000889948	0.00528317	2.60528	15.4662	0.917166
AnchorNoSuper_embryonic_LOSS	ldsc	blood_RBC_DISTRIB_WIDTH.dnasecorr	0.000341595	0.0203786	0.0101674	59.6573	29.7645	0.0515681
AnchorNoSuper_embryonic_LOSS	ldsc	bmd_HEEL_TSCOREz.groupcorr	0.000341595	-0.00445464	0.00372749	-13.0407	10.912	0.193095
AnchorNoSuper_embryonic_LOSS	ldsc	mental_NEUROTICISM.supercorr	0.000341595	-0.00957914	0.00456658	-28.0424	13.3684	0.032052
AnchorNoSuper_embryonic_LOSS	ldsc	disease_RESPIRATORY_ENT.supercorr	0.000341595	0.0213171	0.0131685	62.4047	38.55	0.121278
AnchorNoSuper_embryonic_LOSS	ldsc	disease_ALLERGY_ECZEMA_DIAGNOSED.groupcorr	0.000341595	0.00879315	0.00777962	25.7415	22.7744	0.277537
AnchorNoSuper_embryonic_LOSS	ldsc	blood_WHITE_COUNT.groupcorr	0.000341595	0.00859412	0.00555836	25.1588	16.2718	0.137345
AnchorNoSuper_embryonic_LOSS	ldsc	disease_HI_CHOL_SELF_REP.dnasecorr	0.000341595	0.00653719	0.0121643	19.1373	35.6104	0.606882
AnchorNoSuper_embryonic_LOSS	ldsc	cov_EDU_YEARS	0.000341595	-0.00269451	0.00349992	-7.88804	10.2458	0.386492
AnchorNoSuper_embryonic_LOSS	ldsc	mental_NEUROTICISM.groupcorr	0.000341595	-0.00676837	0.00449115	-19.814	13.1476	0.11629
AnchorNoSuper_embryonic_LOSS	ldsc	blood_EOSINOPHIL_COUNT.dnasecorr	0.000341595	0.0117684	0.00644524	34.4513	18.8681	0.0786966
AnchorNoSuper_embryonic_LOSS	ldsc	LDL.dnasecorr	0.000341595	0.0061538	0.0196816	18.0149	57.6169	0.767024
AnchorNoSuper_embryonic_LOSS	ldsc	disease_RESPIRATORY_ENT.groupcorr	0.000341595	0.0175037	0.0110903	51.2411	32.4661	0.128994
AnchorNoSuper_embryonic_LOSS	ldsc	CD.dnasecorr	0.000341595	-0.00137334	0.0108179	-4.02037	31.6689	0.873588
AnchorNoSuper_embryonic_LOSS	ldsc	Fasting_Glucose.dnasecorr	0.000341595	0.0571609	0.0313779	167.336	91.8571	0.058811
AnchorNoSuper_embryonic_LOSS	ldsc	blood_PLATELET_COUNT	0.000341595	0.0138055	0.00816545	40.4149	23.9039	0.105287
