# Supplementary material for: Landscape of cohesin-mediated chromatin loops in the human genome
Source: Nature. 2020 Jul 29;583(7818):737–43. doi: 10.1038/s41586-020-2151-x (PMC7410831; doi:10.1038/s41586-020-2151-x)
Supplement: Supplementary file 10 — This Supplementary Table lists summary statistics, p-values and enrichment values for figure panels. [file 41586_2020_2151_MOESM10_ESM.xlsx]

## Sheet: Fig.1c
Supplementary Table 9. Statistics for figure panels
This Supplementary Table lists summary statistics, p-values and enrichment values for figure panels.
	TADs (Schmitt et al.)	Contact Domains (Rao et al.)	Hi-C Loops (Rao et al.)	Cohesin-mediated chromatin Loops (This Study)
n	35435	9263	19846	124830
Min (kbp)	120	65	35	10
Max (kbp)	29000	1990	220700	4996
Median (kbp)	1120	185	230	249
25th Percentile (kbp)	720	115	120	109
75th Percentile (kbp)	1640	330	440	527

## Sheet: Fig.2c
Supplementary Table 9. Statistics for figure panels
This Supplementary Table lists summary statistics, p-values and enrichment values for figure panels.
category	Total	Max	Min	Median	0.25	0.75
All	1104	0.682952	0.227508	0.329679	0.298146	0.370093
Isogenic	15	0.69183	0.250578	0.290612	0.266618	0.350278
Replicates	24	0.736416	0.423452	0.595039	0.520681	0.655516
Germ layer	316	0.736416	0.257232	0.371315	0.339593	0.422796
Tissue	160	0.736416	0.284115	0.425478	0.376414	0.49737
P-values were calculated using a two-sided Wilcoxon sum-rank test.
Comparison	Corrected P-value (Bonferroni)
All vs. Isogenic cell types	0.593729
All vs. Same germline layer	5.48487e-29
All vs. Same tissue	1.14164e-41
All vs. Biological replicates	1.33005e-15

## Sheet: Fig.2d
Supplementary Table 9. Statistics for figure panels
This Supplementary Table lists summary statistics, p-values and enrichment values for figure panels.
category	Num	Mean (bp)	Median (bp)	Max (bp)	Min (bp)	0.25	0.75
Variable	35698	237508	130222	4873253	10028	61601.25	270550
Non-Variable (Null 1)	35698	310877	204973	4996952	10005	102620	385544
Non-Variable (Null 2)	35698	257430	178810	4827323	10005	93043	324078
P-values were calculated using a two-sided t-test
Comparison	P-value
Variable vs. Non-Variable (Null 1)	1.57366e-162
Variable vs. Non-Variable (Null 2)	1.00763e-16																												<dbl>

## Sheet: Fig.3a
Supplementary Table 9. Statistics for figure panels
This Supplementary Table lists summary statistics, p-values and enrichment values for figure panels.
P-values were calculated using a two-sided Fisher's exact test
Degree	Category	Pval
<2	Promoter	5.10021e-37
2-3	Promoter	1.51509e-39
3-4	Promoter	9.85783e-39
6-8	Promoter	1.1342e-08
8-10	Promoter	2.92016e-12
10-12	Promoter	2.4838e-09
>12	Promoter	0.00283542
<2	Enhancer	5.41741e-24
2-3	Enhancer	0.000173059
3-4	Enhancer	0.00172578
6-8	Enhancer	0.0114998
8-10	Enhancer	2.38935e-15
10-12	Enhancer	1.30736e-19
>12	Enhancer	5.21711e-79
<2	Domain	8.44821e-75
2-3	Domain	2.45279e-06
3-4	Domain	0.671499
6-8	Domain	2.72725e-15
8-10	Domain	4.73134e-23
10-12	Domain	7.65922e-22
>12	Domain	1.08929e-26
Total number of interaction assessed: 124,830
Total number of unique anchor regions: 72,243
Number of unique anchor region for each degree:
0-2: 26161
2-3: 12801
3-4: 8407
6-8: 6430
8-10: 3715
10-12: 1912
12+: 2268

## Sheet: Fig.2f
Supplementary Table 9. Statistics for figure panels
This Supplementary Table lists summary statistics, p-values and enrichment values for figure panels.
Enrichment results comparing variable/non-variable loops (n=35698 loops) to housekeeping/cell-type specific genes (n=2220 genes)
P-values were calculated using a two-sided Fisher's exact test
Comparison	Gene Set	P-value	Fold Enrichment
Variable vs. Non-Variable (null 1)	Housekeeping	2.71445e-30	0.634716
Variable vs. Non-Variable (null 2)	Housekeeping	6.53557e-32	0.627502
Variable vs. Non-Variable (null 1)	Cell-type Specific	1.485e-11	1.36056
Variable vs. Non-Variable (null 2)	Cell-type Specific	3.58e-08	1.29013

## Sheet: Fig.3d
Supplementary Table 9. Statistics for figure panels
This Supplementary Table lists summary statistics, p-values and enrichment values for figure panels.
P-values were calculated using a two-sided Fisher’s exact test.
Number of significant and non-significant anchor regions
GM12878	H1	MSFiB
Sig = 13774	Sig = 13451	Sig = 13448
No-Sig = 46094	No-Sig = 46417	No-Sig = 46420
Cell_Type	Chromatin_States	Fold.Enrich	Pval	FDR
GM12878	TSS	1.31662	4.33849e-43	1.18998e-42
GM12878	TX	1.35303	1.45343e-51	4.50094e-51
GM12878	REPRESS	1.05359	0.0195128	0.0244718
GM12878	REPEAT	1.00399	0.966397	0.97657
GM12878	ENH	1.5904	1.99462e-125	1.36774e-124
GM12878	HET	0.921	0.114656	0.134232
GM12878	QUIES	0.931575	0.000352289	0.000536822
GM12878	BIV	1.0992	0.029176	0.0359089
H1	TSS	0.568546	4.42105e-147	3.85837e-146
H1	TX	0.728478	5.14655e-56	1.90026e-55
H1	REPRESS	1.41537	1.14875e-51	3.676e-51
H1	REPEAT	0.835688	0.188806	0.218378
H1	ENH	1.25905	1.06557e-31	2.55736e-31
H1	HET	0.827237	0.00171847	0.00242608
H1	QUIES	1.2339	1.726e-26	3.76583e-26
H1	BIV	1.38043	3.1058e-40	8.28213e-40
MSFIB	TSS	1.35036	7.56119e-53	2.59241e-52
MSFIB	TX	1.396	7.52175e-64	3.0087e-63
MSFIB	REPRESS	1.13807	7.10447e-10	1.26302e-09
MSFIB	REPEAT	0.814783	0.52548	0.56681
MSFIB	ENH	1.70003	5.23376e-159	6.28051e-158
MSFIB	HET	0.526282	2.5251e-07	4.04017e-07
MSFIB	QUIES	0.783672	5.70054e-30	1.30298e-29
MSFIB	BIV	1.09749	0.0788409	0.0946091

## Sheet: Fig.3f
Supplementary Table 9. Statistics for figure panels
This Supplementary Table lists summary statistics, p-values and enrichment values for figure panels.
Degree	Number of datapoints	Median	Mean	Max	Min	0.25	0.75
1	7678	1.32642	1.61953	6.23351	-0.159334	0.775166	2.24698
2	912	1.56508	1.85537	6.04245	-0.0921594	0.948134	2.59541
3+	262	1.83654	1.95992	5.0686	0.116408	1.07143	2.58347
Significance was assessed using a two-sided Wilcoxon sum-rank test
Comparison	P-value
1 vs. 2	7.55e-09
1 vs. 3+	2.96e-08
2 vs 3+	0.0430999

## Sheet: Fig.3g-j
Supplementary Table 9. Statistics for figure panels
This Supplementary Table lists summary statistics, p-values and enrichment values for figure panels.
haploinsufficient genes Fig. 3g
pval	odds	n_loops	no	yes	loopType	p.adj
0.00815909	1.38006	1	6137	116	enhancers	0.0124878
0.0140089	1.40601	2	3693	74	enhancers	0.0166305
0.0123954	1.51619	3	2181	48	enhancers	0.0165272
0.003888	1.7471	4	1332	34	enhancers	0.00971999
0.00874143	1.8757	5	828	23	enhancers	0.0124878
0.00173552	2.33355	6	520	18	enhancers	0.00694209
0.000700756	2.89234	7	325	14	enhancers	0.00477866
0.0066992	2.81715	8	212	9	enhancers	0.0121804
0.0186878	2.99744	9	132	6	enhancers	0.0207643
0.0141359	3.70039	10	89	5	enhancers	0.0166305
ClinVar genes Fig. 3h
pval	odds	n_loops	no	yes	loopType	p.adj
0.0383263	1.09126	1	5223	1030	enhancers	0.0383263
0.00251496	1.15964	2	3115	652	enhancers	0.0035928
0.00175444	1.20675	3	1828	401	enhancers	0.00318989
0.00077559	1.28199	4	1107	259	enhancers	0.00216135
0.00086454	1.3519	5	682	169	enhancers	0.00216135
0.00210909	1.41273	6	427	111	enhancers	0.00324475
0.00151609	1.54077	7	264	75	enhancers	0.00303218
0.0116092	1.54039	8	172	49	enhancers	0.0136579
0.0185999	1.62971	9	106	32	enhancers	0.0206665
0.0229602	1.74732	10	71	23	enhancers	0.0241686
housekeeping genes Fig. 3i
pval	odds	n_loops	no	yes	loopType	p.adj
1.14039e-10	1.35624	1	5407	846	enhancers	1.14039e-09
0.0256918	1.13396	2	3299	468	enhancers	0.0320297
0.320701	0.928147	3	1990	239	enhancers	0.320701
0.00905234	0.779222	4	1240	126	enhancers	0.0123247
0.0272252	0.767117	5	774	77	enhancers	0.0320297
0.000143898	0.534862	6	503	35	enhancers	0.000479661
0.000135748	0.432351	7	321	18	enhancers	0.000479661
0.000574054	0.366462	8	211	10	enhancers	0.00164015
0.00180159	0.291365	9	133	5	enhancers	0.00327562
0.00169468	0.168662	10	92	2	enhancers	0.00327562

## Sheet: Ext. Data Fig 2d
Supplementary Table 9. Statistics for figure panels
This Supplementary Table lists summary statistics, p-values and enrichment values for figure panels.
category	Num	Mean (GC %)	Median (GC %)	Max (GC %)	Min (GC %)	25% (GC %)	75% (GC %)
All	170588	46.541	45.8375	76.4247	23.2919	40.7495	40.7495
Non-Variable (null 1)	71396	46.4205	45.7587	76.4247	24.7148	40.6165	40.6165
Non-Variable (null 2)	71396	47.0615	46.5505	76.4247	24.8718	41.2654	41.2654
Variable	71396	46.6609	45.9535	76.3306	23.2919	40.9065	40.9065

## Sheet: Ext. Data Fig 2g
Supplementary Table 9. Statistics for figure panels
This Supplementary Table lists summary statistics, p-values and enrichment values for figure panels.
FDR Cutoff	category	Num	Mean (bp)	Median (bp)	Max (bp)	Min (bp)	25% (bp)	75% (bp)
0.01	Variable	21313	220201	112946	4726584	10028	53883	237299
	Non-Variable (Null 1)	21313	299121	191751	4937683	10090	96041	365922
	Non-Variable (Null 2)	21313	211222	148312	4873253	10007	77551	268922
0.05	Variable	30347	231805	124580	4814143	10028	58852	259784
	Non-Variable (Null 1)	30347	307503	199545	4996952	10005	101056	380414
	Non-Variable (Null 2)	30347	237075	165316	4873253	10007	86313	299979
0.15	Variable	39199	240446	133592	4873253	10028	63098	277174
	Non-Variable (Null 1)	39199	312294	206723	4996952	10005	104246	387348
	Non-Variable (Null 2)	39199	275115	189989	4875509	10005	97751	346842
P-values were calculated using a two-sided t-test
FDR Cutoff	Comparison	P-value
0.01	Variable vs. Non-Variable (Null 1)	1.69361e-110
	Variable vs. Non-Variable (Null 2)	0.00245493
0.05	Variable vs. Non-Variable (Null 1)	3.30422e-146
	Variable vs. Non-Variable (Null 2)	0.0383218
0.15	Variable vs. Non-Variable (Null 1)	4.22379e-172
	Variable vs. Non-Variable (Null 2)	1.43147e-49

[truncated: 4 more sheets: Ext. Data Fig 2h, Ext.DataFig3b, Ext.DataFig4, statistics for ‘hub’ anchor reg]
