# Supplementary material for: Landscape of cohesin-mediated chromatin loops in the human genome
Source: Nature. 2020 Jul 29;583(7818):737–43. doi: 10.1038/s41586-020-2151-x (PMC7410831; doi:10.1038/s41586-020-2151-x)
Supplement: Supplementary file 11 — This Supplementary Table lists all data sets that have been generated for this study and where they can be obtained. [file 41586_2020_2151_MOESM11_ESM.xlsx]

## Sheet: Supplementary table 10
Supplementary Table 10. Available data sets
This Supplementary Table lists all data sets that have been generated for this study and where they can be obtained.
RAD21 ChIA-PET data is available from the ENCODE portal (https://www.encodeproject.org/publications/8d853642-45b4-47cf-ada6-f32c3058a39d/)
RNA-seq , H3K27ac ChIP-Seq, and ATAC-seq data available at GSE134745
	RAD21 ChIA-PET Raw Data Available	RNA-seq Raw Data Available		H3K27ac Raw Data Available		ATAC-seq Raw Data Available
Cell line/replicate	# paired-end fastq files	fastq files	bigWig files	fastq files	bigWig files	fastq files	bigWig files
ARPE-19-1	17	2	1	2	1	2	1
ARPE-19-2	17	2	1	2	1	2	1
DU145-1	17	2	1	2	1	N/A	N/A
DU145-2	18	2	1	2	1	N/A	N/A
GM12878-1	2	2	1	2	1	N/A	N/A
GM12878-2	1	2	1	2	1	N/A	N/A
H1-hESC-1	8	2	1	2	1	2	1
H1-hESC-2	8	2	1	2	1	2	1
H9-hESC-1	8	2	1	2	1	2	1
H9-hESC-2	7	2	1	2	1	2	1
HepG2-1	18	2	1	2	1	2	1
HepG2-2	8	2	1	2	1	N/A	N/A
HPAEC-1	17	N/A	N/A	2	1	N/A	N/A
HPAEC-2	8	N/A	N/A	2	1	N/A	N/A
HT1197-1	8	2	1	2	1	N/A	N/A
HT1197-2	7	2	1	2	1	N/A	N/A
HT-1376-1	17	2	1	2	1	2	1
HT-1376-2	8	2	1	2	1	2	1
hTERT-HME1-1	8	2	1	2	1	2	1
hTERT-HME1-2	8	2	1	2	1	2	1
Jurkat-1	8	2	1	2	1	2	1
Jurkat-2	18	2	1	2	1	N/A	N/A
K1-1	8	2	1	2	1	2	1
K1-2	8	2	1	2	1	N/A	N/A
K562-1	8	2	1	2	1	2	1
K562-2	7	2	1	2	1	2	1
KU19-1	8	2	1	2	1	2	1
KU19-2	7	2	1	2	1	2	1
LNCaP-1	18	2	1	N/A	N/A	2	1
LNCaP-2	17	2	1	N/A	N/A	2	1
LX-1	8	2	1	2	1	2	1
LX-2	7	2	1	2	1	2	1
MCF7-1	18	2	1	N/A	N/A	2	1
MCF7-2	17	2	1	N/A	N/A	2	1
MSFIB-1	8	2	1	2	1	2	1
MSFIB-2	8	2	1	2	1	N/A	N/A
MSIPS-1	8	2	1	2	1	2	1
MSIPS-2	8	2	1	2	1	2	1
MSLCL-1	18	2	1	2	1	2	1
MSLCL-2	8	2	1	2	1	2	1
NCI-H1437-1	17	2	1	2	1	2	1
NCI-H1437-2	8	2	1	2	1	2	1
NP-1	8	2	1	2	1	2	1
NP-2	7	2	1	2	1	2	1
SU-DHL-2-1	17	2	1	2	1	2	1
SU-DHL-2-2	17	2	1	2	1	2	1
SU-DHL-4-1	18	2	1	2	1	2	1
SU-DHL-4-2	8	2	1	2	1	2	1
